# Supplementary material for: Chemoselectivity in the cationic Phospha-Wittig reaction: accessing phosphorus heterocycles, phosphaalkenes, and their annulated [4 + 2] dimers
Source: Chem Sci. 2025 Dec 26;17(9):4678–87. doi: 10.1039/d5sc08693k (PMC12797139; doi:10.1039/d5sc08693k)
Supplement: SC-017-D5SC08693K-s002 [file SC-017-D5SC08693K-s002.cif]

# Supplementary Information (SI) for Chemical Science.
# This journal is © The Royal Society of Chemistry 2026

####################################################################### 
# 
# This file contains crystal structure data downloaded from the 
# Cambridge Structural Database (CSD) hosted by the Cambridge 
# Crystallographic Data Centre (CCDC).
# 
# Full information about CCDC data access policies and citation 
# guidelines are available at http://www.ccdc.cam.ac.uk/access/V1 
# 
# Audit and citation data items may have been added by the CCDC. 
# Please retain this information to preserve the provenance of 
# this file and to allow appropriate attribution of the data. 
# 
#######################################################################

data_jjw1901
_database_code_depnum_ccdc_archive 'CCDC 2501246'
loop_
_audit_author_name
_audit_author_address
'Jan J. Weigand'
;TU Dresden
Germany
;
_audit_update_record             
;
2025-11-07 deposited with the CCDC.	2025-12-26 downloaded from the CCDC.
;
_audit_creation_date             2025-06-16
_audit_creation_method           
;
Olex2 1.3
(compiled 2019.09.11 svn.r3662 for OlexSys, GUI svn.r5938)
;
_shelx_SHELXL_version_number     2018/3
_chemical_name_common            ?
_chemical_name_systematic        ?
_chemical_formula_moiety         'C33 H54 N4 O3 P2, 2(C F3 O3 S)'
_chemical_formula_sum            'C35 H54 F6 N4 O9 P2 S2'
_chemical_formula_weight         914.88
_chemical_absolute_configuration .
_chemical_melting_point          ?
_chemical_oxdiff_formula         C35H54F6N4O9P2S2
loop_
_atom_type_symbol
_atom_type_description
_atom_type_scat_dispersion_real
_atom_type_scat_dispersion_imag
_atom_type_scat_source
C C 0.0181 0.0091 'International Tables Vol C Tables 4.2.6.8 and 6.1.1.4'
H H 0.0000 0.0000 'International Tables Vol C Tables 4.2.6.8 and 6.1.1.4'
F F 0.0727 0.0534 'International Tables Vol C Tables 4.2.6.8 and 6.1.1.4'
N N 0.0311 0.0180 'International Tables Vol C Tables 4.2.6.8 and 6.1.1.4'
O O 0.0492 0.0322 'International Tables Vol C Tables 4.2.6.8 and 6.1.1.4'
P P 0.2955 0.4335 'International Tables Vol C Tables 4.2.6.8 and 6.1.1.4'
S S 0.3331 0.5567 'International Tables Vol C Tables 4.2.6.8 and 6.1.1.4'

_shelx_space_group_comment       
;
The symmetry employed for this shelxl refinement is uniquely defined
by the following loop, which should always be used as a source of
symmetry information in preference to the above space-group names.
They are only intended as comments.
;
_space_group_crystal_system      monoclinic
_space_group_IT_number           7
_space_group_name_H-M_alt        'P 1 n 1'
_space_group_name_Hall           'P -2yac'
loop_
_space_group_symop_operation_xyz
'x, y, z'
'x+1/2, -y, z+1/2'

_cell_length_a                   10.49620(10)
_cell_length_b                   16.7168(2)
_cell_length_c                   14.43090(10)
_cell_angle_alpha                90
_cell_angle_beta                 90.0260(10)
_cell_angle_gamma                90
_cell_volume                     2532.09(4)
_cell_formula_units_Z            2
_cell_measurement_reflns_used    8970
_cell_measurement_temperature    200.00(10)
_cell_measurement_theta_max      75.3750
_cell_measurement_theta_min      2.6330
_shelx_estimated_absorpt_T_max   ?
_shelx_estimated_absorpt_T_min   ?
_exptl_absorpt_coefficient_mu    2.156
_exptl_absorpt_correction_T_max  0.844
_exptl_absorpt_correction_T_min  0.605
_exptl_absorpt_correction_type   analytical
_exptl_absorpt_process_details   
;
CrysAlisPro 1.171.38.43 (Rigaku Oxford Diffraction, 2015)
Analytical numeric absorption correction using a multifaceted crystal
			model based on expressions derived by R.C. Clark & J.S. Reid.
(Clark, R. C. & Reid, J. S. (1995). Acta Cryst. A51, 887-897)
Empirical absorption correction using spherical harmonics,
 implemented in SCALE3 ABSPACK scaling algorithm.
;
_exptl_absorpt_special_details   ?
_exptl_crystal_colour            colourless
_exptl_crystal_colour_lustre     .
_exptl_crystal_colour_modifier   .
_exptl_crystal_colour_primary    colourless
_exptl_crystal_density_diffrn    1.200
_exptl_crystal_density_meas      ?
_exptl_crystal_density_method    ?
_exptl_crystal_description       block
_exptl_crystal_F_000             960
loop_
_exptl_crystal_face_index_h
_exptl_crystal_face_index_k
_exptl_crystal_face_index_l
_exptl_crystal_face_perp_dist
-1 -2 9 0.0960
-7 3 1 0.1128
1 2 -9 0.0725
6 -4 4 0.1426
0 -11 1 0.0696
2 0 -9 0.0918
0 11 -1 0.0166
-1 5 4 0.0723

_exptl_crystal_size_max          0.347
_exptl_crystal_size_mid          0.197
_exptl_crystal_size_min          0.089
loop_
_exptl_oxdiff_crystal_face_indexfrac_h
_exptl_oxdiff_crystal_face_indexfrac_k
_exptl_oxdiff_crystal_face_indexfrac_l
_exptl_oxdiff_crystal_face_x
_exptl_oxdiff_crystal_face_y
_exptl_oxdiff_crystal_face_z
-0.7510 -1.7906 9.1798 0.1590 -0.0578 0.9856
-6.5522 2.6700 1.1702 -0.8832 0.3114 0.3506
0.6150 1.8539 -9.1894 -0.1783 0.0647 -0.9818
5.7552 -3.5094 3.9949 0.9203 -0.3254 0.2170
-0.2162 -10.7648 1.1280 -0.0242 -0.9713 0.2367
1.8436 -0.1622 -9.0176 -0.0050 -0.1282 -0.9917
0.1622 10.8001 -0.8641 0.0245 0.9778 -0.2080
-1.0011 5.0001 3.9967 -0.0114 0.5094 0.3951

_exptl_transmission_factor_max   ?
_exptl_transmission_factor_min   ?
_diffrn_reflns_av_R_equivalents  0.0346
_diffrn_reflns_av_unetI/netI     0.0316
_diffrn_reflns_Laue_measured_fraction_full 1.000
_diffrn_reflns_Laue_measured_fraction_max 0.989
_diffrn_reflns_limit_h_max       13
_diffrn_reflns_limit_h_min       -13
_diffrn_reflns_limit_k_max       20
_diffrn_reflns_limit_k_min       -21
_diffrn_reflns_limit_l_max       18
_diffrn_reflns_limit_l_min       -12
_diffrn_reflns_number            25804
_diffrn_reflns_point_group_measured_fraction_full 0.728
_diffrn_reflns_point_group_measured_fraction_max 0.708
_diffrn_reflns_theta_full        67.684
_diffrn_reflns_theta_max         77.103
_diffrn_reflns_theta_min         2.643
_diffrn_ambient_environment      N~2~
_diffrn_ambient_temperature      200.00(10)
_diffrn_detector                 'CCD plate'
_diffrn_detector_area_resol_mean 10.5700
_diffrn_detector_type            AtlasS2
_diffrn_measured_fraction_theta_full 1.000
_diffrn_measured_fraction_theta_max 0.989
_diffrn_measurement_details      
;
List of Runs (angles in degrees, time in seconds):

  # Type    Start    End  Width  t~exp~   \w     \q     \k     \f   Frames
#--------------------------------------------------------------------------
  1  \w   -111.00 -26.00   0.50    0.50    --  -38.50 -38.00 -90.00  170
  2  \w    -82.00 -14.00   0.50    0.50    --  -38.50 125.00  60.00  136
  3  \w    -38.00  -6.00   0.50    0.50    --  -38.50 125.00 120.00   64
  4  \w    -75.00  39.00   0.50    0.50    --  -38.50  19.00  90.00  228
  5  \w     54.00  90.00   0.50    0.50    --   42.75-125.00   0.00   72
  6  \w     27.00  68.00   0.50    0.50    --   42.75-125.00-120.00   82
  7  \w     47.00 114.00   0.50    2.00    --  111.00 -30.00  90.00  134
  8  \w     42.00  93.00   0.50    2.00    --  111.00-125.00  30.00  102
  9  \w     46.00  87.00   0.50    2.00    --  111.00 -45.00-180.00   82
 10  \w     68.00  95.00   0.50    2.00    --  111.00 -94.00-180.00   54
 11  \w     98.00 143.00   0.50    2.00    --  111.00 125.00  90.00   90
 12  \w     86.00 112.00   0.50    2.00    --  111.00-125.00-150.00   52
 13  \w     47.00  89.00   0.50    2.00    --  111.00 -94.00  30.00   84
 14  \w     32.00 121.00   0.50    2.00    --  111.00 -15.00 150.00  178
 15  \w     98.00 177.00   0.50    2.00    --  111.00 125.00  30.00  158
 16  \w     56.00 135.00   0.50    2.00    --  111.00 -30.00   0.00  158
 17  \w     63.00  90.00   0.50    2.00    --  111.00-125.00 120.00   54
 18  \w     81.00 107.00   0.50    2.00    --  111.00 -94.00-120.00   52
 19  \w     45.00 137.00   0.50    2.00    --  111.00 -61.00  90.00  184
 20  \w     53.00 107.00   0.50    2.00    --  111.00 -94.00 -60.00  108
 21  \w     87.00 172.00   0.50    2.00    --  111.00  30.00 -30.00  170
 22  \w     63.00 107.00   0.50    2.00    --  111.00 -94.00   0.00   88
 23  \w     71.00 133.00   0.50    2.00    --  111.00  15.00  90.00  124
 24  \w    153.00 178.00   0.50    2.00    --  111.00  15.00  90.00   50
 25  \w    122.00 173.00   0.50    2.00    --  111.00  77.00 150.00  102
 26  \w     57.00  84.00   0.50    2.00    --  111.00-125.00   0.00   54
 27  \w     36.00 107.00   0.50    2.00    --  111.00 -94.00  60.00  142
 28  \w     87.00 112.00   0.50    2.00    --  111.00-125.00-180.00   50
 29  \w     75.00 110.00   0.50    2.00    --  111.00-125.00 -90.00   70
 30  \w     57.00 107.00   0.50    2.00    --  111.00 -94.00 120.00  100
;
_diffrn_measurement_device       'four-circle diffractometer'
_diffrn_measurement_device_type  'SuperNova, Dual, Cu at zero, AtlasS2'
_diffrn_measurement_method       '\w scans'
_diffrn_orient_matrix_type       
'CrysAlisPro convention (1999,Acta A55,543-557)'
_diffrn_orient_matrix_UB_11      0.1410594000
_diffrn_orient_matrix_UB_12      0.0024943000
_diffrn_orient_matrix_UB_13      0.0293516000
_diffrn_orient_matrix_UB_21      -0.0082830000
_diffrn_orient_matrix_UB_22      0.0915321000
_diffrn_orient_matrix_UB_23      0.0108755000
_diffrn_orient_matrix_UB_31      -0.0395545000
_diffrn_orient_matrix_UB_32      -0.0105011000
_diffrn_orient_matrix_UB_33      0.1020797000
_diffrn_radiation_monochromator  mirror
_diffrn_radiation_probe          x-ray
_diffrn_radiation_type           'Cu K\a'
_diffrn_radiation_wavelength     1.54184
_diffrn_source                   'micro-focus sealed X-ray tube'
_diffrn_source_type              'SuperNova (Cu) X-ray Source'
_reflns_Friedel_coverage         0.429
_reflns_Friedel_fraction_full    0.456
_reflns_Friedel_fraction_max     0.426
_reflns_number_gt                6766
_reflns_number_total             7580
_reflns_odcompleteness_completeness 99.89
_reflns_odcompleteness_iscentric 1
_reflns_odcompleteness_theta     74.33
_reflns_special_details          
;
 Reflections were merged by SHELXL according to the crystal
 class for the calculation of statistics and refinement.
 
 Structure factors included contributions from the .fab file.
 
 _reflns_Friedel_fraction is defined as the number of unique
 Friedel pairs measured divided by the number that would be
 possible theoretically, ignoring centric projections and
 systematic absences. Completness statistics refer to single and
 composite reflections containing twin component 1 only.
;
_reflns_threshold_expression     'I > 2\s(I)'
_computing_cell_refinement       'CrysAlisPro 1.171.38.43 (Rigaku OD, 2015)'
_computing_data_collection       'CrysAlisPro 1.171.38.43 (Rigaku OD, 2015)'
_computing_data_reduction        'CrysAlisPro 1.171.38.43 (Rigaku OD, 2015)'
_computing_molecular_graphics    'Olex2 1.3 (Dolomanov et al., 2009)'
_computing_publication_material  'Olex2 1.3 (Dolomanov et al., 2009)'
_computing_structure_refinement  'ShelXL 2018/3 (Sheldrick, 2015)'
_computing_structure_solution    'SHELXT 2018/2 (Sheldrick, 2018)'
_refine_diff_density_max         0.189
_refine_diff_density_min         -0.288
_refine_diff_density_rms         0.044
_refine_ls_abs_structure_details 
;
 Refined as an inversion twin.
;
_refine_ls_abs_structure_Flack   0.04(3)
_refine_ls_extinction_coef       .
_refine_ls_extinction_method     none
_refine_ls_goodness_of_fit_ref   1.033
_refine_ls_hydrogen_treatment    mixed
_refine_ls_matrix_type           full
_refine_ls_number_parameters     743
_refine_ls_number_reflns         7580
_refine_ls_number_restraints     153
_refine_ls_R_factor_all          0.0515
_refine_ls_R_factor_gt           0.0470
_refine_ls_restrained_S_all      1.038
_refine_ls_shift/su_max          0.001
_refine_ls_shift/su_mean         0.000
_refine_ls_structure_factor_coef Fsqd
_refine_ls_weighting_details     
'w=1/[\s^2^(Fo^2^)+(0.0972P)^2^+0.0218P] where P=(Fo^2^+2Fc^2^)/3'
_refine_ls_weighting_scheme      calc
_refine_ls_wR_factor_gt          0.1320
_refine_ls_wR_factor_ref         0.1394
_refine_special_details          
;
 Refined as a 2-component inversion twin.
;
_olex2_refinement_description    
;
1. Twinned data refinement
 Scales: 0.96(3)
 0.04(3)
2. Fixed Uiso
 At 1.2 times of:
  All C(H) groups, All C(H,H) groups
 At 1.5 times of:
  All C(H,H,H) groups, All C(H,H,H,H,H,H) groups
3. Restrained distances
 P2B-H2B = P2A-H2A
 1.414 with sigma of 0.02
4. Uiso/Uaniso restraints and constraints
C35A \\sim F6A \\sim F4A \\sim F5A \\sim S2A \\sim O8A \\sim O9A \\sim O7A:
within 2A with sigma of 0.04 and sigma for terminal atoms of 0.08 within 2A
O3A \\sim C33A \\sim C32A \\sim C33B \\sim C32B \\sim O3B: within 2A with sigma
of 0.01 and sigma for terminal atoms of 0.02 within 2A
5. Rigid body (RIGU) restrains
 C35A, F6A, F4A, F5A, S2A, O8A, O9A, O7A
 with sigma for 1-2 distances of 0.004 and sigma for 1-3 distances of 0.004
6. Others
 Sof(H2A)=1-FVAR(1)
 Sof(H2B)=FVAR(1)
 Fixed Sof: P1A(0.5) P2A(0.5) C30A(0.5) C24A(0.5) C25A(0.5) H25A(0.5)
 C26A(0.5) H26A(0.5) C27A(0.5) C28A(0.5) H28A(0.5) C29A(0.5) H29A(0.5) O2A(0.5)
 O1A(0.5) C23A(0.5) H23A(0.5) P1B(0.5) C23B(0.5) H23B(0.5) C24B(0.5) C25B(0.5)
 H25B(0.5) C26B(0.5) H26B(0.5) C27B(0.5) C28B(0.5) H28B(0.5) C29B(0.5)
 H29B(0.5) C30B(0.5) O2B(0.5) O1B(0.5) H31A(0.5) H31B(0.5) H31C(0.5) H31D(0.5)
 H31E(0.5) H31F(0.5) P2B(0.5) C35A(0.5) F6A(0.5) F4A(0.5) F5A(0.5) S2A(0.5)
 O8A(0.5) O9A(0.5) O7A(0.5) F4B(0.5) C35B(0.5) F6B(0.5) F5B(0.5) S2B(0.5)
 O9B(0.5) O7B(0.5) O8B(0.5) O3A(0.5) C33A(0.5) H33A(0.5) H33B(0.5) H33C(0.5)
 C32A(0.5) H32A(0.5) H32B(0.5) C33B(0.5) H33D(0.5) H33E(0.5) H33F(0.5)
 C32B(0.5) H32C(0.5) H32D(0.5) O3B(0.5)
7.a Ternary CH refined with riding coordinates:
 C9(H9), C15(H15), C4(H4), C20(H20), C23A(H23A), C23B(H23B)
7.b Secondary CH2 refined with riding coordinates:
 C32A(H32A,H32B), C32B(H32C,H32D)
7.c Aromatic/amide H refined with riding coordinates:
 C25A(H25A), C26A(H26A), C28A(H28A), C29A(H29A), C25B(H25B), C26B(H26B),
 C28B(H28B), C29B(H29B)
7.d Fitted hexagon refined as free rotating group:
 C24A(C25A,C26A,C27A,C28A,C29A)
7.e Idealised Me refined as rotating group:
 C18(H18A,H18B,H18C), C19(H19A,H19B,H19C), C6(H6A,H6B,H6C), C21(H21A,H21B,
 H21C), C11(H11A,H11B,H11C), C17(H17A,H17B,H17C), C8(H8A,H8B,H8C), C7(H7A,H7B,
 H7C), C22(H22A,H22B,H22C), C16(H16A,H16B,H16C), C10(H10A,H10B,H10C), C5(H5A,
 H5B,H5C), C31(H31A,H31B,H31C), C31(H31D,H31E,H31F), C33A(H33A,H33B,H33C),
 C33B(H33D,H33E,H33F)
;
_atom_sites_solution_hydrogens   mixed
_atom_sites_solution_primary     dual
_atom_sites_solution_secondary   ?
loop_
_atom_site_label
_atom_site_type_symbol
_atom_site_fract_x
_atom_site_fract_y
_atom_site_fract_z
_atom_site_U_iso_or_equiv
_atom_site_adp_type
_atom_site_occupancy
_atom_site_site_symmetry_order
_atom_site_calc_flag
_atom_site_refinement_flags_posn
_atom_site_refinement_flags_adp
_atom_site_refinement_flags_occupancy
_atom_site_disorder_assembly
_atom_site_disorder_group
S1 S -0.01080(11) 0.39691(5) 0.60213(8) 0.0645(2) Uani 1 1 d . . . . .
P1A P 0.4701(4) 0.3230(6) 0.6997(5) 0.0571(10) Uani 0.5 1 d . . P A 1
P2A P 0.4636(2) 0.27184(18) 0.50662(18) 0.0500(6) Uani 0.5 1 d D . P A 1
N2 N 0.5930(3) 0.1650(2) 0.6972(2) 0.0598(7) Uani 1 1 d . . . . .
N1 N 0.3865(3) 0.1650(2) 0.6975(2) 0.0595(7) Uani 1 1 d . . . . .
N4 N 0.3861(2) 0.32404(17) 0.33687(19) 0.0501(6) Uani 1 1 d . . . . .
N3 N 0.5931(2) 0.32403(18) 0.33690(18) 0.0500(5) Uani 1 1 d . . . . .
C1 C 0.4896(3) 0.2135(2) 0.6971(2) 0.0543(7) Uani 1 1 d . . . . .
O5 O 0.1025(4) 0.3533(4) 0.5870(4) 0.1145(16) Uani 1 1 d . . . . .
C12 C 0.4892(3) 0.31412(19) 0.3910(2) 0.0475(6) Uani 1 1 d . . . . .
C30A C 0.4243(8) 0.6799(6) 0.5080(5) 0.0591(16) Uani 0.5 1 d . . P A 1
O4 O -0.1235(4) 0.3529(4) 0.5869(4) 0.1132(15) Uani 1 1 d . . . . .
C3 C 0.5545(4) 0.0864(3) 0.6984(3) 0.0676(9) Uani 1 1 d . . . . .
F1 F -0.0101(6) 0.3469(2) 0.7738(3) 0.1319(16) Uani 1 1 d . . . . .
C9 C 0.7268(3) 0.1949(3) 0.6957(3) 0.0712(10) Uani 1 1 d . . . . .
H9 H 0.722402 0.253837 0.684106 0.085 Uiso 1 1 calc R U . . .
C2 C 0.4245(4) 0.0866(3) 0.6979(3) 0.0663(9) Uani 1 1 d . . . . .
C15 C 0.7253(3) 0.3209(3) 0.3731(3) 0.0681(9) Uani 1 1 d . . . . .
H15 H 0.718501 0.315947 0.441977 0.082 Uiso 1 1 calc R U . . .
C4 C 0.2534(4) 0.1953(3) 0.6955(3) 0.0726(10) Uani 1 1 d . . . . .
H4 H 0.257980 0.254164 0.683949 0.087 Uiso 1 1 calc R U . . .
C24A C 0.5117(9) 0.4348(4) 0.5615(7) 0.046(3) Uani 0.5 1 d G . P A 1
C25A C 0.6105(5) 0.4897(6) 0.5529(6) 0.055(3) Uani 0.5 1 d G . P A 1
H25A H 0.696248 0.472756 0.560691 0.066 Uiso 0.5 1 calc R U P A 1
C26A C 0.5838(10) 0.5693(5) 0.5330(5) 0.058(3) Uani 0.5 1 d G . P A 1
H26A H 0.651348 0.606769 0.527111 0.070 Uiso 0.5 1 calc R U P A 1
C27A C 0.4584(12) 0.5940(4) 0.5216(5) 0.057(2) Uani 0.5 1 d G . P A 1
C28A C 0.3596(7) 0.5391(7) 0.5301(6) 0.057(3) Uani 0.5 1 d G . P A 1
H28A H 0.273813 0.556033 0.522326 0.068 Uiso 0.5 1 calc R U P A 1
C29A C 0.3862(7) 0.4595(6) 0.5501(7) 0.057(3) Uani 0.5 1 d G . P A 1
H29A H 0.318711 0.422019 0.555907 0.068 Uiso 0.5 1 calc R U P A 1
C20 C 0.2542(3) 0.3211(3) 0.3729(3) 0.0704(10) Uani 1 1 d . . . . .
H20 H 0.260942 0.316121 0.441808 0.084 Uiso 1 1 calc R U . . .
C14 C 0.4243(3) 0.3394(2) 0.2471(2) 0.0538(7) Uani 1 1 d . . . . .
C13 C 0.5546(3) 0.3394(2) 0.2469(2) 0.0544(7) Uani 1 1 d . . . . .
O6 O -0.0106(7) 0.4738(2) 0.5631(3) 0.1211(17) Uani 1 1 d . . . . .
C18 C 0.6407(5) 0.3524(4) 0.1662(3) 0.0802(12) Uani 1 1 d . . . . .
H18A H 0.696131 0.398310 0.178460 0.120 Uiso 1 1 calc R U . . .
H18B H 0.589535 0.362763 0.110667 0.120 Uiso 1 1 calc R U . . .
H18C H 0.692892 0.304506 0.156443 0.120 Uiso 1 1 calc R U . . .
C19 C 0.3381(5) 0.3522(3) 0.1663(3) 0.0787(12) Uani 1 1 d . . . . .
H19A H 0.279375 0.306918 0.160855 0.118 Uiso 1 1 calc R U . . .
H19B H 0.389006 0.356575 0.109601 0.118 Uiso 1 1 calc R U . . .
H19C H 0.289401 0.401621 0.175344 0.118 Uiso 1 1 calc R U . . .
C6 C 0.1901(6) 0.1838(4) 0.7897(5) 0.1001(19) Uani 1 1 d . . . . .
H6A H 0.180802 0.126470 0.802453 0.150 Uiso 1 1 calc R U . . .
H6B H 0.105898 0.209083 0.789335 0.150 Uiso 1 1 calc R U . . .
H6C H 0.242960 0.208345 0.837949 0.150 Uiso 1 1 calc R U . . .
C21 C 0.1834(5) 0.3992(4) 0.3536(4) 0.0917(15) Uani 1 1 d . . . . .
H21A H 0.241997 0.444353 0.361362 0.138 Uiso 1 1 calc R U . . .
H21B H 0.112313 0.404640 0.397158 0.138 Uiso 1 1 calc R U . . .
H21C H 0.150641 0.398648 0.290061 0.138 Uiso 1 1 calc R U . . .
C11 C 0.7887(5) 0.1837(4) 0.7900(5) 0.1002(18) Uani 1 1 d . . . . .
H11A H 0.734616 0.207684 0.837842 0.150 Uiso 1 1 calc R U . . .
H11B H 0.872331 0.209750 0.790357 0.150 Uiso 1 1 calc R U . . .
H11C H 0.799045 0.126463 0.802513 0.150 Uiso 1 1 calc R U . . .
C17 C 0.7956(5) 0.3989(4) 0.3539(4) 0.0898(14) Uani 1 1 d . . . . .
H17A H 0.835102 0.396442 0.292476 0.135 Uiso 1 1 calc R U . . .
H17B H 0.861665 0.406908 0.401010 0.135 Uiso 1 1 calc R U . . .
H17C H 0.735144 0.443561 0.355948 0.135 Uiso 1 1 calc R U . . .
F3 F -0.1070(11) 0.4555(4) 0.7533(4) 0.206(4) Uani 1 1 d . . . . .
F2 F 0.0855(11) 0.4557(4) 0.7532(4) 0.207(4) Uani 1 1 d . . . . .
O2A O 0.5245(12) 0.7270(7) 0.5199(8) 0.086(2) Uani 0.5 1 d . . P A 1
C8 C 0.6400(5) 0.0151(3) 0.6961(5) 0.0935(15) Uani 1 1 d . . . . .
H8A H 0.684038 0.012932 0.636347 0.140 Uiso 1 1 calc R U . . .
H8B H 0.589246 -0.033535 0.704485 0.140 Uiso 1 1 calc R U . . .
H8C H 0.702832 0.019251 0.746160 0.140 Uiso 1 1 calc R U . . .
C34 C -0.0096(10) 0.4132(3) 0.7257(5) 0.116(2) Uani 1 1 d . . . . .
C7 C 0.3394(5) 0.0156(3) 0.6960(5) 0.0919(14) Uani 1 1 d . . . . .
H7A H 0.283665 0.016332 0.750448 0.138 Uiso 1 1 calc R U . . .
H7B H 0.391018 -0.033283 0.696651 0.138 Uiso 1 1 calc R U . . .
H7C H 0.287363 0.016768 0.639587 0.138 Uiso 1 1 calc R U . . .
C22 C 0.1862(5) 0.2461(4) 0.3388(5) 0.1005(17) Uani 1 1 d . . . . .
H22A H 0.160151 0.253531 0.274142 0.151 Uiso 1 1 calc R U . . .
H22B H 0.110697 0.236306 0.377111 0.151 Uiso 1 1 calc R U . . .
H22C H 0.243952 0.200186 0.343192 0.151 Uiso 1 1 calc R U . . .
C16 C 0.7934(5) 0.2455(4) 0.3390(5) 0.1001(17) Uani 1 1 d . . . . .
H16A H 0.738141 0.198905 0.348256 0.150 Uiso 1 1 calc R U . . .
H16B H 0.872661 0.238165 0.373925 0.150 Uiso 1 1 calc R U . . .
H16C H 0.813098 0.251027 0.272914 0.150 Uiso 1 1 calc R U . . .
C10 C 0.8021(5) 0.1580(4) 0.6143(5) 0.0965(18) Uani 1 1 d . . . . .
H10A H 0.828562 0.103548 0.630685 0.145 Uiso 1 1 calc R U . . .
H10B H 0.877678 0.190652 0.601705 0.145 Uiso 1 1 calc R U . . .
H10C H 0.748002 0.156295 0.559026 0.145 Uiso 1 1 calc R U . . .
C5 C 0.1779(5) 0.1582(4) 0.6144(4) 0.0974(18) Uani 1 1 d . . . . .
H5A H 0.230649 0.158421 0.558446 0.146 Uiso 1 1 calc R U . . .
H5B H 0.100502 0.189656 0.603435 0.146 Uiso 1 1 calc R U . . .
H5C H 0.154428 0.103081 0.629940 0.146 Uiso 1 1 calc R U . . .
O1A O 0.3178(6) 0.7026(4) 0.4867(6) 0.0851(18) Uani 0.5 1 d . . P A 1
C23A C 0.5429(6) 0.3484(5) 0.5865(5) 0.0549(14) Uani 0.5 1 d . . P A 1
H23A H 0.637163 0.340008 0.588351 0.066 Uiso 0.5 1 calc R U P A 1
P1B P 0.5099(4) 0.3239(6) 0.7006(5) 0.0571(10) Uani 0.5 1 d . . P A 2
C23B C 0.4353(6) 0.3483(4) 0.5870(4) 0.0501(13) Uani 0.5 1 d . . P A 2
H23B H 0.341181 0.339345 0.589309 0.060 Uiso 0.5 1 calc R U P A 2
C24B C 0.4646(12) 0.4342(7) 0.5626(9) 0.048(2) Uani 0.5 1 d . . P A 2
C25B C 0.5919(10) 0.4582(6) 0.5502(8) 0.051(2) Uani 0.5 1 d . . P A 2
H25B H 0.658938 0.420276 0.555558 0.061 Uiso 0.5 1 calc R U P A 2
C26B C 0.6192(10) 0.5374(8) 0.5301(7) 0.052(2) Uani 0.5 1 d . . P A 2
H26B H 0.705379 0.553239 0.522082 0.062 Uiso 0.5 1 calc R U P A 2
C27B C 0.5252(14) 0.5932(7) 0.5217(7) 0.056(2) Uani 0.5 1 d . . P A 2
C28B C 0.3966(15) 0.5700(9) 0.5338(9) 0.066(3) Uani 0.5 1 d . . P A 2
H28B H 0.330090 0.608248 0.528754 0.079 Uiso 0.5 1 calc R U P A 2
C29B C 0.3686(12) 0.4891(9) 0.5534(8) 0.057(3) Uani 0.5 1 d . . P A 2
H29B H 0.282483 0.472674 0.560211 0.068 Uiso 0.5 1 calc R U P A 2
C30B C 0.5563(8) 0.6789(6) 0.5082(5) 0.0601(16) Uani 0.5 1 d . . P A 2
O2B O 0.4572(12) 0.7285(6) 0.5206(7) 0.081(2) Uani 0.5 1 d . . P A 2
O1B O 0.6609(6) 0.7023(4) 0.4863(6) 0.0818(17) Uani 0.5 1 d . . P A 2
C31 C 0.4896(7) 0.8123(3) 0.5102(5) 0.0906(14) Uani 1 1 d . . . . .
H31A H 0.446632 0.820623 0.450675 0.136 Uiso 0.5 1 calc R U P A 1
H31B H 0.566830 0.845215 0.512709 0.136 Uiso 0.5 1 calc R U P A 1
H31C H 0.432339 0.827647 0.560778 0.136 Uiso 0.5 1 calc R U P A 1
H31D H 0.512016 0.823139 0.445480 0.136 Uiso 0.5 1 calc R U P A 2
H31E H 0.562342 0.825122 0.550152 0.136 Uiso 0.5 1 calc R U P A 2
H31F H 0.416463 0.845349 0.527946 0.136 Uiso 0.5 1 calc R U P A 2
P2B P 0.5151(2) 0.27182(18) 0.50673(17) 0.0495(5) Uani 0.5 1 d D . P A 2
C35A C 0.476(3) 0.0878(17) 0.279(3) 0.097(5) Uani 0.5 1 d . U P B 1
F6A F 0.5168(18) 0.1548(7) 0.2641(15) 0.193(9) Uani 0.5 1 d . U P B 1
F4A F 0.3631(9) 0.0889(9) 0.2330(10) 0.138(4) Uani 0.5 1 d . U P B 1
F5A F 0.538(2) 0.0343(12) 0.2193(15) 0.211(9) Uani 0.5 1 d . U P B 1
S2A S 0.4798(10) 0.0579(5) 0.3834(9) 0.100(2) Uani 0.5 1 d . U P B 1
O8A O 0.6050(12) 0.0590(14) 0.4124(18) 0.204(10) Uani 0.5 1 d . U P B 1
O9A O 0.3916(17) 0.1060(9) 0.4260(13) 0.150(6) Uani 0.5 1 d . U P B 1
O7A O 0.4293(16) -0.0257(6) 0.3820(10) 0.131(4) Uani 0.5 1 d . U P B 1
F4B F 0.447(2) 0.0295(11) 0.2163(14) 0.202(10) Uani 0.5 1 d . . P C 2
C35B C 0.504(3) 0.0775(18) 0.270(3) 0.108(8) Uani 0.5 1 d . . P C 2
F6B F 0.452(2) 0.1507(10) 0.2595(16) 0.220(12) Uani 0.5 1 d . . P C 2
F5B F 0.6152(9) 0.0924(8) 0.2310(9) 0.135(4) Uani 0.5 1 d . . P C 2
S2B S 0.4990(9) 0.0453(6) 0.3907(8) 0.0900(18) Uani 0.5 1 d . . P C 2
O9B O 0.5868(16) 0.1074(9) 0.4251(12) 0.145(6) Uani 0.5 1 d . . P C 2
O7B O 0.3714(13) 0.0581(14) 0.4103(19) 0.206(11) Uani 0.5 1 d . . P C 2
O8B O 0.5502(16) -0.0266(6) 0.3836(10) 0.133(4) Uani 0.5 1 d . . P C 2
O3A O 0.3953(6) 0.3477(4) 0.7693(4) 0.0759(15) Uani 0.5 1 d . U P A 2
C33A C 0.507(2) 0.3560(14) 0.9188(11) 0.120(5) Uani 0.5 1 d . U P A 2
H33A H 0.586142 0.337755 0.889679 0.180 Uiso 0.5 1 calc R U P A 2
H33B H 0.458331 0.309642 0.940582 0.180 Uiso 0.5 1 calc R U P A 2
H33C H 0.527347 0.390718 0.971545 0.180 Uiso 0.5 1 calc R U P A 2
C32A C 0.4278(16) 0.4027(9) 0.8482(8) 0.103(3) Uani 0.5 1 d . U P A 2
H32A H 0.348794 0.422700 0.877642 0.124 Uiso 0.5 1 calc R U P A 2
H32B H 0.476859 0.449132 0.825096 0.124 Uiso 0.5 1 calc R U P A 2
C33B C 0.451(3) 0.3755(19) 0.9143(19) 0.147(6) Uani 0.5 1 d . U P A 1
H33D H 0.367532 0.385118 0.886367 0.221 Uiso 0.5 1 calc R U P A 1
H33E H 0.458120 0.405741 0.972338 0.221 Uiso 0.5 1 calc R U P A 1
H33F H 0.461259 0.318325 0.927189 0.221 Uiso 0.5 1 calc R U P A 1
C32B C 0.5528(16) 0.4021(9) 0.8492(9) 0.106(3) Uani 0.5 1 d . U P A 1
H32C H 0.631931 0.410118 0.885370 0.127 Uiso 0.5 1 calc R U P A 1
H32D H 0.527746 0.454793 0.823845 0.127 Uiso 0.5 1 calc R U P A 1
O3B O 0.5830(7) 0.3482(5) 0.7696(4) 0.0785(15) Uani 0.5 1 d . U P A 1
H2B H 0.427(8) 0.208(4) 0.503(7) 0.04(4) Uiso 0.36(14) 1 d D . P D 2
H2A H 0.580(9) 0.229(9) 0.508(14) 0.18(8) Uiso 0.64(14) 1 d D . P D 1

loop_
_atom_site_aniso_label
_atom_site_aniso_U_11
_atom_site_aniso_U_22
_atom_site_aniso_U_33
_atom_site_aniso_U_23
_atom_site_aniso_U_13
_atom_site_aniso_U_12
S1 0.0528(4) 0.0679(4) 0.0728(5) 0.0060(4) 0.0000(3) 0.0000(4)
P1A 0.059(2) 0.0757(16) 0.0365(12) 0.0011(8) -0.0004(19) 0.000(3)
P2A 0.0438(12) 0.0685(12) 0.0375(9) 0.0029(6) 0.0023(10) -0.0027(12)
N2 0.0422(13) 0.0820(19) 0.0552(15) 0.0103(13) -0.0027(11) 0.0040(12)
N1 0.0411(13) 0.0817(19) 0.0557(15) 0.0115(13) 0.0024(11) -0.0032(12)
N4 0.0371(12) 0.0703(15) 0.0428(12) 0.0015(11) -0.0006(9) 0.0022(10)
N3 0.0361(12) 0.0710(15) 0.0428(12) 0.0020(11) -0.0005(9) -0.0025(10)
C1 0.0406(13) 0.0823(19) 0.0401(12) 0.0083(14) -0.0005(10) -0.0011(15)
O5 0.064(2) 0.161(4) 0.119(3) 0.021(3) 0.021(2) 0.032(2)
C12 0.0411(13) 0.0660(15) 0.0354(13) -0.0007(11) 0.0001(10) -0.0010(12)
C30A 0.062(4) 0.068(5) 0.047(3) 0.001(3) 0.004(3) 0.014(4)
O4 0.066(2) 0.159(4) 0.115(3) 0.021(3) -0.020(2) -0.034(2)
C3 0.0547(19) 0.079(2) 0.069(2) 0.0033(18) -0.0022(16) 0.0021(16)
F1 0.212(5) 0.092(2) 0.092(2) 0.0292(18) 0.000(3) -0.003(3)
C9 0.0400(16) 0.099(3) 0.075(2) 0.018(2) -0.0067(15) 0.0010(16)
C2 0.0518(18) 0.079(2) 0.068(2) 0.0027(18) 0.0007(15) -0.0044(16)
C15 0.0354(15) 0.099(3) 0.070(2) 0.0045(19) -0.0049(13) -0.0033(15)
C4 0.0406(16) 0.099(3) 0.078(2) 0.019(2) 0.0063(15) 0.0000(16)
C24A 0.043(8) 0.063(4) 0.031(3) -0.005(3) 0.001(5) 0.000(5)
C25A 0.046(4) 0.065(8) 0.054(4) 0.009(6) -0.014(3) -0.009(5)
C26A 0.069(8) 0.052(7) 0.054(4) 0.008(4) -0.024(5) -0.001(5)
C27A 0.070(8) 0.060(6) 0.041(4) 0.001(3) -0.002(6) 0.014(7)
C28A 0.041(5) 0.083(9) 0.046(4) 0.005(5) 0.002(3) 0.017(5)
C29A 0.034(5) 0.076(8) 0.060(5) -0.003(5) 0.004(4) 0.005(5)
C20 0.0368(15) 0.105(3) 0.069(2) 0.008(2) 0.0051(14) 0.0050(16)
C14 0.0499(16) 0.0726(19) 0.0391(14) 0.0009(13) -0.0029(11) -0.0006(13)
C13 0.0489(16) 0.077(2) 0.0370(13) 0.0010(13) 0.0032(11) -0.0007(14)
O6 0.211(6) 0.0690(18) 0.083(2) 0.0170(18) -0.001(3) 0.001(3)
C18 0.069(2) 0.122(4) 0.0497(19) 0.009(2) 0.0212(17) -0.007(2)
C19 0.071(2) 0.114(3) 0.0507(19) 0.009(2) -0.0182(17) 0.007(2)
C6 0.067(3) 0.130(4) 0.103(4) 0.038(3) 0.034(3) 0.017(3)
C21 0.060(2) 0.125(4) 0.090(3) 0.002(3) 0.007(2) 0.032(3)
C11 0.068(3) 0.132(4) 0.101(4) 0.036(3) -0.035(3) -0.017(3)
C17 0.058(2) 0.124(4) 0.087(3) 0.002(3) -0.005(2) -0.030(2)
F3 0.342(11) 0.160(5) 0.116(4) 0.006(3) 0.083(5) 0.112(6)
F2 0.345(11) 0.157(5) 0.117(4) 0.006(3) -0.088(5) -0.111(6)
O2A 0.094(6) 0.068(5) 0.095(6) -0.004(4) -0.014(6) 0.008(6)
C8 0.075(3) 0.089(3) 0.117(4) 0.004(3) 0.011(3) 0.016(2)
C34 0.195(8) 0.071(3) 0.081(3) 0.002(3) 0.000(4) 0.001(4)
C7 0.073(3) 0.092(3) 0.110(4) 0.007(3) -0.009(3) -0.017(2)
C22 0.047(2) 0.121(4) 0.134(5) 0.003(4) 0.004(2) -0.020(2)
C16 0.048(2) 0.118(4) 0.134(5) 0.005(4) -0.004(2) 0.019(2)
C10 0.048(2) 0.138(5) 0.103(4) 0.035(3) 0.014(2) 0.016(2)
C5 0.051(2) 0.143(5) 0.098(3) 0.035(3) -0.015(2) -0.018(3)
O1A 0.066(3) 0.087(4) 0.103(5) 0.029(4) 0.009(3) 0.014(3)
C23A 0.044(3) 0.078(4) 0.043(3) 0.003(3) 0.001(2) 0.002(3)
P1B 0.059(2) 0.0756(15) 0.0364(12) 0.0016(8) -0.0033(18) -0.003(3)
C23B 0.047(3) 0.061(3) 0.042(3) -0.001(2) -0.001(2) 0.002(2)
C24B 0.042(7) 0.066(4) 0.036(3) -0.006(3) 0.006(5) -0.007(4)
C25B 0.038(4) 0.061(6) 0.054(4) 0.000(4) -0.002(3) -0.006(4)
C26B 0.052(4) 0.053(6) 0.051(4) 0.002(4) -0.005(3) -0.007(4)
C27B 0.060(6) 0.061(6) 0.046(4) 0.001(3) -0.008(5) -0.003(6)
C28B 0.064(8) 0.074(8) 0.059(5) 0.008(5) 0.022(5) 0.005(5)
C29B 0.046(4) 0.078(8) 0.047(4) 0.010(5) 0.011(3) 0.010(5)
C30B 0.065(4) 0.072(5) 0.044(3) 0.001(3) -0.005(3) -0.011(4)
O2B 0.096(6) 0.052(4) 0.094(5) -0.009(3) 0.012(5) 0.007(5)
O1B 0.064(3) 0.085(4) 0.097(4) 0.026(3) -0.008(3) -0.015(3)
C31 0.108(4) 0.066(2) 0.098(3) -0.001(2) 0.000(3) -0.001(2)
P2B 0.0455(12) 0.0664(11) 0.0367(9) 0.0024(6) -0.0029(10) 0.0041(12)
C35A 0.061(10) 0.051(7) 0.180(13) 0.011(7) -0.012(8) 0.011(7)
F6A 0.228(15) 0.101(7) 0.249(17) 0.062(8) -0.115(14) -0.094(9)
F4A 0.094(5) 0.136(8) 0.185(10) -0.025(7) -0.042(6) 0.000(5)
F5A 0.242(18) 0.173(12) 0.219(15) 0.064(11) 0.134(15) 0.121(14)
S2A 0.073(3) 0.046(2) 0.179(5) -0.005(3) -0.023(3) 0.011(2)
O8A 0.065(6) 0.250(19) 0.30(2) 0.139(17) -0.071(9) -0.025(8)
O9A 0.136(10) 0.129(9) 0.184(12) -0.075(10) -0.028(9) 0.051(8)
O7A 0.174(12) 0.069(4) 0.150(9) -0.009(5) 0.039(9) -0.033(6)
F4B 0.230(18) 0.163(12) 0.211(15) 0.054(11) -0.129(15) -0.114(14)
C35B 0.060(11) 0.054(8) 0.209(19) 0.032(9) 0.030(11) 0.017(7)
F6B 0.26(2) 0.139(11) 0.26(2) 0.088(13) 0.123(18) 0.138(14)
F5B 0.095(5) 0.135(8) 0.176(10) -0.030(7) 0.042(6) -0.008(5)
S2B 0.073(3) 0.052(3) 0.144(3) 0.0162(19) 0.008(3) 0.0160(19)
O9B 0.140(11) 0.128(9) 0.168(12) -0.073(10) 0.026(9) -0.041(8)
O7B 0.070(7) 0.25(2) 0.30(3) 0.133(19) 0.076(12) 0.022(10)
O8B 0.172(12) 0.070(4) 0.159(10) -0.002(5) -0.044(9) 0.026(6)
O3A 0.076(3) 0.103(4) 0.049(3) -0.011(3) 0.014(2) 0.009(3)
C33A 0.152(12) 0.156(11) 0.052(5) -0.023(6) 0.001(7) 0.035(10)
C32A 0.128(7) 0.115(6) 0.067(5) -0.013(5) 0.011(5) 0.020(6)
C33B 0.164(14) 0.178(13) 0.100(10) -0.034(10) -0.017(11) 0.025(12)
C32B 0.126(7) 0.116(6) 0.076(5) -0.017(5) -0.013(5) -0.011(6)
O3B 0.081(4) 0.107(4) 0.048(3) -0.013(3) -0.007(2) -0.005(3)

_geom_special_details            
;
 All esds (except the esd in the dihedral angle between two l.s. planes)
 are estimated using the full covariance matrix.  The cell esds are taken
 into account individually in the estimation of esds in distances, angles
 and torsion angles; correlations between esds in cell parameters are only
 used when they are defined by crystal symmetry.  An approximate (isotropic)
 treatment of cell esds is used for estimating esds involving l.s. planes.
;
loop_
_geom_bond_atom_site_label_1
_geom_bond_atom_site_label_2
_geom_bond_distance
_geom_bond_site_symmetry_2
_geom_bond_publ_flag
S1 O5 1.412(4) . ?
S1 O4 1.411(4) . ?
S1 O6 1.403(4) . ?
S1 C34 1.804(7) . ?
P1A C1 1.842(10) . ?
P1A C23A 1.854(9) . ?
P1A O3B 1.611(9) . ?
P2A C12 1.832(4) . ?
P2A C23A 1.913(8) . ?
P2A H2A 1.41(3) . ?
N2 C1 1.355(5) . ?
N2 C3 1.375(6) . ?
N2 C9 1.490(5) . ?
N1 C1 1.353(5) . ?
N1 C2 1.369(6) . ?
N1 C4 1.486(5) . ?
N4 C12 1.345(4) . ?
N4 C20 1.480(4) . ?
N4 C14 1.380(4) . ?
N3 C12 1.352(4) . ?
N3 C15 1.483(4) . ?
N3 C13 1.384(4) . ?
C1 P1B 1.858(10) . ?
C12 P2B 1.833(4) . ?
C30A C27A 1.493(11) . ?
C30A O2A 1.325(15) . ?
C30A O1A 1.219(10) . ?
C3 C2 1.364(5) . ?
C3 C8 1.491(7) . ?
F1 C34 1.309(7) . ?
C9 H9 1.0000 . ?
C9 C11 1.519(6) . ?
C9 C10 1.545(8) . ?
C2 C7 1.487(6) . ?
C15 H15 1.0000 . ?
C15 C17 1.524(7) . ?
C15 C16 1.531(8) . ?
C4 H4 1.0000 . ?
C4 C6 1.526(6) . ?
C4 C5 1.542(8) . ?
C24A C25A 1.3900 . ?
C24A C29A 1.3900 . ?
C24A C23A 1.524(10) . ?
C25A H25A 0.9500 . ?
C25A C26A 1.3900 . ?
C26A H26A 0.9500 . ?
C26A C27A 1.3900 . ?
C27A C28A 1.3900 . ?
C28A H28A 0.9500 . ?
C28A C29A 1.3900 . ?
C29A H29A 0.9500 . ?
C20 H20 1.0000 . ?
C20 C21 1.527(7) . ?
C20 C22 1.524(8) . ?
C14 C13 1.368(5) . ?
C14 C19 1.491(5) . ?
C13 C18 1.490(4) . ?
C18 H18A 0.9800 . ?
C18 H18B 0.9800 . ?
C18 H18C 0.9800 . ?
C19 H19A 0.9800 . ?
C19 H19B 0.9800 . ?
C19 H19C 0.9800 . ?
C6 H6A 0.9800 . ?
C6 H6B 0.9800 . ?
C6 H6C 0.9800 . ?
C21 H21A 0.9800 . ?
C21 H21B 0.9800 . ?
C21 H21C 0.9800 . ?
C11 H11A 0.9800 . ?
C11 H11B 0.9800 . ?
C11 H11C 0.9800 . ?
C17 H17A 0.9800 . ?
C17 H17B 0.9800 . ?
C17 H17C 0.9800 . ?
F3 C34 1.305(11) . ?
F2 C34 1.288(11) . ?
O2A C31 1.480(13) . ?
C8 H8A 0.9800 . ?
C8 H8B 0.9800 . ?
C8 H8C 0.9800 . ?
C7 H7A 0.9800 . ?
C7 H7B 0.9800 . ?
C7 H7C 0.9800 . ?
C22 H22A 0.9800 . ?
C22 H22B 0.9800 . ?
C22 H22C 0.9800 . ?
C16 H16A 0.9800 . ?
C16 H16B 0.9800 . ?
C16 H16C 0.9800 . ?
C10 H10A 0.9800 . ?
C10 H10B 0.9800 . ?
C10 H10C 0.9800 . ?
C5 H5A 0.9800 . ?
C5 H5B 0.9800 . ?
C5 H5C 0.9800 . ?
C23A H23A 1.0000 . ?
P1B C23B 1.862(9) . ?
P1B O3A 1.609(9) . ?
C23B H23B 1.0000 . ?
C23B C24B 1.510(14) . ?
C23B P2B 1.918(7) . ?
C24B C25B 1.407(12) . ?
C24B C29B 1.370(18) . ?
C25B H25B 0.9500 . ?
C25B C26B 1.386(13) . ?
C26B H26B 0.9500 . ?
C26B C27B 1.363(16) . ?
C27B C28B 1.416(16) . ?
C27B C30B 1.481(14) . ?
C28B H28B 0.9500 . ?
C28B C29B 1.412(17) . ?
C29B H29B 0.9500 . ?
C30B O2B 1.343(14) . ?
C30B O1B 1.208(10) . ?
O2B C31 1.449(12) . ?
C31 H31A 0.9800 . ?
C31 H31B 0.9800 . ?
C31 H31C 0.9800 . ?
C31 H31D 0.9800 . ?
C31 H31E 0.9800 . ?
C31 H31F 0.9800 . ?
P2B H2B 1.41(3) . ?
C35A F6A 1.22(3) . ?
C35A F4A 1.35(3) . ?
C35A F5A 1.40(3) . ?
C35A S2A 1.59(4) . ?
S2A O8A 1.379(13) . ?
S2A O9A 1.373(18) . ?
S2A O7A 1.494(12) . ?
F4B C35B 1.27(4) . ?
C35B F6B 1.35(3) . ?
C35B F5B 1.33(3) . ?
C35B S2B 1.82(4) . ?
S2B O9B 1.474(16) . ?
S2B O7B 1.385(15) . ?
S2B O8B 1.321(13) . ?
O3A C32A 1.502(15) . ?
C33A H33A 0.9800 . ?
C33A H33B 0.9800 . ?
C33A H33C 0.9800 . ?
C33A C32A 1.53(2) . ?
C32A H32A 0.9900 . ?
C32A H32B 0.9900 . ?
C33B H33D 0.9800 . ?
C33B H33E 0.9800 . ?
C33B H33F 0.9800 . ?
C33B C32B 1.49(3) . ?
C32B H32C 0.9900 . ?
C32B H32D 0.9900 . ?
C32B O3B 1.495(14) . ?

loop_
_geom_angle_atom_site_label_1
_geom_angle_atom_site_label_2
_geom_angle_atom_site_label_3
_geom_angle
_geom_angle_site_symmetry_1
_geom_angle_site_symmetry_3
_geom_angle_publ_flag
O5 S1 C34 103.1(4) . . ?
O4 S1 O5 114.4(3) . . ?
O4 S1 C34 103.8(4) . . ?
O6 S1 O5 114.2(4) . . ?
O6 S1 O4 114.6(4) . . ?
O6 S1 C34 105.0(3) . . ?
C1 P1A C23A 99.4(4) . . ?
O3B P1A C1 101.0(5) . . ?
O3B P1A C23A 100.8(4) . . ?
C12 P2A C23A 103.1(3) . . ?
C12 P2A H2A 95(8) . . ?
C23A P2A H2A 87(8) . . ?
C1 N2 C3 109.7(3) . . ?
C1 N2 C9 123.6(4) . . ?
C3 N2 C9 126.8(3) . . ?
C1 N1 C2 109.9(3) . . ?
C1 N1 C4 123.2(4) . . ?
C2 N1 C4 126.9(3) . . ?
C12 N4 C20 123.0(3) . . ?
C12 N4 C14 109.5(3) . . ?
C14 N4 C20 127.5(3) . . ?
C12 N3 C15 123.2(3) . . ?
C12 N3 C13 109.2(3) . . ?
C13 N3 C15 127.6(3) . . ?
N2 C1 P1A 133.2(3) . . ?
N2 C1 P1B 120.2(3) . . ?
N1 C1 P1A 120.5(3) . . ?
N1 C1 N2 106.3(3) . . ?
N1 C1 P1B 133.4(3) . . ?
N4 C12 P2A 117.3(2) . . ?
N4 C12 N3 107.4(3) . . ?
N4 C12 P2B 134.0(3) . . ?
N3 C12 P2A 133.8(3) . . ?
N3 C12 P2B 117.0(2) . . ?
O2A C30A C27A 111.3(9) . . ?
O1A C30A C27A 123.5(10) . . ?
O1A C30A O2A 125.1(11) . . ?
N2 C3 C8 125.8(4) . . ?
C2 C3 N2 106.9(4) . . ?
C2 C3 C8 127.2(5) . . ?
N2 C9 H9 106.9 . . ?
N2 C9 C11 110.4(4) . . ?
N2 C9 C10 111.1(4) . . ?
C11 C9 H9 106.9 . . ?
C11 C9 C10 114.3(4) . . ?
C10 C9 H9 106.9 . . ?
N1 C2 C7 126.1(4) . . ?
C3 C2 N1 107.1(4) . . ?
C3 C2 C7 126.7(5) . . ?
N3 C15 H15 106.6 . . ?
N3 C15 C17 111.0(4) . . ?
N3 C15 C16 110.7(4) . . ?
C17 C15 H15 106.6 . . ?
C17 C15 C16 114.9(4) . . ?
C16 C15 H15 106.6 . . ?
N1 C4 H4 107.1 . . ?
N1 C4 C6 110.5(4) . . ?
N1 C4 C5 111.2(4) . . ?
C6 C4 H4 107.1 . . ?
C6 C4 C5 113.7(5) . . ?
C5 C4 H4 107.1 . . ?
C25A C24A C29A 120.0 . . ?
C25A C24A C23A 119.1(8) . . ?
C29A C24A C23A 120.9(8) . . ?
C24A C25A H25A 120.0 . . ?
C26A C25A C24A 120.0 . . ?
C26A C25A H25A 120.0 . . ?
C25A C26A H26A 120.0 . . ?
C25A C26A C27A 120.0 . . ?
C27A C26A H26A 120.0 . . ?
C26A C27A C30A 121.9(10) . . ?
C28A C27A C30A 117.9(10) . . ?
C28A C27A C26A 120.0 . . ?
C27A C28A H28A 120.0 . . ?
C27A C28A C29A 120.0 . . ?
C29A C28A H28A 120.0 . . ?
C24A C29A H29A 120.0 . . ?
C28A C29A C24A 120.0 . . ?
C28A C29A H29A 120.0 . . ?
N4 C20 H20 106.6 . . ?
N4 C20 C21 111.2(4) . . ?
N4 C20 C22 110.6(4) . . ?
C21 C20 H20 106.6 . . ?
C22 C20 H20 106.6 . . ?
C22 C20 C21 114.6(4) . . ?
N4 C14 C19 125.8(3) . . ?
C13 C14 N4 107.0(3) . . ?
C13 C14 C19 127.2(4) . . ?
N3 C13 C18 125.7(3) . . ?
C14 C13 N3 106.8(3) . . ?
C14 C13 C18 127.5(3) . . ?
C13 C18 H18A 109.5 . . ?
C13 C18 H18B 109.5 . . ?
C13 C18 H18C 109.5 . . ?
H18A C18 H18B 109.5 . . ?
H18A C18 H18C 109.5 . . ?
H18B C18 H18C 109.5 . . ?
C14 C19 H19A 109.5 . . ?
C14 C19 H19B 109.5 . . ?
C14 C19 H19C 109.5 . . ?
H19A C19 H19B 109.5 . . ?
H19A C19 H19C 109.5 . . ?
H19B C19 H19C 109.5 . . ?
C4 C6 H6A 109.5 . . ?
C4 C6 H6B 109.5 . . ?
C4 C6 H6C 109.5 . . ?
H6A C6 H6B 109.5 . . ?
H6A C6 H6C 109.5 . . ?
H6B C6 H6C 109.5 . . ?
C20 C21 H21A 109.5 . . ?
C20 C21 H21B 109.5 . . ?
C20 C21 H21C 109.5 . . ?
H21A C21 H21B 109.5 . . ?
H21A C21 H21C 109.5 . . ?
H21B C21 H21C 109.5 . . ?
C9 C11 H11A 109.5 . . ?
C9 C11 H11B 109.5 . . ?
C9 C11 H11C 109.5 . . ?
H11A C11 H11B 109.5 . . ?
H11A C11 H11C 109.5 . . ?
H11B C11 H11C 109.5 . . ?
C15 C17 H17A 109.5 . . ?
C15 C17 H17B 109.5 . . ?
C15 C17 H17C 109.5 . . ?
H17A C17 H17B 109.5 . . ?
H17A C17 H17C 109.5 . . ?
H17B C17 H17C 109.5 . . ?
C30A O2A C31 111.4(10) . . ?
C3 C8 H8A 109.5 . . ?
C3 C8 H8B 109.5 . . ?
C3 C8 H8C 109.5 . . ?
H8A C8 H8B 109.5 . . ?
H8A C8 H8C 109.5 . . ?
H8B C8 H8C 109.5 . . ?
F1 C34 S1 113.3(4) . . ?
F3 C34 S1 112.2(6) . . ?
F3 C34 F1 107.1(8) . . ?
F2 C34 S1 113.1(7) . . ?
F2 C34 F1 107.9(8) . . ?
F2 C34 F3 102.4(8) . . ?
C2 C7 H7A 109.5 . . ?
C2 C7 H7B 109.5 . . ?
C2 C7 H7C 109.5 . . ?
H7A C7 H7B 109.5 . . ?
H7A C7 H7C 109.5 . . ?
H7B C7 H7C 109.5 . . ?
C20 C22 H22A 109.5 . . ?
C20 C22 H22B 109.5 . . ?
C20 C22 H22C 109.5 . . ?
H22A C22 H22B 109.5 . . ?
H22A C22 H22C 109.5 . . ?
H22B C22 H22C 109.5 . . ?
C15 C16 H16A 109.5 . . ?
C15 C16 H16B 109.5 . . ?
C15 C16 H16C 109.5 . . ?
H16A C16 H16B 109.5 . . ?
H16A C16 H16C 109.5 . . ?
H16B C16 H16C 109.5 . . ?
C9 C10 H10A 109.5 . . ?
C9 C10 H10B 109.5 . . ?
C9 C10 H10C 109.5 . . ?
H10A C10 H10B 109.5 . . ?
H10A C10 H10C 109.5 . . ?
H10B C10 H10C 109.5 . . ?
C4 C5 H5A 109.5 . . ?
C4 C5 H5B 109.5 . . ?
C4 C5 H5C 109.5 . . ?
H5A C5 H5B 109.5 . . ?
H5A C5 H5C 109.5 . . ?
H5B C5 H5C 109.5 . . ?
P1A C23A P2A 101.4(4) . . ?
P1A C23A H23A 110.6 . . ?
P2A C23A H23A 110.6 . . ?
C24A C23A P1A 109.7(6) . . ?
C24A C23A P2A 113.4(6) . . ?
C24A C23A H23A 110.6 . . ?
C1 P1B C23B 98.4(4) . . ?
O3A P1B C1 100.2(5) . . ?
O3A P1B C23B 100.1(4) . . ?
P1B C23B H23B 110.6 . . ?
P1B C23B P2B 101.7(4) . . ?
C24B C23B P1B 109.1(7) . . ?
C24B C23B H23B 110.6 . . ?
C24B C23B P2B 113.9(6) . . ?
P2B C23B H23B 110.6 . . ?
C25B C24B C23B 119.6(10) . . ?
C29B C24B C23B 120.6(11) . . ?
C29B C24B C25B 119.7(10) . . ?
C24B C25B H25B 120.2 . . ?
C26B C25B C24B 119.7(10) . . ?
C26B C25B H25B 120.2 . . ?
C25B C26B H26B 119.2 . . ?
C27B C26B C25B 121.6(10) . . ?
C27B C26B H26B 119.2 . . ?
C26B C27B C28B 119.4(11) . . ?
C26B C27B C30B 120.9(11) . . ?
C28B C27B C30B 119.5(14) . . ?
C27B C28B H28B 120.4 . . ?
C29B C28B C27B 119.1(11) . . ?
C29B C28B H28B 120.4 . . ?
C24B C29B C28B 120.5(11) . . ?
C24B C29B H29B 119.8 . . ?
C28B C29B H29B 119.8 . . ?
O2B C30B C27B 114.1(9) . . ?
O1B C30B C27B 123.3(11) . . ?
O1B C30B O2B 122.6(11) . . ?
C30B O2B C31 113.7(10) . . ?
O2A C31 H31A 109.5 . . ?
O2A C31 H31B 109.5 . . ?
O2A C31 H31C 109.5 . . ?
O2B C31 H31D 109.5 . . ?
O2B C31 H31E 109.5 . . ?
O2B C31 H31F 109.5 . . ?
H31A C31 H31B 109.5 . . ?
H31A C31 H31C 109.5 . . ?
H31B C31 H31C 109.5 . . ?
H31D C31 H31E 109.5 . . ?
H31D C31 H31F 109.5 . . ?
H31E C31 H31F 109.5 . . ?
C12 P2B C23B 103.2(3) . . ?
C12 P2B H2B 99(4) . . ?
C23B P2B H2B 104(4) . . ?
F6A C35A F4A 102(2) . . ?
F6A C35A F5A 108(3) . . ?
F6A C35A S2A 116(2) . . ?
F4A C35A F5A 97(2) . . ?
F4A C35A S2A 119(2) . . ?
F5A C35A S2A 112(2) . . ?
O8A S2A C35A 108.1(15) . . ?
O8A S2A O7A 110.8(13) . . ?
O9A S2A C35A 102.8(14) . . ?
O9A S2A O8A 119.9(16) . . ?
O9A S2A O7A 108.3(12) . . ?
O7A S2A C35A 105.8(14) . . ?
F4B C35B F6B 108(3) . . ?
F4B C35B F5B 106(3) . . ?
F4B C35B S2B 113(2) . . ?
F6B C35B S2B 112(2) . . ?
F5B C35B F6B 98(2) . . ?
F5B C35B S2B 119(2) . . ?
O9B S2B C35B 95.5(14) . . ?
O7B S2B C35B 100.1(14) . . ?
O7B S2B O9B 115.3(15) . . ?
O8B S2B C35B 100.6(12) . . ?
O8B S2B O9B 114.4(12) . . ?
O8B S2B O7B 123.3(14) . . ?
C32A O3A P1B 116.7(8) . . ?
H33A C33A H33B 109.5 . . ?
H33A C33A H33C 109.5 . . ?
H33B C33A H33C 109.5 . . ?
C32A C33A H33A 109.5 . . ?
C32A C33A H33B 109.5 . . ?
C32A C33A H33C 109.5 . . ?
O3A C32A C33A 108.4(12) . . ?
O3A C32A H32A 110.0 . . ?
O3A C32A H32B 110.0 . . ?
C33A C32A H32A 110.0 . . ?
C33A C32A H32B 110.0 . . ?
H32A C32A H32B 108.4 . . ?
H33D C33B H33E 109.5 . . ?
H33D C33B H33F 109.5 . . ?
H33E C33B H33F 109.5 . . ?
C32B C33B H33D 109.5 . . ?
C32B C33B H33E 109.5 . . ?
C32B C33B H33F 109.5 . . ?
C33B C32B H32C 108.0 . . ?
C33B C32B H32D 108.0 . . ?
C33B C32B O3B 117.3(15) . . ?
H32C C32B H32D 107.2 . . ?
O3B C32B H32C 108.0 . . ?
O3B C32B H32D 108.0 . . ?
C32B O3B P1A 118.8(8) . . ?

loop_
_geom_torsion_atom_site_label_1
_geom_torsion_atom_site_label_2
_geom_torsion_atom_site_label_3
_geom_torsion_atom_site_label_4
_geom_torsion
_geom_torsion_site_symmetry_1
_geom_torsion_site_symmetry_2
_geom_torsion_site_symmetry_3
_geom_torsion_site_symmetry_4
_geom_torsion_publ_flag
N2 C1 P1B C23B 117.5(4) . . . . ?
N2 C1 P1B O3A -140.6(4) . . . . ?
N2 C3 C2 N1 -0.7(4) . . . . ?
N2 C3 C2 C7 178.1(5) . . . . ?
N1 C1 P1B C23B -65.2(5) . . . . ?
N1 C1 P1B O3A 36.7(6) . . . . ?
N4 C12 P2B C23B -69.8(4) . . . . ?
N4 C14 C13 N3 -0.1(4) . . . . ?
N4 C14 C13 C18 179.3(4) . . . . ?
N3 C12 P2B C23B 126.5(3) . . . . ?
C1 P1A C23A P2A 46.8(4) . . . . ?
C1 P1A C23A C24A 167.1(5) . . . . ?
C1 P1A O3B C32B -129.5(9) . . . . ?
C1 N2 C3 C2 0.7(4) . . . . ?
C1 N2 C3 C8 178.2(5) . . . . ?
C1 N2 C9 C11 106.7(5) . . . . ?
C1 N2 C9 C10 -125.4(4) . . . . ?
C1 N1 C2 C3 0.4(4) . . . . ?
C1 N1 C2 C7 -178.4(5) . . . . ?
C1 N1 C4 C6 -107.6(5) . . . . ?
C1 N1 C4 C5 125.3(4) . . . . ?
C1 P1B C23B C24B -167.8(6) . . . . ?
C1 P1B C23B P2B -47.2(4) . . . . ?
C1 P1B O3A C32A 130.8(8) . . . . ?
O5 S1 C34 F1 -60.4(9) . . . . ?
O5 S1 C34 F3 178.1(7) . . . . ?
O5 S1 C34 F2 62.8(7) . . . . ?
C12 N4 C20 C21 121.2(4) . . . . ?
C12 N4 C20 C22 -110.2(5) . . . . ?
C12 N4 C14 C13 -0.4(4) . . . . ?
C12 N4 C14 C19 178.7(4) . . . . ?
C12 N3 C15 C17 -121.2(4) . . . . ?
C12 N3 C15 C16 110.1(5) . . . . ?
C12 N3 C13 C14 0.5(4) . . . . ?
C12 N3 C13 C18 -178.9(4) . . . . ?
C30A C27A C28A C29A -174.9(6) . . . . ?
O4 S1 C34 F1 59.1(8) . . . . ?
O4 S1 C34 F3 -62.4(7) . . . . ?
O4 S1 C34 F2 -177.6(7) . . . . ?
C3 N2 C1 P1A 177.6(4) . . . . ?
C3 N2 C1 N1 -0.5(4) . . . . ?
C3 N2 C1 P1B 177.5(4) . . . . ?
C3 N2 C9 C11 -73.7(6) . . . . ?
C3 N2 C9 C10 54.2(5) . . . . ?
C9 N2 C1 P1A -2.7(6) . . . . ?
C9 N2 C1 N1 179.2(3) . . . . ?
C9 N2 C1 P1B -2.8(5) . . . . ?
C9 N2 C3 C2 -179.0(4) . . . . ?
C9 N2 C3 C8 -1.5(7) . . . . ?
C2 N1 C1 P1A -178.3(4) . . . . ?
C2 N1 C1 N2 0.1(4) . . . . ?
C2 N1 C1 P1B -177.5(4) . . . . ?
C2 N1 C4 C6 74.0(6) . . . . ?
C2 N1 C4 C5 -53.1(5) . . . . ?
C15 N3 C12 P2A -17.8(6) . . . . ?
C15 N3 C12 N4 177.4(3) . . . . ?
C15 N3 C12 P2B -14.8(5) . . . . ?
C15 N3 C13 C14 -177.5(4) . . . . ?
C15 N3 C13 C18 3.1(7) . . . . ?
C4 N1 C1 P1A 3.0(5) . . . . ?
C4 N1 C1 N2 -178.6(3) . . . . ?
C4 N1 C1 P1B 3.8(6) . . . . ?
C4 N1 C2 C3 179.0(4) . . . . ?
C4 N1 C2 C7 0.3(7) . . . . ?
C24A C25A C26A C27A 0.0 . . . . ?
C25A C24A C29A C28A 0.0 . . . . ?
C25A C24A C23A P1A 117.0(5) . . . . ?
C25A C24A C23A P2A -130.4(5) . . . . ?
C25A C26A C27A C30A 174.7(7) . . . . ?
C25A C26A C27A C28A 0.0 . . . . ?
C26A C27A C28A C29A 0.0 . . . . ?
C27A C30A O2A C31 -177.7(7) . . . . ?
C27A C28A C29A C24A 0.0 . . . . ?
C29A C24A C25A C26A 0.0 . . . . ?
C29A C24A C23A P1A -61.0(7) . . . . ?
C29A C24A C23A P2A 51.7(7) . . . . ?
C20 N4 C12 P2A 15.0(5) . . . . ?
C20 N4 C12 N3 -177.3(3) . . . . ?
C20 N4 C12 P2B 17.9(6) . . . . ?
C20 N4 C14 C13 177.5(4) . . . . ?
C20 N4 C14 C19 -3.4(6) . . . . ?
C14 N4 C12 P2A -167.0(3) . . . . ?
C14 N4 C12 N3 0.7(4) . . . . ?
C14 N4 C12 P2B -164.1(3) . . . . ?
C14 N4 C20 C21 -56.4(6) . . . . ?
C14 N4 C20 C22 72.1(5) . . . . ?
C13 N3 C12 P2A 164.1(3) . . . . ?
C13 N3 C12 N4 -0.8(4) . . . . ?
C13 N3 C12 P2B 167.0(3) . . . . ?
C13 N3 C15 C17 56.7(6) . . . . ?
C13 N3 C15 C16 -72.1(5) . . . . ?
O6 S1 C34 F1 179.8(8) . . . . ?
O6 S1 C34 F3 58.3(8) . . . . ?
O6 S1 C34 F2 -57.0(8) . . . . ?
C19 C14 C13 N3 -179.2(4) . . . . ?
C19 C14 C13 C18 0.2(7) . . . . ?
O2A C30A C27A C26A -7.7(10) . . . . ?
O2A C30A C27A C28A 167.1(7) . . . . ?
C8 C3 C2 N1 -178.1(5) . . . . ?
C8 C3 C2 C7 0.7(8) . . . . ?
O1A C30A C27A C26A 170.7(7) . . . . ?
O1A C30A C27A C28A -14.4(10) . . . . ?
O1A C30A O2A C31 3.9(15) . . . . ?
C23A P1A C1 N2 65.0(5) . . . . ?
C23A P1A C1 N1 -117.2(4) . . . . ?
C23A P1A O3B C32B 128.6(9) . . . . ?
C23A P2A C12 N4 -126.4(3) . . . . ?
C23A P2A C12 N3 69.9(4) . . . . ?
C23A C24A C25A C26A -178.0(8) . . . . ?
C23A C24A C29A C28A 178.0(8) . . . . ?
P1B C23B C24B C25B 61.9(10) . . . . ?
P1B C23B C24B C29B -117.4(9) . . . . ?
P1B O3A C32A C33A -71.9(14) . . . . ?
C23B P1B O3A C32A -128.7(8) . . . . ?
C23B C24B C25B C26B -178.4(10) . . . . ?
C23B C24B C29B C28B 177.8(11) . . . . ?
C24B C25B C26B C27B -0.2(13) . . . . ?
C25B C24B C29B C28B -1.6(13) . . . . ?
C25B C26B C27B C28B 0.1(14) . . . . ?
C25B C26B C27B C30B 174.7(8) . . . . ?
C26B C27B C28B C29B -0.7(15) . . . . ?
C26B C27B C30B O2B -166.6(9) . . . . ?
C26B C27B C30B O1B 14.8(13) . . . . ?
C27B C28B C29B C24B 1.4(15) . . . . ?
C27B C30B O2B C31 178.1(7) . . . . ?
C28B C27B C30B O2B 8.0(13) . . . . ?
C28B C27B C30B O1B -170.7(10) . . . . ?
C29B C24B C25B C26B 1.0(12) . . . . ?
C30B C27B C28B C29B -175.4(9) . . . . ?
O1B C30B O2B C31 -3.2(14) . . . . ?
P2B C23B C24B C25B -50.9(11) . . . . ?
P2B C23B C24B C29B 129.8(8) . . . . ?
F6A C35A S2A O8A -59(3) . . . . ?
F6A C35A S2A O9A 68(2) . . . . ?
F6A C35A S2A O7A -178(2) . . . . ?
F4A C35A S2A O8A 177(2) . . . . ?
F4A C35A S2A O9A -55(2) . . . . ?
F4A C35A S2A O7A 59(2) . . . . ?
F5A C35A S2A O8A 66(3) . . . . ?
F5A C35A S2A O9A -167(2) . . . . ?
F5A C35A S2A O7A -53(3) . . . . ?
F4B C35B S2B O9B 172(2) . . . . ?
F4B C35B S2B O7B -71(2) . . . . ?
F4B C35B S2B O8B 56(2) . . . . ?
F6B C35B S2B O9B -66(2) . . . . ?
F6B C35B S2B O7B 51(3) . . . . ?
F6B C35B S2B O8B 178(2) . . . . ?
F5B C35B S2B O9B 47(2) . . . . ?
F5B C35B S2B O7B 164(2) . . . . ?
F5B C35B S2B O8B -69(3) . . . . ?
O3A P1B C23B C24B 90.2(8) . . . . ?
O3A P1B C23B P2B -149.2(5) . . . . ?
C33B C32B O3B P1A 56.5(18) . . . . ?
O3B P1A C1 N2 -38.1(6) . . . . ?
O3B P1A C1 N1 139.8(4) . . . . ?
O3B P1A C23A P2A 150.0(5) . . . . ?
O3B P1A C23A C24A -89.7(7) . . . . ?

_smtbx_masks_special_details     
;
A solvent mask was calculated and 124 electrons were
found in a volume of 346\%A^3 in 1 void per unit cell.
This is consistent with the presence of 1[C6H4F2] per Asymmetric Unit which account for 116 electrons per unit cell.
;
loop_
_smtbx_masks_void_nr
_smtbx_masks_void_average_x
_smtbx_masks_void_average_y
_smtbx_masks_void_average_z
_smtbx_masks_void_volume
_smtbx_masks_void_count_electrons
_smtbx_masks_void_content
1 -0.010 -0.061 0.473 173.1 62.0 '1 C6H4F2'
2 0.490 0.061 -0.027 173.1 62.0 '1 C6H4F2'

_smtbx_masks_void_probe_radius   1.2
_smtbx_masks_void_truncation_radius 1.2
_shelx_res_file                  
;
TITL jjw1901_a.res in Pn
    jjw1901.res
    created by SHELXL-2018/3 at 10:31:23 on 16-Jun-2025
REM Old TITL jjw1901 in Pn
REM SHELXT solution in Pn: R1 0.203, Rweak 0.089, Alpha 0.016
REM <I/s> 0.675 for 185 systematic absences, Orientation as input
REM Flack x = 0.197 ( 0.022 ) from 1793 Parsons' quotients
REM Formula found by SHELXT: C49 N7 O7 F3 P2 S2
CELL 1.54184 10.4962 16.7168 14.4309 90 90.026 90
ZERR 2 0.0001 0.0002 0.0001 0 0.001 0
LATT -1
SYMM 0.5+X,-Y,0.5+Z
SFAC C H F N O P S
UNIT 70 108 12 8 18 4 4
DFIX 1.414 P2B H2B P2A H2A
SIMU C35A F6A F4A F5A S2A O8A O9A O7A
SIMU 0.01 0.02 2 O3A C33A C32A C33B C32B O3B
RIGU C35A F6A F4A F5A S2A O8A O9A O7A

L.S. 20
PLAN  20
TEMP -73.15
CONF
BOND
LIST 6
MORE -1
BOND $H
ABIN
fmap 2
acta
TWIN -1 0 0 0 -1 0 0 0 -1 2
REM <olex2.extras>
REM <HklSrc "%.\\jjw1901.hkl">
REM </olex2.extras>

WGHT    0.097200    0.021800
BASF   0.04313
FVAR       0.47128   0.36046
S1    7   -0.010795    0.396914    0.602133    11.00000    0.05279    0.06787 =
         0.07284    0.00597    0.00001    0.00000
PART 1
P1A   6    0.470093    0.323017    0.699748    10.50000    0.05923    0.07572 =
         0.03650    0.00107   -0.00035   -0.00034
P2A   6    0.463567    0.271842    0.506620    10.50000    0.04383    0.06853 =
         0.03753    0.00294    0.00226   -0.00267
PART 0
N2    4    0.593030    0.164973    0.697183    11.00000    0.04217    0.08201 =
         0.05525    0.01033   -0.00266    0.00395
N1    4    0.386496    0.164958    0.697499    11.00000    0.04114    0.08172 =
         0.05572    0.01147    0.00237   -0.00320
N4    4    0.386050    0.324040    0.336869    11.00000    0.03708    0.07026 =
         0.04284    0.00146   -0.00057    0.00221
N3    4    0.593126    0.324028    0.336901    11.00000    0.03614    0.07104 =
         0.04277    0.00196   -0.00047   -0.00248
C1    1    0.489609    0.213521    0.697121    11.00000    0.04060    0.08230 =
         0.04005    0.00834   -0.00048   -0.00112

O5    5    0.102518    0.353279    0.586965    11.00000    0.06406    0.16060 =
         0.11895    0.02061    0.02093    0.03212
C12   1    0.489223    0.314122    0.391027    11.00000    0.04114    0.06605 =
         0.03541   -0.00066    0.00014   -0.00100
PART 1
C30A  1    0.424250    0.679900    0.508031    10.50000    0.06219    0.06810 =
         0.04695    0.00142    0.00418    0.01440

PART 0
O4    5   -0.123516    0.352861    0.586862    11.00000    0.06564    0.15936 =
         0.11464    0.02050   -0.01968   -0.03420

C3    1    0.554471    0.086368    0.698364    11.00000    0.05468    0.07891 =
         0.06926    0.00330   -0.00217    0.00210
F1    3   -0.010090    0.346866    0.773814    11.00000    0.21239    0.09166 =
         0.09172    0.02915    0.00012   -0.00320
C9    1    0.726750    0.194918    0.695667    11.00000    0.03998    0.09889 =
         0.07467    0.01794   -0.00666    0.00102
AFIX  13
H9    2    0.722402    0.253837    0.684106    11.00000   -1.20000
AFIX   0
C2    1    0.424501    0.086648    0.697885    11.00000    0.05184    0.07902 =
         0.06798    0.00274    0.00067   -0.00436
C15   1    0.725314    0.320864    0.373096    11.00000    0.03543    0.09871 =
         0.07024    0.00451   -0.00493   -0.00335
AFIX  13
H15   2    0.718501    0.315947    0.441977    11.00000   -1.20000
AFIX   0
C4    1    0.253397    0.195251    0.695499    11.00000    0.04064    0.09937 =
         0.07778    0.01917    0.00629    0.00001
AFIX  13
H4    2    0.257980    0.254164    0.683949    11.00000   -1.20000
AFIX  66
PART 1
C24A  1    0.511703    0.434787    0.561456    10.50000    0.04316    0.06330 =
         0.03105   -0.00457    0.00091   -0.00026
C25A  1    0.610497    0.489660    0.552903    10.50000    0.04623    0.06487 =
         0.05356    0.00853   -0.01399   -0.00922
AFIX  43
H25A  2    0.696248    0.472756    0.560691    10.50000   -1.20000
AFIX  65
C26A  1    0.583826    0.569266    0.532956    10.50000    0.06852    0.05156 =
         0.05400    0.00825   -0.02430   -0.00144
AFIX  43
H26A  2    0.651348    0.606769    0.527111    10.50000   -1.20000
AFIX  65
C27A  1    0.458359    0.594000    0.521562    10.50000    0.06977    0.06049 =
         0.04052    0.00093   -0.00199    0.01444
C28A  1    0.359563    0.539128    0.530114    10.50000    0.04136    0.08255 =
         0.04567    0.00492    0.00188    0.01685
AFIX  43
H28A  2    0.273813    0.556033    0.522326    10.50000   -1.20000
AFIX  65
C29A  1    0.386234    0.459522    0.550061    10.50000    0.03448    0.07616 =
         0.06034   -0.00312    0.00366    0.00505
AFIX  43
H29A  2    0.318711    0.422019    0.555907    10.50000   -1.20000
AFIX   0
PART 0
C20   1    0.254166    0.321075    0.372924    11.00000    0.03678    0.10500 =
         0.06947    0.00792    0.00515    0.00500
AFIX  13
H20   2    0.260942    0.316121    0.441808    11.00000   -1.20000
AFIX   0
C14   1    0.424275    0.339430    0.247105    11.00000    0.04985    0.07256 =
         0.03905    0.00095   -0.00291   -0.00062
C13   1    0.554624    0.339408    0.246901    11.00000    0.04892    0.07732 =
         0.03698    0.00104    0.00321   -0.00071

O6    5   -0.010620    0.473775    0.563110    11.00000    0.21143    0.06900 =
         0.08295    0.01700   -0.00089    0.00104
C18   1    0.640653    0.352354    0.166217    11.00000    0.06911    0.12188 =
         0.04966    0.00892    0.02116   -0.00703
AFIX 137
H18A  2    0.696131    0.398310    0.178460    11.00000   -1.50000
H18B  2    0.589535    0.362763    0.110667    11.00000   -1.50000
H18C  2    0.692892    0.304506    0.156443    11.00000   -1.50000
AFIX   0
C19   1    0.338138    0.352232    0.166307    11.00000    0.07144    0.11406 =
         0.05067    0.00862   -0.01816    0.00733
AFIX 137
H19A  2    0.279375    0.306918    0.160855    11.00000   -1.50000
H19B  2    0.389006    0.356575    0.109601    11.00000   -1.50000
H19C  2    0.289401    0.401621    0.175344    11.00000   -1.50000
AFIX   0
C6    1    0.190103    0.183760    0.789738    11.00000    0.06722    0.13025 =
         0.10298    0.03793    0.03357    0.01742
AFIX 137
H6A   2    0.180802    0.126470    0.802453    11.00000   -1.50000
H6B   2    0.105898    0.209083    0.789335    11.00000   -1.50000
H6C   2    0.242960    0.208345    0.837949    11.00000   -1.50000
AFIX   0
C21   1    0.183443    0.399176    0.353649    11.00000    0.06033    0.12513 =
         0.08956    0.00242    0.00657    0.03221
AFIX 137
H21A  2    0.241997    0.444353    0.361362    11.00000   -1.50000
H21B  2    0.112313    0.404640    0.397158    11.00000   -1.50000
H21C  2    0.150641    0.398648    0.290061    11.00000   -1.50000
AFIX   0
C11   1    0.788682    0.183709    0.789964    11.00000    0.06761    0.13224 =
         0.10073    0.03565   -0.03475   -0.01711
AFIX 137
H11A  2    0.734616    0.207684    0.837842    11.00000   -1.50000
H11B  2    0.872331    0.209750    0.790357    11.00000   -1.50000
H11C  2    0.799045    0.126463    0.802513    11.00000   -1.50000
AFIX   0
C17   1    0.795577    0.398909    0.353921    11.00000    0.05811    0.12392 =
         0.08747    0.00243   -0.00533   -0.03048
AFIX 137
H17A  2    0.835102    0.396442    0.292476    11.00000   -1.50000
H17B  2    0.861665    0.406908    0.401010    11.00000   -1.50000
H17C  2    0.735144    0.443561    0.355948    11.00000   -1.50000
AFIX   0

F3    3   -0.107008    0.455522    0.753257    11.00000    0.34198    0.16002 =
         0.11577    0.00640    0.08330    0.11207
F2    3    0.085537    0.455733    0.753170    11.00000    0.34545    0.15715 =
         0.11719    0.00593   -0.08832   -0.11074
PART 1
O2A   5    0.524471    0.726952    0.519910    10.50000    0.09416    0.06780 =
         0.09458   -0.00400   -0.01389    0.00787
PART 0
C8    1    0.639975    0.015150    0.696149    11.00000    0.07480    0.08861 =
         0.11700    0.00415    0.01102    0.01565
AFIX 137
H8A   2    0.684038    0.012932    0.636347    11.00000   -1.50000
H8B   2    0.589246   -0.033535    0.704485    11.00000   -1.50000
H8C   2    0.702832    0.019251    0.746160    11.00000   -1.50000
AFIX   0

C34   1   -0.009622    0.413246    0.725724    11.00000    0.19478    0.07135 =
         0.08123    0.00191   -0.00013    0.00072
C7    1    0.339381    0.015556    0.695980    11.00000    0.07311    0.09211 =
         0.11040    0.00739   -0.00875   -0.01735
AFIX 137
H7A   2    0.283665    0.016332    0.750448    11.00000   -1.50000
H7B   2    0.391018   -0.033283    0.696651    11.00000   -1.50000
H7C   2    0.287363    0.016768    0.639587    11.00000   -1.50000
AFIX   0
C22   1    0.186172    0.246080    0.338796    11.00000    0.04718    0.12057 =
         0.13375    0.00299    0.00433   -0.02046
AFIX 137
H22A  2    0.160151    0.253531    0.274142    11.00000   -1.50000
H22B  2    0.110697    0.236306    0.377111    11.00000   -1.50000
H22C  2    0.243952    0.200186    0.343192    11.00000   -1.50000
AFIX   0
C16   1    0.793430    0.245459    0.338980    11.00000    0.04777    0.11809 =
         0.13445    0.00524   -0.00377    0.01919
AFIX 137
H16A  2    0.738141    0.198905    0.348256    11.00000   -1.50000
H16B  2    0.872661    0.238165    0.373925    11.00000   -1.50000
H16C  2    0.813098    0.251027    0.272914    11.00000   -1.50000
AFIX   0
C10   1    0.802137    0.157978    0.614339    11.00000    0.04756    0.13847 =
         0.10336    0.03462    0.01358    0.01559
AFIX 137
H10A  2    0.828562    0.103548    0.630685    11.00000   -1.50000
H10B  2    0.877678    0.190652    0.601705    11.00000   -1.50000
H10C  2    0.748002    0.156295    0.559026    11.00000   -1.50000
AFIX   0
C5    1    0.177858    0.158227    0.614441    11.00000    0.05127    0.14269 =
         0.09819    0.03519   -0.01494   -0.01776
AFIX 137
H5A   2    0.230649    0.158421    0.558446    11.00000   -1.50000
H5B   2    0.100502    0.189656    0.603435    11.00000   -1.50000
H5C   2    0.154428    0.103081    0.629940    11.00000   -1.50000
AFIX   0
PART 1
O1A   5    0.317806    0.702588    0.486682    10.50000    0.06572    0.08660 =
         0.10311    0.02883    0.00857    0.01419
C23A  1    0.542874    0.348434    0.586490    10.50000    0.04354    0.07838 =
         0.04273    0.00252    0.00061    0.00158
AFIX  13
H23A  2    0.637163    0.340008    0.588351    10.50000   -1.20000
AFIX   0
PART 0
PART 2
P1B   6    0.509871    0.323896    0.700550    10.50000    0.05937    0.07563 =
         0.03644    0.00163   -0.00327   -0.00281
C23B  1    0.435318    0.348319    0.586951    10.50000    0.04731    0.06129 =
         0.04167   -0.00084   -0.00100    0.00213
AFIX  13
H23B  2    0.341181    0.339345    0.589309    10.50000   -1.20000
AFIX   0
C24B  1    0.464641    0.434206    0.562585    10.50000    0.04225    0.06613 =
         0.03628   -0.00585    0.00562   -0.00662
C25B  1    0.591941    0.458207    0.550194    10.50000    0.03759    0.06093 =
         0.05448    0.00024   -0.00152   -0.00560
AFIX  43
H25B  2    0.658938    0.420276    0.555558    10.50000   -1.20000
AFIX   0
C26B  1    0.619151    0.537438    0.530129    10.50000    0.05151    0.05324 =
         0.05086    0.00250   -0.00480   -0.00736
AFIX  43
H26B  2    0.705379    0.553239    0.522082    10.50000   -1.20000
AFIX   0
C27B  1    0.525248    0.593244    0.521658    10.50000    0.06015    0.06100 =
         0.04593    0.00087   -0.00846   -0.00259
C28B  1    0.396640    0.569973    0.533758    10.50000    0.06392    0.07434 =
         0.05859    0.00821    0.02245    0.00515
AFIX  43
H28B  2    0.330090    0.608248    0.528754    10.50000   -1.20000
AFIX   0
C29B  1    0.368603    0.489117    0.553364    10.50000    0.04611    0.07828 =
         0.04656    0.01020    0.01122    0.00964
AFIX  43
H29B  2    0.282483    0.472674    0.560211    10.50000   -1.20000
AFIX   0
C30B  1    0.556337    0.678853    0.508198    10.50000    0.06467    0.07193 =
         0.04376    0.00111   -0.00531   -0.01109
O2B   5    0.457172    0.728522    0.520574    10.50000    0.09574    0.05207 =
         0.09411   -0.00851    0.01209    0.00678
O1B   5    0.660903    0.702315    0.486267    10.50000    0.06407    0.08469 =
         0.09678    0.02562   -0.00777   -0.01498
PART 0
C31   1    0.489626    0.812317    0.510198    11.00000    0.10796    0.06622 =
         0.09762   -0.00060   -0.00047   -0.00127
PART 1
AFIX 137
H31A  2    0.446632    0.820623    0.450675    10.50000   -1.50000
H31B  2    0.566830    0.845215    0.512709    10.50000   -1.50000
H31C  2    0.432339    0.827647    0.560778    10.50000   -1.50000
AFIX 137
PART 0
PART 2
H31D  2    0.512016    0.823139    0.445480    10.50000   -1.50000
H31E  2    0.562342    0.825122    0.550152    10.50000   -1.50000
H31F  2    0.416463    0.845349    0.527946    10.50000   -1.50000
AFIX   0
P2B   6    0.515067    0.271822    0.506732    10.50000    0.04549    0.06640 =
         0.03675    0.00238   -0.00285    0.00409

PART 0
PART 1
C35A  1    0.475582    0.087821    0.278759    10.50000    0.06143    0.05130 =
         0.17960    0.01124   -0.01170    0.01139
F6A   3    0.516803    0.154840    0.264063    10.50000    0.22824    0.10059 =
         0.24905    0.06193   -0.11492   -0.09419
F4A   3    0.363090    0.088911    0.232964    10.50000    0.09361    0.13612 =
         0.18462   -0.02504   -0.04245    0.00046
F5A   3    0.538174    0.034339    0.219310    10.50000    0.24152    0.17305 =
         0.21936    0.06433    0.13368    0.12098
S2A   7    0.479773    0.057876    0.383359    10.50000    0.07323    0.04615 =
         0.17933   -0.00457   -0.02287    0.01076
O8A   5    0.604953    0.059037    0.412413    10.50000    0.06488    0.24981 =
         0.29576    0.13904   -0.07075   -0.02510
O9A   5    0.391553    0.106050    0.426000    10.50000    0.13582    0.12898 =
         0.18406   -0.07458   -0.02843    0.05082
O7A   5    0.429253   -0.025681    0.382028    10.50000    0.17398    0.06940 =
         0.14954   -0.00909    0.03898   -0.03302

PART 0
PART 2
F4B   3    0.447175    0.029474    0.216286    10.50000    0.23011    0.16307 =
         0.21121    0.05439   -0.12919   -0.11400
C35B  1    0.503560    0.077520    0.270288    10.50000    0.06049    0.05450 =
         0.20941    0.03225    0.02994    0.01672
F6B   3    0.451733    0.150717    0.259539    10.50000    0.26197    0.13896 =
         0.25954    0.08818    0.12327    0.13814
F5B   3    0.615219    0.092380    0.230965    10.50000    0.09525    0.13450 =
         0.17560   -0.03022    0.04191   -0.00766
S2B   7    0.498977    0.045329    0.390745    10.50000    0.07348    0.05238 =
         0.14425    0.01624    0.00760    0.01603
O9B   5    0.586779    0.107395    0.425136    10.50000    0.14026    0.12750 =
         0.16772   -0.07269    0.02593   -0.04091
O7B   5    0.371375    0.058110    0.410285    10.50000    0.06978    0.24820 =
         0.29914    0.13293    0.07571    0.02238
O8B   5    0.550167   -0.026566    0.383611    10.50000    0.17175    0.06951 =
         0.15908   -0.00237   -0.04377    0.02607

O3A   5    0.395322    0.347699    0.769313    10.50000    0.07552    0.10309 =
         0.04916   -0.01127    0.01405    0.00864
C33A  1    0.507013    0.356008    0.918848    10.50000    0.15217    0.15636 =
         0.05223   -0.02309    0.00130    0.03534
AFIX 137
H33A  2    0.586142    0.337755    0.889679    10.50000   -1.50000
H33B  2    0.458331    0.309642    0.940582    10.50000   -1.50000
H33C  2    0.527347    0.390718    0.971545    10.50000   -1.50000
AFIX   0
C32A  1    0.427790    0.402670    0.848229    10.50000    0.12844    0.11469 =
         0.06720   -0.01337    0.01144    0.01955
AFIX  23
H32A  2    0.348794    0.422700    0.877642    10.50000   -1.20000
H32B  2    0.476859    0.449132    0.825096    10.50000   -1.20000
AFIX   0
PART 0
PART 1
C33B  1    0.451249    0.375546    0.914342    10.50000    0.16413    0.17824 =
         0.09975   -0.03388   -0.01713    0.02501
AFIX 137
H33D  2    0.367532    0.385118    0.886367    10.50000   -1.50000
H33E  2    0.458120    0.405741    0.972338    10.50000   -1.50000
H33F  2    0.461259    0.318325    0.927189    10.50000   -1.50000
AFIX   0
C32B  1    0.552779    0.402062    0.849221    10.50000    0.12641    0.11566 =
         0.07595   -0.01739   -0.01336   -0.01117
AFIX  23
H32C  2    0.631931    0.410118    0.885370    10.50000   -1.20000
H32D  2    0.527746    0.454793    0.823845    10.50000   -1.20000
AFIX   0
O3B   5    0.583043    0.348156    0.769551    10.50000    0.08071    0.10694 =
         0.04793   -0.01307   -0.00747   -0.00470

PART 0
PART 2
H2B   2    0.427394    0.207964    0.502526    21.00000    0.04380

PART 0
PART 1
H2A   2    0.579722    0.228945    0.507957   -21.00000    0.17503
HKLF 4


REM  jjw1901_a.res in Pn
REM wR2 = 0.1394, GooF = S = 1.033, Restrained GooF = 1.038 for all data
REM R1 = 0.0470 for 6766 Fo > 4sig(Fo) and 0.0515 for all 7580 data
REM 743 parameters refined using 153 restraints

END

WGHT      0.0972      0.0218

REM Highest difference peak  0.189,  deepest hole -0.288,  1-sigma level  0.044
Q1    1   0.8634 -0.0397  0.4661  11.00000  0.05    0.19
Q2    1   0.1158 -0.0414  0.4680  11.00000  0.05    0.18
Q3    1   0.5613  0.1060  0.9891  11.00000  0.05    0.16
Q4    1  -0.0072  0.4986  0.5427  11.00000  0.05    0.15
Q5    1   0.4298  0.1009  0.9876  11.00000  0.05    0.15
Q6    1   0.4752 -0.0211  0.4386  11.00000  0.05    0.15
Q7    1   0.0524  0.0150  0.4445  11.00000  0.05    0.14
Q8    1   0.6160  0.1701  1.0179  11.00000  0.05    0.14
Q9    1   0.0876  0.4968  0.4812  11.00000  0.05    0.14
Q10   1   0.4872 -0.0941  0.4015  11.00000  0.05    0.14
Q11   1   0.3604  0.1735  1.0217  11.00000  0.05    0.14
Q12   1   0.5745  0.4719  0.9909  11.00000  0.05    0.14
Q13   1  -0.0042  0.2868  0.2558  11.00000  0.05    0.14
Q14   1   0.9343  0.0151  0.4518  11.00000  0.05    0.13
Q15   1   0.5028  0.4357  1.0556  11.00000  0.05    0.13
Q16   1   0.6428 -0.1336  0.7000  11.00000  0.05    0.13
Q17   1   0.2008  0.2372  0.2692  11.00000  0.05    0.13
Q18   1   0.6039  0.7536  0.6217  11.00000  0.05    0.13
Q19   1   0.5874  0.2060  0.7978  11.00000  0.05    0.13
Q20   1   0.3936  0.2047  0.7945  11.00000  0.05    0.13
;
_shelx_res_checksum              6927
_shelx_fab_file                  
;
-13 0 -1 -0.0844 0.3295
-13 0 1 0.2631 0.2833
-13 0 3 0.2600 -0.0540
-13 1 -1 -0.0856 0.2766
-13 1 0 -0.0469 0.0065
-13 1 1 0.1134 0.3213
-13 1 2 -0.0189 0.1628
-13 1 3 0.1598 0.0593
-13 2 -3 0.0715 0.0511
-13 2 -2 -0.0957 -0.1074
-13 2 -1 -0.1287 0.1110
-13 2 0 -0.1762 0.0288
-13 2 1 -0.2099 0.3053
-13 2 2 -0.1317 0.1950
-13 3 -2 -0.1482 -0.0897
-13 3 -1 -0.2018 -0.1044
-13 3 0 -0.2413 -0.0026
-13 3 1 -0.4232 0.1234
-13 3 2 -0.1815 0.0952
-12 0 -6 -0.0385 -0.1614
-12 0 -4 -0.0445 -0.2153
-12 0 -2 0.0916 -0.5586
-12 0 0 -0.3114 -0.8005
-12 0 2 -0.7061 -0.2612
-12 0 4 -0.5089 0.1052
-12 0 6 -0.3472 -0.0412
-12 1 -6 -0.0477 -0.0989
-12 1 -5 -0.0084 0.0227
-12 1 -4 -0.0596 -0.1687
-12 1 -3 0.1278 0.0172
-12 1 -2 0.0685 -0.4338
-12 1 -1 0.1872 -0.0016
-12 1 0 -0.1878 -0.6443
-12 1 1 0.2765 -0.0938
-12 1 2 -0.5444 -0.2652
-12 1 3 0.1286 -0.3119
-12 1 4 -0.4597 0.0465
-12 1 5 -0.1040 -0.2074
-12 1 6 -0.3314 -0.0348
-12 1 7 0.0097 0.0030
-12 2 -6 -0.0621 -0.0336
-12 2 -5 -0.0646 -0.0007
-12 2 -4 -0.0742 -0.1228
-12 2 -3 0.1726 -0.0039
-12 2 -2 0.0299 -0.1698
-12 2 -1 0.2851 -0.0074
-12 2 0 0.0890 -0.2754
-12 2 1 0.4138 -0.1365
-12 2 2 -0.1936 -0.2250
-12 2 3 0.2240 -0.4818
-12 2 4 -0.3680 -0.0218
-12 2 5 -0.1364 -0.3529
-12 2 6 -0.2847 0.0238
-12 2 7 -0.0018 -0.0298
-12 3 -7 -0.1207 -0.0284
-12 3 -6 -0.0421 -0.0858
-12 3 -5 -0.0355 -0.0645
-12 3 -4 -0.0449 -0.1510
-12 3 -3 0.1859 -0.0502
-12 3 -2 0.0029 0.0590
-12 3 -1 0.2608 0.0123
-12 3 0 0.2854 0.0835
-12 3 1 0.3210 -0.0937
-12 3 2 0.0720 -0.1004
-12 3 3 0.1811 -0.4951
-12 3 4 -0.2959 0.0435
-12 3 5 -0.1472 -0.4393
-12 3 6 -0.1811 0.1708
-12 3 7 -0.0446 -0.1016
-12 4 -6 0.0276 -0.1399
-12 4 -5 0.1351 -0.1034
-12 4 -4 0.0203 -0.1350
-12 4 -3 0.1846 -0.0900
-12 4 -2 -0.0214 0.1871
-12 4 -1 0.1085 0.0450
-12 4 0 0.2226 0.2354
-12 4 1 0.0634 -0.0039
-12 4 2 0.0916 0.0029
-12 4 3 -0.0114 -0.4252
-12 4 4 -0.2145 0.1788
-12 4 5 -0.2119 -0.4519
-12 4 6 0.0021 0.3239
-12 5 -6 0.0790 -0.0830
-12 5 -5 0.2686 -0.0694
-12 5 -4 0.0655 -0.0124
-12 5 -3 0.0925 -0.1163
-12 5 -2 -0.0252 0.1890
-12 5 -1 -0.1263 0.0251
-12 5 0 -0.0051 0.1400
-12 5 1 -0.1364 0.0403
-12 5 2 -0.0480 -0.0199
-12 5 3 -0.1601 -0.3292
-12 5 4 -0.0964 0.2137
-12 5 5 -0.2786 -0.3392
-12 5 6 0.1824 0.3286
-12 6 -5 0.2391 0.0009
-12 6 -4 0.0538 0.0973
-12 6 -3 -0.0419 -0.1242
-12 6 -2 0.0328 0.0705
-12 6 -1 -0.2937 -0.0345
-12 6 0 -0.1183 -0.0417
-12 6 1 -0.1153 0.0180
-12 6 2 -0.1353 -0.0861
-12 6 3 -0.0926 -0.2361
-12 6 4 0.0015 0.1349
-12 6 5 -0.2269 -0.1519
-12 7 -4 0.0097 0.1297
-12 7 -3 -0.0630 -0.1013
-12 7 -2 0.1203 -0.0298
-12 7 -1 -0.2769 -0.0367
-12 7 0 0.0006 -0.0945
-12 7 1 0.0266 0.0011
-12 7 2 -0.0641 -0.0546
-12 7 3 0.0866 -0.1719
-12 7 4 0.0397 0.0784
-12 8 -3 0.0161 -0.0589
-12 8 -2 0.1473 0.0239
-12 8 -1 -0.1530 0.0330
-12 8 0 0.1856 -0.0006
-12 8 1 0.0725 0.0280
-12 8 2 0.0837 0.0344
-12 8 3 0.1434 -0.1301
-11 0 -7 -0.0452 0.2527
-11 0 -5 0.0523 0.4484
-11 0 -3 0.2311 0.4749
-11 0 -1 0.3646 0.8017
-11 0 1 0.6225 0.5522
-11 0 3 0.6552 -0.0912
-11 0 5 0.7322 -0.0786
-11 0 7 0.6899 0.1531
-11 0 9 0.2948 0.2224
-11 1 -8 -0.0624 0.0870
-11 1 -7 -0.0679 0.1708
-11 1 -6 -0.0865 0.0602
-11 1 -5 -0.0263 0.3390
-11 1 -4 -0.1810 0.1429
-11 1 -3 0.1023 0.3660
-11 1 -2 -0.2236 0.3061
-11 1 -1 0.2206 0.5280
-11 1 0 -0.3482 0.0759
-11 1 1 0.4820 0.3314
-11 1 2 -0.3643 0.1231
-11 1 3 0.5672 -0.1450
-11 1 4 -0.0350 0.3659
-11 1 5 0.6264 -0.1422
-11 1 6 -0.0154 0.2504
-11 1 7 0.6016 0.0810
-11 1 8 -0.1614 0.1585
-11 1 9 0.3348 0.1897
-11 1 10 0.0506 -0.0195
-11 2 -8 -0.0195 0.0447
-11 2 -7 -0.0830 0.0126
-11 2 -6 -0.0902 0.0050
-11 2 -5 -0.1514 0.1221
-11 2 -4 -0.2618 0.1152
-11 2 -3 -0.0898 0.1793
-11 2 -2 -0.2399 0.3532
-11 2 -1 -0.0274 0.0351
-11 2 0 -0.3046 0.1147
-11 2 1 0.1910 -0.0286
-11 2 2 -0.3310 0.2171
-11 2 3 0.3929 -0.1644
-11 2 4 0.1018 0.5349
-11 2 5 0.4035 -0.2327
-11 2 6 0.0920 0.3649
-11 2 7 0.3485 -0.0538
-11 2 8 -0.1951 0.3012
-11 2 9 0.3451 0.1061
-11 3 -8 0.0757 -0.0622
-11 3 -7 -0.0351 -0.0868
-11 3 -6 -0.0515 -0.1012
-11 3 -5 -0.1685 -0.0167
-11 3 -4 -0.2720 0.0394
-11 3 -3 -0.0913 0.1017
-11 3 -2 -0.1684 0.2609
-11 3 -1 -0.1170 -0.1881
-11 3 0 -0.0503 0.1779
-11 3 1 -0.0139 -0.1206
-11 3 2 -0.0551 0.2959
-11 3 3 0.2954 -0.0285
-11 3 4 0.2760 0.5005
-11 3 5 0.2331 -0.2432
-11 3 6 0.2231 0.3225
-11 3 7 0.0056 -0.1325
-11 3 8 -0.0945 0.3302
-11 3 9 0.1994 0.0141
-11 4 -9 0.0640 0.0189
-11 4 -8 0.1136 -0.1063
-11 4 -7 0.0293 -0.0927
-11 4 -6 -0.0447 -0.1165
-11 4 -5 -0.1064 -0.0143
-11 4 -4 -0.2664 0.1050
-11 4 -3 -0.0052 0.1051
-11 4 -2 -0.1864 0.2578
-11 4 -1 -0.0791 -0.1217
-11 4 0 0.0560 0.2899
-11 4 1 -0.0413 -0.0126
-11 4 2 0.1096 0.3895
-11 4 3 0.3151 0.0871
-11 4 4 0.3013 0.4181
-11 4 5 0.1637 -0.2455
-11 4 6 0.2290 0.2131
-11 4 7 -0.2698 -0.1485
-11 4 8 0.0567 0.1928
-11 4 9 -0.0027 -0.0295
-11 5 -9 0.1354 0.0162
-11 5 -8 0.0720 -0.0791
-11 5 -7 0.0510 -0.0245
-11 5 -6 -0.0849 -0.0218
-11 5 -5 -0.0786 0.0682
-11 5 -4 -0.2402 0.2275
-11 5 -3 -0.0631 0.0732
-11 5 -2 -0.2207 0.2799
-11 5 -1 -0.0773 -0.0230
-11 5 0 0.0268 0.3361
-11 5 1 0.0247 0.0392
-11 5 2 0.1236 0.4855
-11 5 3 0.3300 0.0222
-11 5 4 0.2320 0.3992
-11 5 5 0.1009 -0.2986
-11 5 6 0.1358 0.1276
-11 5 7 -0.3449 -0.1339
-11 5 8 0.1711 0.0021
-11 5 9 -0.0786 0.0038
-11 6 -8 -0.0171 -0.0320
-11 6 -7 0.0542 0.0793
-11 6 -6 -0.1543 0.0925
-11 6 -5 -0.0672 0.1095
-11 6 -4 -0.1969 0.2028
-11 6 -3 -0.2002 -0.0058
-11 6 -2 -0.1479 0.1640
-11 6 -1 -0.1002 0.0339
-11 6 0 0.0330 0.2465
-11 6 1 0.0582 0.0514
-11 6 2 0.1083 0.5292
-11 6 3 0.2103 -0.0873
-11 6 4 0.1807 0.4047
-11 6 5 -0.0316 -0.2941
-11 6 6 0.0457 0.0839
-11 6 7 -0.2222 -0.0726
-11 6 8 0.1850 -0.0889
-11 7 -8 -0.1092 0.0267
-11 7 -7 0.0750 0.1343
-11 7 -6 -0.1893 0.1639
-11 7 -5 0.0116 0.0037
-11 7 -4 -0.1542 0.0669
-11 7 -3 -0.1977 -0.0992
-11 7 -2 -0.0390 0.0142
-11 7 -1 -0.0696 0.0916
-11 7 0 0.0279 0.1333
-11 7 1 -0.0084 0.1284
-11 7 2 0.0461 0.4675
-11 7 3 -0.0270 -0.0852
-11 7 4 0.1021 0.3393
-11 7 5 -0.1928 -0.1619
-11 7 6 -0.0270 0.0614
-11 7 7 -0.0264 0.0245
-11 7 8 0.0940 -0.0614
-11 8 -7 0.0900 0.0987
-11 8 -6 -0.0969 0.1792
-11 8 -5 0.1141 -0.1942
-11 8 -4 -0.0802 0.0192
-11 8 -3 -0.0885 -0.1976
-11 8 -2 0.0016 0.0337
-11 8 -1 -0.0662 0.0960
-11 8 0 -0.0724 0.1129
-11 8 1 -0.1416 0.1815
-11 8 2 -0.0739 0.2900
-11 8 3 -0.2326 -0.0539
-11 8 4 -0.0466 0.1801
-11 8 5 -0.2958 -0.0292
-11 8 6 -0.0968 0.0475
-11 8 7 0.0980 0.0806
-11 9 -6 0.0844 0.1266
-11 9 -5 0.1275 -0.2808
-11 9 -4 0.0295 0.0811
-11 9 -3 -0.0786 -0.2509
-11 9 -2 0.0051 0.1588
-11 9 -1 -0.1885 0.0273
-11 9 0 -0.1597 0.1329
-11 9 1 -0.2139 0.1247
-11 9 2 -0.1241 0.0624
-11 9 3 -0.2692 -0.1053
-11 9 4 -0.1561 -0.0066
-11 9 5 -0.3017 -0.0271
-11 9 6 -0.1204 0.0289
-11 10 -5 0.0616 -0.1826
-11 10 -4 0.0794 0.1020
-11 10 -3 -0.1814 -0.2099
-11 10 -2 0.0126 0.1713
-11 10 -1 -0.3365 -0.0060
-11 10 0 -0.1343 0.0977
-11 10 1 -0.1290 0.0470
-11 10 2 -0.0561 -0.0872
-11 10 3 -0.1428 -0.1805
-11 10 4 -0.1281 -0.1247
-11 10 5 -0.2299 -0.0999
-11 11 -3 -0.2320 -0.1333
-11 11 -2 -0.0019 0.0447
-11 11 -1 -0.3470 0.0372
-11 11 0 -0.0608 0.0227
-11 11 1 0.0358 0.0188
-11 11 2 0.0127 -0.0791
-11 11 3 -0.0028 -0.1910
-10 -7 -10 0.1169 0.1921
-10 -6 -10 0.0989 0.2017
-10 -5 -10 -0.0433 0.1213
-10 -4 -11 -0.0815 -0.1621
-10 -4 -10 -0.1104 0.0252
-10 -3 -11 -0.0578 -0.1397
-10 0 -8 -0.0793 -0.2363
-10 0 -6 0.2168 -0.6556
-10 0 -4 -0.2276 -0.6226
-10 0 -2 -0.3442 -0.3283
-10 0 0 -0.1536 -0.3843
-10 0 2 -0.0912 -0.1993
-10 0 4 -0.3672 0.1048
-10 0 6 -0.6741 0.1650
-10 0 8 -0.5463 -0.0637
-10 0 10 -0.4072 0.0140
-10 1 -8 -0.0110 -0.1805
-10 1 -7 0.2197 -0.0607
-10 1 -6 0.2438 -0.5043
-10 1 -5 0.2811 -0.1037
-10 1 -4 -0.0221 -0.4943
-10 1 -3 0.2944 -0.4110
-10 1 -2 -0.0890 -0.1256
-10 1 -1 0.2642 -0.3188
-10 1 0 0.0397 -0.0487
-10 1 1 0.4357 -0.0198
-10 1 2 0.0018 0.0588
-10 1 3 0.2475 -0.1411
-10 1 4 -0.2611 0.2079
-10 1 5 -0.0540 -0.2581
-10 1 6 -0.5220 0.1809
-10 1 7 0.0477 -0.2624
-10 1 8 -0.5025 -0.1032
-10 1 9 -0.0715 -0.2196
-10 1 10 -0.4199 -0.0716
-10 1 11 -0.1744 -0.0204
-10 2 -8 0.0834 -0.0395
-10 2 -7 0.3297 0.0344
-10 2 -6 0.2514 -0.0910
-10 2 -5 0.5335 0.0198
-10 2 -4 0.2943 -0.1260
-10 2 -3 0.4676 -0.3677
-10 2 -2 0.2799 0.2715
-10 2 -1 0.1601 -0.3096
-10 2 0 0.3435 0.4655
-10 2 1 0.2140 -0.0052
-10 2 2 0.2003 0.3328
-10 2 3 -0.0108 -0.1960
-10 2 4 -0.0076 0.2091
-10 2 5 -0.2921 -0.3045
-10 2 6 -0.1399 0.1249
-10 2 7 0.0445 -0.3844
-10 2 8 -0.3150 -0.1708
-10 2 9 0.0219 -0.4259
-10 2 10 -0.3744 -0.1738
-10 2 11 -0.0991 -0.0951
-10 3 -8 0.0479 0.1357
-10 3 -7 0.2598 0.2036
-10 3 -6 0.1273 0.3841
-10 3 -5 0.5540 0.2334
-10 3 -4 0.2817 0.3000
-10 3 -3 0.4216 -0.1140
-10 3 -2 0.2739 0.4662
-10 3 -1 -0.0921 -0.2373
-10 3 0 0.4222 0.4717
-10 3 1 -0.2310 -0.0661
-10 3 2 0.3481 0.0581
-10 3 3 -0.3393 -0.1086
-10 3 4 0.1756 -0.1623
-10 3 5 -0.4099 -0.0436
-10 3 6 0.2235 -0.0624
-10 3 7 0.0614 -0.2614
-10 3 8 0.0220 -0.1762
-10 3 9 0.1806 -0.4835
-10 3 10 -0.1880 -0.0969
-10 3 11 0.0917 -0.1597
-10 4 -9 0.1593 0.0318
-10 4 -8 -0.0642 0.2769
-10 4 -7 0.0546 0.1949
-10 4 -6 -0.0720 0.5765
-10 4 -5 0.2588 0.1949
-10 4 -4 0.0195 0.4454
-10 4 -3 0.2471 -0.1116
-10 4 -2 0.1174 0.3333
-10 4 -1 -0.0539 -0.3912
-10 4 0 0.3972 0.1346
-10 4 1 -0.1899 -0.2338
-10 4 2 0.3541 -0.3383
-10 4 3 -0.1802 0.0279
-10 4 4 0.0695 -0.4719
-10 4 5 -0.1198 0.3220
-10 4 6 0.2915 -0.1659
-10 4 7 0.1674 0.0154
-10 4 8 0.3266 -0.1006
-10 4 9 0.1963 -0.3137
-10 4 10 0.0428 0.0606
-10 4 11 0.1225 -0.1399
-10 5 -9 0.2340 -0.0477
-10 5 -8 -0.0690 0.3091
-10 5 -7 -0.1021 -0.0659
-10 5 -6 -0.1291 0.3489
-10 5 -5 -0.0813 -0.1287
-10 5 -4 -0.0662 0.2443
-10 5 -3 0.1641 -0.2501
-10 5 -2 0.2320 0.1231
-10 5 -1 0.2406 -0.4781
-10 5 0 0.4705 0.0342
-10 5 1 0.1540 -0.3348
-10 5 2 0.2515 -0.2266
-10 5 3 0.1461 0.0087
-10 5 4 -0.2237 -0.2540
-10 5 5 0.2850 0.4323
-10 5 6 0.0751 -0.0101
-10 5 7 0.3045 0.2019
-10 5 8 0.4082 -0.0031
-10 5 9 0.0717 -0.0412
-10 5 10 0.1699 0.0755
-10 5 11 -0.0068 -0.0617
-10 6 -9 0.2311 -0.0161
-10 6 -8 0.0322 0.2236
-10 6 -7 -0.0711 -0.3520
-10 6 -6 0.0014 -0.0013
-10 6 -5 -0.1945 -0.3866
-10 6 -4 0.1032 0.0463
-10 6 -3 0.2000 -0.1445
-10 6 -2 0.4350 0.0822
-10 6 -1 0.3984 -0.1920
-10 6 0 0.4902 0.1861
-10 6 1 0.2179 -0.2709
-10 6 2 0.1605 0.1266
-10 6 3 0.0749 -0.1963
-10 6 4 -0.3150 0.1842
-10 6 5 0.3580 0.2199
-10 6 6 -0.1225 0.2160
-10 6 7 0.3750 0.1900
-10 6 8 0.2596 0.0721
-10 6 9 -0.0034 0.1534
-10 6 10 0.1598 -0.0339
-10 7 -9 0.1488 0.0843
-10 7 -8 0.0415 0.0963
-10 7 -7 0.0476 -0.4717
-10 7 -6 0.0777 -0.0923
-10 7 -5 -0.1660 -0.3769
-10 7 -4 0.2167 0.1229
-10 7 -3 0.1657 0.0974
-10 7 -2 0.3468 0.1647
-10 7 -1 0.2976 0.1452
-10 7 0 0.3115 0.2065
-10 7 1 0.0508 -0.1754
-10 7 2 0.1737 0.1292
-10 7 3 -0.2061 -0.3259
-10 7 4 -0.0328 0.2760
-10 7 5 0.1719 0.0026
-10 7 6 -0.0984 0.2151
-10 7 7 0.3752 0.0992
-10 7 8 0.0001 0.1321
-10 7 9 0.0531 0.1969
-10 7 10 0.0592 -0.0616
-10 8 -9 0.0528 0.0466
-10 8 -8 -0.0854 -0.0126
-10 8 -7 0.0563 -0.4964
-10 8 -6 -0.0355 0.0768
-10 8 -5 -0.1949 -0.2913
-10 8 -4 0.1736 0.3289
-10 8 -3 -0.0091 0.0783
-10 8 -2 0.1552 0.2155
-10 8 -1 0.1481 0.1234
-10 8 0 0.1592 0.0636
-10 8 1 0.0421 -0.1439
-10 8 2 0.2384 -0.1038
-10 8 3 -0.1748 -0.1477
-10 8 4 0.3305 0.0665
-10 8 5 0.1268 0.0292
-10 8 6 0.0504 0.0045
-10 8 7 0.3634 0.0478
-10 8 8 -0.2310 0.1690
-10 8 9 0.1305 0.1043
-10 9 -9 0.0277 -0.1338
-10 9 -8 -0.1523 -0.0841
-10 9 -7 -0.0399 -0.5048
-10 9 -6 -0.1486 0.2357
-10 9 -5 -0.2425 -0.2901
-10 9 -4 0.1763 0.4188
-10 9 -3 -0.1805 -0.1409
-10 9 -2 0.2564 0.2129
-10 9 -1 0.0480 -0.0554
-10 9 0 0.2252 -0.0101
-10 9 1 0.1279 -0.0740
-10 9 2 0.1994 -0.0983
-10 9 3 0.1242 0.2193
-10 9 4 0.4227 0.0006
-10 9 5 0.3206 0.1846
-10 9 6 0.1565 -0.1422
-10 9 7 0.3547 0.0222
-10 9 8 -0.3090 0.1406
-10 10 -8 -0.0721 -0.0750
-10 10 -7 -0.0829 -0.4013
-10 10 -6 -0.1116 0.2657
-10 10 -5 -0.1819 -0.2608
-10 10 -4 0.2358 0.3914
-10 10 -3 -0.2339 -0.1757
-10 10 -2 0.5008 0.1972
-10 10 -1 -0.0720 -0.0020
-10 10 0 0.2982 -0.0397
-10 10 1 0.0345 0.0870
-10 10 2 0.0026 0.1249
-10 10 3 0.2727 0.4500
-10 10 4 0.2564 0.1795
-10 10 5 0.4837 0.2419
-10 10 6 0.1862 -0.0825
-10 10 7 0.3099 -0.0104
-10 11 -7 -0.0454 -0.1716
-10 11 -6 -0.0497 0.2424
-10 11 -5 -0.0731 -0.1429
-10 11 -4 0.1501 0.3555
-10 11 -3 -0.1950 -0.0170
-10 11 -2 0.4759 0.1627
-10 11 -1 -0.1685 0.1718
-10 11 0 0.1512 -0.1625
-10 11 1 -0.1264 0.1909
-10 11 2 -0.2022 0.2311
-10 11 3 0.1803 0.3842
-10 11 4 0.0888 0.3256
-10 11 5 0.4149 0.1647
-10 11 6 0.1721 0.0523
-10 11 7 0.2100 -0.0296
-10 12 -5 -0.0460 -0.0603
-10 12 -4 -0.0397 0.3169
-10 12 -3 -0.1176 0.0387
-10 12 -2 0.2202 0.1195
-10 12 -1 -0.1420 0.1360
-10 12 0 -0.0534 -0.2568
-10 12 1 -0.1122 0.1279
-10 12 2 -0.2227 0.1775
-10 12 3 0.0589 0.1411
-10 12 4 0.0747 0.2733
-10 12 5 0.1963 0.0607
-10 13 -3 -0.0390 -0.0362
-10 13 -2 0.0597 0.0949
-10 13 -1 -0.0591 -0.0602
-10 13 0 -0.0679 -0.1759
-10 13 1 -0.0072 0.0100
-10 13 2 -0.0569 0.1138
-10 13 3 0.0002 -0.0521
-10 13 4 0.1620 0.1211
-9 -11 -9 -0.2031 0.0449
-9 -10 -10 0.0365 -0.1976
-9 -10 -9 -0.0546 0.1358
-9 -9 -10 -0.0490 -0.0419
-9 -9 -9 0.0638 0.0699
-9 -8 -11 -0.0636 -0.1091
-9 -8 -10 -0.0149 0.1861
-9 -8 -9 -0.1680 -0.0627
-9 -7 -11 -0.1857 -0.1775
-9 -7 -10 0.0967 0.1346
-9 -7 -9 -0.4614 -0.2263
-9 -6 -11 -0.1484 -0.2348
-9 -6 -10 0.2318 -0.1356
-9 -6 -9 -0.3555 -0.4279
-9 -5 -11 0.0537 -0.2151
-9 -5 -9 0.0251 -0.5388
-9 -4 -12 0.0938 0.1223
-9 -4 -11 0.2230 -0.1034
-9 -4 -9 0.2227 -0.4333
-9 -3 -12 0.2003 0.1130
-9 -3 -9 0.1924 -0.2020
-9 -2 -12 0.2755 0.1142
-9 0 -7 0.2654 -0.0267
-9 0 -5 -0.0518 0.2124
-9 0 -3 -0.1848 -0.4861
-9 0 -1 -0.8521 -0.7412
-9 0 1 -1.1768 -0.2107
-9 0 3 -0.7687 0.1251
-9 0 5 -0.0939 -0.0513
-9 0 7 0.1147 0.0382
-9 0 9 0.4405 0.3227
-9 0 11 0.4875 -0.0925
-9 0 13 0.1261 -0.0577
-9 1 -8 -0.0629 0.1938
-9 1 -7 0.2554 -0.0910
-9 1 -6 -0.1406 0.1449
-9 1 -5 -0.0078 0.0585
-9 1 -4 -0.0206 0.0432
-9 1 -3 -0.2457 -0.4936
-9 1 -2 0.1822 0.0218
-9 1 -1 -0.9322 -0.8174
-9 1 0 0.0024 -0.2983
-9 1 1 -1.1376 -0.4651
-9 1 2 -0.2685 -0.3881
-9 1 3 -0.6769 -0.0633
-9 1 4 -0.0874 -0.1982
-9 1 5 -0.0887 0.0228
-9 1 6 0.0444 0.0347
-9 1 7 0.0916 0.2103
-9 1 8 0.0965 0.2494
-9 1 9 0.4068 0.4289
-9 1 10 0.1475 0.2095
-9 1 11 0.4405 0.0348
-9 1 12 0.0990 0.2174
-9 1 13 0.1290 -0.0387
-9 2 -8 -0.0924 0.1870
-9 2 -7 0.2283 -0.2891
-9 2 -6 -0.2556 0.2055
-9 2 -5 0.0193 -0.4334
-9 2 -4 -0.1853 0.1080
-9 2 -3 -0.3272 -0.7106
-9 2 -2 0.2232 -0.1031
-9 2 -1 -0.9362 -0.9900
-9 2 0 0.3006 -0.6037
-9 2 1 -1.0289 -0.7760
-9 2 2 -0.0000 -0.5256
-9 2 3 -0.6437 -0.2101
-9 2 4 0.0303 -0.1537
-9 2 5 -0.2163 0.2531
-9 2 6 -0.0577 0.0690
-9 2 7 -0.0129 0.5170
-9 2 8 -0.0960 0.3842
-9 2 9 0.2854 0.5715
-9 2 10 -0.0101 0.3980
-9 2 11 0.2935 0.2330
-9 2 12 0.0137 0.3850
-9 2 13 0.1171 -0.0474
-9 3 -8 -0.0584 0.1023
-9 3 -7 0.2367 -0.5454
-9 3 -6 -0.1390 0.1027
-9 3 -5 -0.0184 -1.0183
-9 3 -4 -0.0981 0.1239
-9 3 -3 -0.3010 -1.1259
-9 3 -2 0.3672 -0.1627
-9 3 -1 -0.6747 -1.0445
-9 3 0 0.6863 -0.6890
-9 3 1 -0.9243 -0.5636
-9 3 2 0.3399 -0.5533
-9 3 3 -0.8803 0.1331
-9 3 4 0.0577 -0.1897
-9 3 5 -0.5027 0.5256
-9 3 6 -0.3196 -0.0573
-9 3 7 -0.1842 0.5900
-9 3 8 -0.4762 0.3531
-9 3 9 0.0652 0.4902
-9 3 10 -0.3453 0.5075
-9 3 11 0.0871 0.2491
-9 3 12 -0.1215 0.4212
-9 3 13 0.0818 -0.1186
-9 4 -8 0.0500 0.2644
-9 4 -7 0.2609 -0.6486
-9 4 -6 0.2579 0.0377
-9 4 -5 0.0125 -1.0997
-9 4 -4 0.4207 0.0831
-9 4 -3 -0.2432 -1.1652
-9 4 -2 0.6791 -0.0229
-9 4 -1 -0.4734 -0.8011
-9 4 0 0.7343 -0.5281
-9 4 1 -0.8938 -0.1170
-9 4 2 0.1251 -0.7438
-9 4 3 -1.0118 0.5349
-9 4 4 -0.2572 -0.6011
-9 4 5 -0.5418 0.5589
-9 4 6 -0.6000 -0.3597
-9 4 7 -0.2853 0.3228
-9 4 8 -0.7182 0.2265
-9 4 9 -0.2132 0.2164
-9 4 10 -0.5120 0.5017
-9 4 11 -0.0787 0.1376
-9 4 12 -0.1072 0.3120
-9 5 -8 0.1512 0.6547
-9 5 -7 0.0669 -0.4640
-9 5 -6 0.6251 0.2683
-9 5 -5 0.0664 -0.5257
-9 5 -4 0.8557 0.0183
-9 5 -3 -0.2865 -0.6083
-9 5 -2 0.7965 -0.0263
-9 5 -1 -0.5694 -0.4184
-9 5 0 0.4746 -0.5013
-9 5 1 -0.8349 -0.0447
-9 5 2 -0.2874 -1.0038
-9 5 3 -0.6173 0.4202
-9 5 4 -0.5499 -0.9998
-9 5 5 -0.1022 0.2687
-9 5 6 -0.7276 -0.5565
-9 5 7 -0.2434 -0.0686
-9 5 8 -0.6992 0.1026
-9 5 9 -0.4677 -0.0208
-9 5 10 -0.4213 0.3809
-9 5 11 -0.1478 0.0948
-9 5 12 -0.0079 0.1553
-9 6 -8 0.1233 0.8028
-9 6 -7 -0.3758 -0.1535
-9 6 -6 0.7173 0.5756
-9 6 -5 -0.0091 0.0947
-9 6 -4 0.8463 -0.1200
-9 6 -3 -0.2814 -0.0158
-9 6 -2 0.6013 -0.4229
-9 6 -1 -0.5704 -0.1684
-9 6 0 0.3087 -0.7753
-9 6 1 -0.5765 -0.2046
-9 6 2 -0.2120 -0.9952
-9 6 3 0.0332 0.0873
-9 6 4 -0.4026 -0.8992
-9 6 5 0.3951 -0.0279
-9 6 6 -0.6703 -0.4877
-9 6 7 -0.1188 -0.3189
-9 6 8 -0.5698 -0.0124
-9 6 9 -0.5580 -0.1270
-9 6 10 -0.2656 0.1691
-9 6 11 -0.1385 0.1245
-9 6 12 0.0074 0.0474
-9 7 -8 0.0121 0.5209
-9 7 -7 -0.5836 0.0213
-9 7 -6 0.6755 0.6062
-9 7 -5 -0.0814 0.2643
-9 7 -4 0.6987 -0.2306
-9 7 -3 -0.0176 0.2020
-9 7 -2 0.4147 -0.7602
-9 7 -1 -0.1368 -0.0259
-9 7 0 0.3070 -0.9391
-9 7 1 -0.1825 -0.0437
-9 7 2 0.1538 -0.6801
-9 7 3 0.3611 0.1413
-9 7 4 -0.0802 -0.5033
-9 7 5 0.4711 -0.0145
-9 7 6 -0.5633 -0.3405
-9 7 7 0.0541 -0.3221
-9 7 8 -0.4916 -0.1060
-9 7 9 -0.3602 -0.1898
-9 7 10 -0.1988 -0.0228
-9 7 11 -0.0773 0.0938
-9 8 -8 -0.0080 0.2749
-9 8 -7 -0.2616 0.0527
-9 8 -6 0.6579 0.5223
-9 8 -5 -0.0202 0.1706
-9 8 -4 0.6566 -0.0358
-9 8 -3 0.2372 0.2457
-9 8 -2 0.3712 -0.5182
-9 8 -1 0.2977 0.1231
-9 8 0 0.1777 -0.6594
-9 8 1 0.0842 0.3404
-9 8 2 0.1505 -0.3843
-9 8 3 0.3024 0.4192
-9 8 4 -0.1308 -0.3156
-9 8 5 0.2345 0.1855
-9 8 6 -0.5614 -0.2634
-9 8 7 0.2582 -0.1435
-9 8 8 -0.4801 -0.0626
-9 8 9 0.0184 -0.2734
-9 8 10 -0.1923 -0.0253
-9 8 11 -0.0096 -0.0191
-9 9 -8 0.0506 0.3946
-9 9 -7 0.1112 0.0928
-9 9 -6 0.5263 0.5889
-9 9 -5 -0.0545 0.1066
-9 9 -4 0.5271 0.3552
-9 9 -3 0.0476 0.2456
-9 9 -2 0.3214 -0.0374
-9 9 -1 0.1780 0.1664
-9 9 0 -0.0534 -0.2550
-9 9 1 0.1245 0.3949
-9 9 2 -0.1633 -0.3322
-9 9 3 0.2052 0.3251
-9 9 4 -0.5335 -0.3708
-9 9 5 0.0402 0.2045
-9 9 6 -0.6614 -0.1371
-9 9 7 0.3510 0.0443
-9 9 8 -0.4599 0.1475
-9 9 9 0.2554 -0.3276
-9 9 10 -0.1559 0.1625
-9 10 -8 0.0053 0.5041
-9 10 -7 0.0510 0.1183
-9 10 -6 0.1985 0.5684
-9 10 -5 -0.2521 0.0141
-9 10 -4 0.2860 0.4225
-9 10 -3 -0.3443 0.0489
-9 10 -2 0.2925 -0.0095
-9 10 -1 -0.2361 0.0615
-9 10 0 -0.0339 -0.1899
-9 10 1 0.1103 0.1238
-9 10 2 -0.2169 -0.4385
-9 10 3 0.1917 -0.1242
-9 10 4 -0.7758 -0.3909
-9 10 5 -0.0563 -0.0367
-9 10 6 -0.6855 0.0993
-9 10 7 0.2028 0.0935
-9 10 8 -0.3547 0.3284
-9 10 9 0.1897 -0.2800
-9 10 10 -0.0709 0.3099
-9 11 -8 -0.1300 0.2450
-9 11 -7 -0.1565 0.0212
-9 11 -6 -0.0743 0.2499
-9 11 -5 -0.2169 -0.1312
-9 11 -4 0.2079 0.1035
-9 11 -3 -0.2900 -0.2357
-9 11 -2 0.3755 -0.3227
-9 11 -1 -0.3061 0.0262
-9 11 0 0.2149 -0.3648
-9 11 1 0.1996 0.0028
-9 11 2 0.0255 -0.5204
-9 11 3 0.1405 -0.3779
-9 11 4 -0.6198 -0.3181
-9 11 5 -0.1465 -0.2337
-9 11 6 -0.4991 0.2651
-9 11 7 -0.0575 0.0297
-9 11 8 -0.1617 0.3011
-9 11 9 0.0093 -0.1385
-9 12 -8 -0.1560 -0.0793
-9 12 -7 -0.0901 -0.0957
-9 12 -6 -0.0914 -0.0206
-9 12 -5 0.1594 -0.1373
-9 12 -4 0.2667 -0.0649
-9 12 -3 0.1610 -0.3004
-9 12 -2 0.3807 -0.3058
-9 12 -1 -0.0327 0.1129
-9 12 0 0.3074 -0.3515
-9 12 1 0.3077 0.0939
-9 12 2 0.1179 -0.4532
-9 12 3 0.0414 -0.2500
-9 12 4 -0.3224 -0.2312
-9 12 5 -0.1783 -0.1478
-9 12 6 -0.2148 0.2302
-9 12 7 -0.1742 -0.0084
-9 12 8 0.0147 0.1395
-9 13 -7 0.0757 -0.0654
-9 13 -6 -0.0049 0.0295
-9 13 -5 0.3799 -0.0107
-9 13 -4 0.1623 0.0952
-9 13 -3 0.3364 -0.1951
-9 13 -2 0.1602 0.1026
-9 13 -1 0.0834 0.0860
-9 13 0 0.1869 -0.0790
-9 13 1 0.2351 0.0785
-9 13 2 -0.0212 -0.2169
-9 13 3 -0.0517 -0.0636
-9 13 4 -0.1479 -0.1004
-9 13 5 -0.1195 0.0716
-9 13 6 -0.0512 0.0943
-9 14 -5 0.1958 0.0070
-9 14 -4 -0.0636 0.1679
-9 14 -3 0.0829 -0.1749
-9 14 -2 -0.0549 0.3374
-9 14 -1 -0.0723 -0.0893
-9 14 0 0.1231 0.1374
-9 14 1 -0.0279 -0.0460
-9 14 2 -0.0861 0.0219
-9 14 3 -0.1590 -0.0309
-9 14 4 -0.0665 0.0434
-9 14 5 -0.0777 0.1410
-9 15 -2 -0.0433 0.1945
-9 15 -1 -0.1643 -0.1679
-9 15 0 0.1355 0.1230
-9 15 1 -0.2322 -0.0413
-9 15 2 -0.0058 0.0525
-9 15 3 -0.2169 -0.0424
-8 -14 -8 0.0944 0.1340
-8 -13 -9 -0.2483 -0.0802
-8 -13 -8 0.1742 0.1960
-8 -12 -9 -0.4239 -0.0413
-8 -12 -8 0.3990 -0.0440
-8 -11 -10 0.4242 0.0296
-8 -11 -9 -0.3499 0.2816
-8 -11 -8 0.3571 -0.3481
-8 -10 -11 -0.1067 0.1979
-8 -10 -10 0.2754 -0.0672
-8 -10 -9 -0.2163 0.4834
-8 -10 -8 -0.0637 -0.4278
-8 -9 -11 -0.0694 0.2203
-8 -9 -10 0.0205 -0.1802
-8 -9 -9 -0.2400 0.2506
-8 -9 -8 -0.2114 -0.4060
-8 -8 -11 -0.0674 0.0038
-8 -8 -10 0.0909 -0.3404
-8 -8 -9 -0.1925 0.0277
-8 -8 -8 0.3010 -0.4372
-8 -7 -12 0.0777 -0.1139
-8 -7 -11 -0.0202 -0.1206
-8 -7 -10 0.3814 -0.2751
-8 -7 -9 0.1246 0.3479
-8 -7 -8 0.8219 -0.2932
-8 -6 -12 0.1605 -0.1198
-8 -6 -11 0.0076 0.0741
-8 -6 -9 0.3907 0.9207
-8 -6 -8 0.6591 0.1622
-8 -5 -12 0.0951 -0.0961
-8 -5 -9 0.3050 1.0828
-8 -5 -8 0.0891 0.5695
-8 -4 -12 -0.1791 -0.0236
-8 -4 -9 0.1165 0.7840
-8 -4 -8 -0.2906 0.6207
-8 -3 -9 0.1501 0.4882
-8 -3 -8 -0.4632 0.5250
-8 -2 -8 -0.6938 0.5847
-8 -1 -8 -0.9645 0.7575
-8 0 -8 -1.0839 0.8423
-8 0 -6 -0.0209 0.8105
-8 0 -4 0.5405 0.8756
-8 0 -2 1.0903 1.1980
-8 0 0 1.4679 0.6168
-8 0 2 1.6248 0.0347
-8 0 4 1.1910 -0.1859
-8 0 6 0.6977 -0.2969
-8 0 8 0.2708 -0.8680
-8 0 10 -0.3066 -0.5829
-8 0 12 -0.1551 -0.1329
-8 0 14 -0.3112 -0.2981
-8 1 -7 -0.1523 -0.3773
-8 1 -6 -0.2611 0.9264
-8 1 -5 -0.3950 0.0068
-8 1 -4 0.2063 0.8773
-8 1 -3 -0.6746 0.2965
-8 1 -2 0.8442 0.9450
-8 1 -1 -0.6837 0.5110
-8 1 0 1.1928 0.5127
-8 1 1 -0.1127 0.9091
-8 1 2 1.1961 0.1115
-8 1 3 0.1465 0.9278
-8 1 4 0.8697 -0.2978
-8 1 5 0.1305 0.5164
-8 1 6 0.5510 -0.5666
-8 1 7 0.1055 -0.0316
-8 1 8 0.1817 -0.9458
-8 1 9 -0.0363 -0.0964
-8 1 10 -0.3124 -0.6334
-8 1 11 -0.0147 -0.1715
-8 1 12 -0.1639 -0.2585
-8 1 13 -0.1468 -0.2962
-8 1 14 -0.2650 -0.2903
-8 2 -7 -0.3468 -0.6583
-8 2 -6 -0.5026 1.1474
-8 2 -5 -0.6642 -0.5232
-8 2 -4 -0.1390 1.0391
-8 2 -3 -0.8405 -0.0710
-8 2 -2 0.4699 0.6988
-8 2 -1 -0.8473 0.6080
-8 2 0 0.6768 0.4493
-8 2 1 -0.1187 1.1878
-8 2 2 0.5421 0.2874
-8 2 3 0.4203 0.9300
-8 2 4 0.4807 -0.4160
-8 2 5 0.5967 0.4647
-8 2 6 0.3517 -0.9315
-8 2 7 0.5325 -0.0976
-8 2 8 0.0173 -1.0015
-8 2 9 0.1851 -0.2596
-8 2 10 -0.2514 -0.7020
-8 2 11 0.1915 -0.4252
-8 2 12 -0.1265 -0.4392
-8 2 13 -0.0465 -0.5116
-8 2 14 -0.1470 -0.1849
-8 3 -7 -0.5605 -0.6440
-8 3 -6 -0.2549 1.1665
-8 3 -5 -0.9358 -0.9560
-8 3 -4 0.2445 1.2674
-8 3 -3 -0.9722 -0.6315
-8 3 -2 0.5076 0.8937
-8 3 -1 -0.9232 0.3918
-8 3 0 0.4826 0.6500
-8 3 1 -0.1059 1.0763
-8 3 2 0.5574 0.4789
-8 3 3 0.7661 0.5411
-8 3 4 0.6973 -0.2138
-8 3 5 1.1015 0.2071
-8 3 6 0.3898 -0.7445
-8 3 7 1.0228 -0.1308
-8 3 8 -0.0103 -0.7774
-8 3 9 0.6257 -0.4593
-8 3 10 -0.0240 -0.6469
-8 3 11 0.5123 -0.6446
-8 3 12 -0.0063 -0.4082
-8 3 13 0.1421 -0.5212
-8 3 14 -0.0222 0.0400
-8 4 -7 -0.7696 -0.4967
-8 4 -6 0.1361 0.7627
-8 4 -5 -1.2019 -0.6492
-8 4 -4 0.8708 0.9766
-8 4 -3 -1.4231 -0.5282
-8 4 -2 0.9118 0.9214
-8 4 -1 -1.3448 0.4191
-8 4 0 0.7444 0.8285
-8 4 1 -0.2140 1.3143
-8 4 2 1.0146 0.6441
-8 4 3 0.9155 0.8066
-8 4 4 1.0381 0.2358
-8 4 5 1.1208 0.3591
-8 4 6 0.4945 -0.1009
-8 4 7 1.1265 -0.0653
-8 4 8 0.2093 -0.3058
-8 4 9 1.0000 -0.5700
-8 4 10 0.3032 -0.4239
-8 4 11 0.6707 -0.6656
-8 4 12 0.0726 -0.2174
-8 4 13 0.1742 -0.3080
-8 4 14 0.0181 0.1804
-8 5 -7 -0.9341 -0.5810
-8 5 -6 0.3229 0.0765
-8 5 -5 -1.2106 -0.0117
-8 5 -4 0.9238 0.1328
-8 5 -3 -1.6439 0.3140
-8 5 -2 1.1010 0.3516
-8 5 -1 -1.7384 1.0858
-8 5 0 0.9452 0.6909
-8 5 1 -0.5076 2.0759
-8 5 2 0.9653 0.6753
-8 5 3 0.6183 1.6129
-8 5 4 0.6571 0.4844
-8 5 5 0.6674 0.7871
-8 5 6 0.3554 0.3686
-8 5 7 0.8537 0.0772
-8 5 8 0.5442 0.1536
-8 5 9 1.0425 -0.4636
-8 5 10 0.5258 -0.1221
-8 5 11 0.5577 -0.4991
-8 5 12 -0.0009 -0.0674
-8 5 13 0.1161 -0.0619
-8 6 -7 -0.9298 -0.7138
-8 6 -6 0.4316 -0.4785
-8 6 -5 -1.0147 0.3988
-8 6 -4 0.3521 -0.5061
-8 6 -3 -1.3658 1.2674
-8 6 -2 0.5426 -0.2785
-8 6 -1 -1.7466 2.0664
-8 6 0 0.4837 0.2712
-8 6 1 -0.9178 2.7262
-8 6 2 0.1491 0.3083
-8 6 3 0.0173 2.0169
-8 6 4 -0.2840 0.2223
-8 6 5 0.2568 0.9810
-8 6 6 -0.0095 0.3586
-8 6 7 0.5811 0.2486
-8 6 8 0.6466 0.3920
-8 6 9 0.7327 -0.1739
-8 6 10 0.4681 0.0890
-8 6 11 0.3026 -0.3007
-8 6 12 -0.1351 -0.0057
-8 6 13 0.1389 0.0085
-8 7 -7 -0.7263 -0.5196
-8 7 -6 0.3554 -0.6686
-8 7 -5 -0.9785 0.5174
-8 7 -4 -0.4735 -0.6509
-8 7 -3 -1.1345 1.5886
-8 7 -2 -0.7033 -0.6003
-8 7 -1 -1.5291 2.4606
-8 7 0 -0.5961 -0.3521
-8 7 1 -1.0934 2.6262
-8 7 2 -0.8265 -0.5238
-8 7 3 -0.3152 1.7164
-8 7 4 -0.9993 -0.3584
-8 7 5 0.2555 0.8669
-8 7 6 -0.4085 0.0791
-8 7 7 0.5256 0.3375
-8 7 8 0.2746 0.3560
-8 7 9 0.3398 0.0128
-8 7 10 0.1614 0.1037
-8 7 11 0.1269 -0.2122
-8 7 12 -0.1520 0.0292
-8 7 13 0.2091 -0.0823
-8 8 -7 -0.4917 -0.3223
-8 8 -6 -0.1071 -0.6529
-8 8 -5 -1.0539 0.2130
-8 8 -4 -1.1172 -0.8020
-8 8 -3 -1.1192 0.8785
-8 8 -2 -1.7988 -0.9000
-8 8 -1 -1.1275 1.7148
-8 8 0 -1.5703 -0.9887
-8 8 1 -0.6475 1.7701
-8 8 2 -1.4479 -1.2697
-8 8 3 0.0324 1.1538
-8 8 4 -1.2517 -0.7269
-8 8 5 0.5987 0.6108
-8 8 6 -0.7213 -0.1764
-8 8 7 0.6287 0.1477
-8 8 8 -0.3243 0.1514
-8 8 9 0.1874 -0.1670
-8 8 10 -0.1082 0.0399
-8 8 11 0.1396 -0.2581
-8 8 12 -0.0102 0.0667
-8 9 -7 -0.3014 -0.5769
-8 9 -6 -0.4534 -0.6436
-8 9 -5 -0.7946 -0.5443
-8 9 -4 -1.0452 -1.0728
-8 9 -3 -0.8420 -0.3677
-8 9 -2 -1.8016 -1.1330
-8 9 -1 -0.4508 0.3709
-8 9 0 -1.7397 -1.1749
-8 9 1 0.1679 0.6406
-8 9 2 -1.6187 -1.2166
-8 9 3 0.7235 0.6026
-8 9 4 -1.2383 -0.5192
-8 9 5 0.9946 0.1692
-8 9 6 -0.7829 -0.2330
-8 9 7 0.7394 -0.3313
-8 9 8 -0.5956 0.0175
-8 9 9 0.2769 -0.5491
-8 9 10 -0.0738 0.1133
-8 9 11 0.2022 -0.3266
-8 9 12 0.1692 0.0983
-8 10 -7 -0.0161 -0.8638
-8 10 -6 -0.1386 -0.5970
-8 10 -5 -0.2211 -1.0690
-8 10 -4 -0.2851 -0.9632
-8 10 -3 -0.3385 -0.9843
-8 10 -2 -0.8115 -0.8638
-8 10 -1 0.1244 -0.4467
-8 10 0 -1.1098 -0.7621
-8 10 1 0.5690 -0.1685
-8 10 2 -1.2940 -0.4586
-8 10 3 1.0090 0.1339
-8 10 4 -0.9068 0.0659
-8 10 5 1.1285 -0.3720
-8 10 6 -0.4452 -0.0330
-8 10 7 0.6618 -0.7518
-8 10 8 -0.3474 0.0997
-8 10 9 0.2823 -0.7000
-8 10 10 0.1596 0.2900
-8 10 11 0.1018 -0.2908
-8 11 -7 0.3457 -0.5917
-8 11 -6 0.3490 -0.4242
-8 11 -5 0.1137 -0.7845
-8 11 -4 0.2468 -0.4477
-8 11 -3 -0.1845 -0.5446
-8 11 -2 0.0687 -0.2591
-8 11 -1 0.1577 -0.3259
-8 11 0 -0.3348 -0.2674
-8 11 1 0.3010 -0.2797
-8 11 2 -0.6050 0.1709
-8 11 3 0.6729 0.0353
-8 11 4 -0.2697 0.4277
-8 11 5 0.8544 -0.5647
-8 11 6 0.0658 0.2307
-8 11 7 0.2804 -0.7746
-8 11 8 0.0556 0.2318
-8 11 9 0.0288 -0.5060
-8 11 10 0.2552 0.3066
-8 12 -7 0.4916 -0.0896
-8 12 -6 0.2859 -0.2393
-8 12 -5 0.0247 -0.2065
-8 12 -4 -0.0095 -0.0945
-8 12 -3 -0.3552 0.0822
-8 12 -2 0.1755 0.0800
-8 12 -1 -0.1191 0.0890
-8 12 0 0.0103 -0.1054
-8 12 1 -0.0694 0.1185
-8 12 2 -0.0740 0.2264
-8 12 3 0.2388 0.3580
-8 12 4 0.1715 0.2396
-8 12 5 0.3974 -0.2447
-8 12 6 0.2711 0.2325
-8 12 7 -0.1816 -0.4785
-8 12 8 0.2380 0.1693
-8 12 9 -0.2484 -0.2586
-8 12 10 0.1277 0.1049
-8 13 -7 0.3108 0.0357
-8 13 -6 -0.0703 -0.1590
-8 13 -5 -0.0939 -0.0457
-8 13 -4 -0.4086 -0.0590
-8 13 -3 -0.3044 0.1116
-8 13 -2 -0.0320 0.0950
-8 13 -1 -0.2526 0.1274
-8 13 0 -0.0110 -0.0700
-8 13 1 -0.1217 0.3999
-8 13 2 -0.0106 0.0647
-8 13 3 0.1540 0.5393
-8 13 4 0.0945 -0.1556
-8 13 5 0.1416 0.1148
-8 13 6 0.0563 -0.0190
-8 13 7 -0.3342 -0.1878
-8 13 8 0.1945 -0.0230
-8 13 9 -0.2853 -0.1584
-8 14 -7 0.0645 -0.0791
-8 14 -6 -0.1196 -0.1012
-8 14 -5 -0.0190 -0.1081
-8 14 -4 -0.2716 0.0175
-8 14 -3 -0.0188 -0.1366
-8 14 -2 0.0070 0.1230
-8 14 -1 -0.2549 -0.1030
-8 14 0 0.0079 0.0523
-8 14 1 -0.0644 0.2616
-8 14 2 -0.0687 0.0558
-8 14 3 0.2459 0.2261
-8 14 4 -0.1106 -0.2368
-8 14 5 0.1291 0.1124
-8 14 6 -0.2070 -0.1665
-8 14 7 -0.1480 -0.0675
-8 15 -6 0.0328 0.0098
-8 15 -5 0.0385 0.0290
-8 15 -4 0.0688 0.1892
-8 15 -3 0.0500 -0.1219
-8 15 -2 0.1333 0.1704
-8 15 -1 -0.2791 -0.1779
-8 15 0 0.1573 0.0968
-8 15 1 -0.1009 0.0325
-8 15 2 0.0716 0.0897
-8 15 3 0.1831 -0.1279
-8 15 4 -0.0542 0.0016
-8 15 5 0.0925 -0.0544
-8 15 6 -0.2185 -0.0661
-8 16 -4 0.0853 0.1665
-8 16 -3 -0.1471 0.0214
-8 16 -2 0.0491 0.0739
-8 16 -1 -0.2291 -0.0632
-8 16 0 0.1910 0.0023
-8 16 1 -0.0962 0.0175
-8 16 2 0.1652 0.0201
-8 16 3 0.0145 -0.0813
-8 16 4 0.0571 0.1770
-7 -15 -8 -0.0742 -0.0101
-7 -15 -7 -0.0812 -0.0298
-7 -14 -9 -0.2365 -0.2926
-7 -14 -8 0.1862 -0.0683
-7 -14 -7 -0.1993 -0.0531
-7 -13 -10 0.4060 -0.0140
-7 -13 -9 -0.3469 -0.2556
-7 -13 -8 0.6175 -0.0965
-7 -13 -7 -0.4272 0.1784
-7 -12 -10 0.5816 -0.0285
-7 -12 -9 -0.5339 0.1335
-7 -12 -8 0.7034 -0.3337
-7 -12 -7 -0.5808 0.5318
-7 -11 -11 -0.3706 -0.1116
-7 -11 -10 0.4165 -0.2665
-7 -11 -9 -0.4822 0.4094
-7 -11 -8 0.3789 -0.7956
-7 -11 -7 -0.2094 0.6326
-7 -10 -11 -0.1676 -0.0209
-7 -10 -10 0.2245 -0.4691
-7 -10 -9 -0.0127 0.3563
-7 -10 -8 0.1959 -0.9742
-7 -10 -7 0.5406 0.5303
-7 -9 -12 -0.0352 -0.0687
-7 -9 -11 0.1322 0.1169
-7 -9 -10 0.2805 -0.2700
-7 -9 -9 0.4117 0.3921
-7 -9 -8 0.2848 -0.5702
-7 -9 -7 0.7678 0.6530
-7 -8 -12 0.0558 0.1488
-7 -8 -11 0.1070 0.3407
-7 -8 -10 0.2862 0.1442
-7 -8 -9 0.2184 0.6349
-7 -8 -8 0.0596 -0.0789
-7 -8 -7 0.0834 0.9432
-7 -7 -12 0.1048 0.2868
-7 -7 -11 -0.3009 0.3950
-7 -7 -10 -0.0042 0.1572
-7 -7 -9 -0.4024 0.4853
-7 -7 -8 -0.6169 -0.0769
-7 -7 -7 -0.7954 0.8261
-7 -6 -12 0.0376 0.0370
-7 -6 -11 -0.5826 0.0924
-7 -6 -9 -0.7293 -0.2692
-7 -6 -8 -1.0240 -0.4347
-7 -6 -7 -1.1590 0.1956
-7 -5 -12 -0.0819 -0.4784
-7 -5 -9 -0.4805 -0.9017
-7 -5 -8 -0.7716 -0.7330
-7 -5 -7 -1.0375 -0.4257
-7 -4 -8 -0.3383 -0.8881
-7 -4 -7 -0.6090 -0.7686
-7 -3 -8 -0.1308 -0.9483
-7 -3 -7 0.0092 -0.9730
-7 -2 -8 -0.0282 -0.8153
-7 -2 -7 0.3708 -0.9879
-7 -1 -7 0.1959 -0.7238
-7 0 -7 -0.0118 -0.5352
-7 0 -5 -0.9277 0.4419
-7 0 1 0.9286 0.5053
-7 0 3 0.0311 -0.1198
-7 0 5 -0.2915 -0.2419
-7 0 7 -0.4780 0.4367
-7 0 9 -0.2006 0.9380
-7 0 11 -0.0240 0.3034
-7 0 13 0.0338 0.3496
-7 0 15 0.5217 0.3989
-7 1 -6 -0.0701 0.2341
-7 1 -5 -0.3429 -0.0204
-7 1 0 0.4791 -0.1771
-7 1 1 1.2609 0.7729
-7 1 2 0.1970 -0.4673
-7 1 3 0.3369 0.2179
-7 1 4 0.1680 -0.4135
-7 1 5 -0.2386 0.2346
-7 1 6 -0.1458 0.1529
-7 1 7 -0.4520 0.6211
-7 1 8 -0.1402 0.3515
-7 1 9 -0.1005 0.8308
-7 1 10 0.0690 0.0071
-7 1 11 0.0655 0.3898
-7 1 12 0.1724 0.1871
-7 1 13 0.0381 0.4646
-7 1 14 0.1996 0.2291
-7 1 15 0.4104 0.3725
-7 2 -6 0.2977 1.0138
-7 2 -5 0.3214 -0.8633
-7 2 -4 0.3058 0.6455
-7 2 -1 1.1376 1.3222
-7 2 0 0.1038 0.3077
-7 2 1 1.5848 0.9258
-7 2 2 -0.4994 -0.0772
-7 2 3 0.6337 0.5675
-7 2 4 -0.5831 -0.1245
-7 2 5 -0.3278 0.8711
-7 2 6 -0.8219 0.3137
-7 2 7 -0.4780 0.8505
-7 2 8 -0.4039 0.6429
-7 2 9 -0.0055 0.6489
-7 2 10 0.0426 0.3313
-7 2 11 0.1184 0.5730
-7 2 12 0.0329 0.4781
-7 2 13 -0.0004 0.5863
-7 2 14 0.1253 0.3654
-7 2 15 0.1740 0.2433
-7 3 -6 0.8018 1.5707
-7 3 -5 -0.2203 -1.1183
-7 3 -4 0.7847 1.8533
-7 3 -3 -0.0480 -0.1575
-7 3 -2 0.2473 1.8526
-7 3 -1 0.5564 0.5189
-7 3 0 -0.4316 0.9248
-7 3 1 0.9192 0.1926
-7 3 2 -1.5484 0.5692
-7 3 3 0.1143 -0.0044
-7 3 4 -1.7187 0.3942
-7 3 5 -0.7794 0.4963
-7 3 6 -1.5809 0.2923
-7 3 7 -0.6884 0.6437
-7 3 8 -0.7799 0.7335
-7 3 9 -0.2317 0.5641
-7 3 10 -0.2177 0.7888
-7 3 11 -0.1347 0.6863
-7 3 12 -0.2961 0.6838
-7 3 13 -0.1073 0.4446
-7 3 14 -0.0719 0.3461
-7 3 15 -0.0242 0.0358
-7 4 -6 0.9729 1.1843
-7 4 -5 -1.2996 -0.5189
-7 4 -4 1.1349 1.7738
-7 4 -3 -1.3302 -0.0874
-7 4 -2 0.7679 1.7036
-7 4 -1 -0.7104 -0.3677
-7 4 0 -0.1497 0.5666
-7 4 1 -0.4749 -0.9422
-7 4 2 -1.7681 0.2282
-7 4 3 -0.8059 -1.2236
-7 4 4 -2.0221 0.2295
-7 4 5 -1.1957 -0.7189
-7 4 6 -1.6451 -0.0359
-7 4 7 -0.9938 0.0307
-7 4 8 -1.1087 0.5061
-7 4 9 -0.7361 0.4516
-7 4 10 -0.6744 0.9274
-7 4 11 -0.5302 0.5559
-7 4 12 -0.4870 0.5756
-7 4 13 -0.1686 0.1571
-7 4 14 -0.1604 0.1853
-7 4 15 -0.1108 -0.0641
-7 5 -6 0.8950 0.3811
-7 5 -5 -1.6824 0.3058
-7 5 -4 1.0023 0.5731
-7 5 -3 -1.9321 0.4390
-7 5 -2 1.2555 0.2164
-7 5 -1 -1.5171 -0.5079
-7 5 0 0.7130 -0.9861
-7 5 1 -1.3256 -1.4725
-7 5 2 -0.8845 -1.2204
-7 5 3 -1.0481 -1.9720
-7 5 4 -1.2582 -0.6402
-7 5 5 -1.0419 -1.6060
-7 5 6 -1.0604 -0.4923
-7 5 7 -1.1089 -0.5625
-7 5 8 -1.1657 0.0230
-7 5 9 -1.0836 0.1016
-7 5 10 -0.9327 0.5881
-7 5 11 -0.6508 0.1466
-7 5 12 -0.4020 0.2552
-7 5 13 -0.0796 -0.0477
-7 5 14 -0.1999 0.0032
-7 6 -6 0.8702 -0.1917
-7 6 -5 -1.2870 0.7359
-7 6 -4 0.7385 -0.7172
-7 6 -3 -1.4155 0.6674
-7 6 -2 1.3699 -1.6291
-7 6 -1 -1.0899 -0.1766
-7 6 0 1.4369 -2.7924
-7 6 1 -0.8610 -1.0935
-7 6 2 0.3698 -2.7099
-7 6 3 -0.3325 -1.6512
-7 6 4 -0.2510 -1.5007
-7 6 5 -0.3542 -1.5593
-7 6 6 -0.5028 -0.8014
-7 6 7 -0.7783 -0.8358
-7 6 8 -0.8406 -0.4173
-7 6 9 -0.8539 -0.3115
-7 6 10 -0.6260 0.0801
-7 6 11 -0.3404 -0.2751
-7 6 12 -0.1325 0.0314
-7 6 13 0.0651 -0.1597
-7 6 14 -0.2820 -0.0544
-7 7 -6 0.8596 -0.5438
-7 7 -5 -0.4487 0.8401
-7 7 -4 0.8915 -1.5077
-7 7 -3 -0.0713 0.5977
-7 7 -2 1.5577 -2.7219
-7 7 -1 0.4470 0.2750
-7 7 0 1.7643 -3.7060
-7 7 1 0.6072 -0.1108
-7 7 2 1.1185 -3.3357
-7 7 3 0.8174 -0.5909
-7 7 4 0.2532 -1.8898
-7 7 5 0.4774 -0.9215
-7 7 6 -0.3159 -0.8158
-7 7 7 -0.0289 -0.7336
-7 7 8 -0.3377 -0.4122
-7 7 9 -0.1105 -0.3618
-7 7 10 -0.0049 -0.1263
-7 7 11 0.1373 -0.3320
-7 7 12 0.1080 0.0427
-7 7 13 0.0819 -0.2196
-7 7 14 -0.2942 0.0147
-7 8 -6 0.6860 -0.4974
-7 8 -5 0.6738 0.9691
-7 8 -4 1.1625 -1.3194
-7 8 -3 1.5391 0.9566
-7 8 -2 1.7528 -2.3197
-7 8 -1 2.2657 0.9948
-7 8 0 1.5374 -3.1447
-7 8 1 2.3024 0.9778
-7 8 2 0.9019 -2.8691
-7 8 3 1.9946 0.4693
-7 8 4 0.0890 -1.6766
-7 8 5 1.2067 -0.2282
-7 8 6 -0.3830 -0.4586
-7 8 7 0.7149 -0.3468
-7 8 8 -0.0774 0.1519
-7 8 9 0.5450 -0.0462
-7 8 10 0.2806 0.1318
-7 8 11 0.3756 -0.0423
-7 8 12 0.1211 0.1633
-7 8 13 -0.0451 -0.1833
-7 9 -6 0.3858 0.2799
-7 9 -5 1.3768 1.1188
-7 9 -4 0.8667 0.0306
-7 9 -3 2.3772 1.6339
-7 9 -2 1.2680 -0.5719
-7 9 -1 3.2016 1.6966
-7 9 0 0.6490 -1.3122
-7 9 1 3.3790 1.5218
-7 9 2 -0.0500 -1.3985
-7 9 3 2.8297 0.8653
-7 9 4 -0.5468 -0.7550
-7 9 5 1.5911 0.1476
-7 9 6 -0.5821 0.2256
-7 9 7 0.9345 0.0119
-7 9 8 -0.1988 0.8283
-7 9 9 0.5812 0.1212
-7 9 10 0.0780 0.5264
-7 9 11 0.2131 0.1680
-7 9 12 -0.0378 0.2112
-7 9 13 -0.1594 -0.0688
-7 10 -6 0.0720 1.2135
-7 10 -5 0.8965 1.0696
-7 10 -4 0.1801 1.4866
-7 10 -3 1.7016 1.7117
-7 10 -2 0.2411 1.1759
-7 10 -1 2.5558 1.6821
-7 10 0 -0.3725 0.7394
-7 10 1 3.0882 1.1754
-7 10 2 -0.8796 0.4397
-7 10 3 2.6277 0.4109
-7 10 4 -1.1652 0.4814
-7 10 5 1.3066 -0.0306
-7 10 6 -0.7457 0.8734
-7 10 7 0.5725 -0.0242
-7 10 8 -0.3093 1.0416
-7 10 9 0.1568 -0.1176
-7 10 10 -0.0951 0.6422
-7 10 11 -0.1156 0.0986
-7 10 12 -0.0957 0.1409
-7 11 -6 -0.2159 1.3186
-7 11 -5 -0.1940 0.8411
-7 11 -4 -0.1229 1.6473
-7 11 -3 0.2522 1.0278
-7 11 -2 -0.3750 1.5409
-7 11 -1 0.9052 0.9888
-7 11 0 -0.7708 1.6621
-7 11 1 1.5421 0.3989
-7 11 2 -0.9116 1.3559
-7 11 3 1.2778 -0.3455
-7 11 4 -1.1947 1.0018
-7 11 5 0.5193 -0.5383
-7 11 6 -0.5581 1.0289
-7 11 7 0.0897 -0.3652
-7 11 8 -0.0246 0.7833
-7 11 9 -0.1736 -0.3620
-7 11 10 0.0847 0.4985
-7 11 11 -0.2632 -0.0002
-7 11 12 0.0212 0.0540
-7 12 -6 -0.3832 0.6647
-7 12 -5 -0.6221 0.6077
-7 12 -4 0.0897 0.6452
-7 12 -3 -0.5480 0.3315
-7 12 -2 -0.2603 0.6579
-7 12 -1 -0.3819 0.3273
-7 12 0 -0.5117 1.0809
-7 12 1 0.0180 -0.0983
-7 12 2 -0.3929 0.7426
-7 12 3 -0.0557 -0.6264
-7 12 4 -0.6294 0.3950
-7 12 5 -0.0062 -0.7057
-7 12 6 -0.0388 0.6847
-7 12 7 -0.1199 -0.5066
-7 12 8 0.4272 0.5040
-7 12 9 -0.2344 -0.2167
-7 12 10 0.3037 0.4004
-7 12 11 -0.1786 0.0347
-7 13 -6 -0.3062 0.1010
-7 13 -5 -0.2304 0.3839
-7 13 -4 0.2873 -0.2227
-7 13 -3 -0.3960 0.0483
-7 13 -2 0.0769 -0.1966
-7 13 -1 -0.6202 0.0391
-7 13 0 -0.0926 0.0163
-7 13 1 -0.3967 -0.1845
-7 13 2 -0.0353 -0.3400
-7 13 3 -0.2983 -0.3237
-7 13 4 -0.1044 -0.3838
-7 13 5 0.1285 -0.2846
-7 13 6 0.2998 0.2852
-7 13 7 -0.0952 -0.2651
-7 13 8 0.5427 0.4061
-7 13 9 -0.2545 0.1042
-7 13 10 0.2480 0.3977
-7 14 -6 -0.0562 -0.0737
-7 14 -5 0.1547 0.1238
-7 14 -4 0.2265 -0.3625
-7 14 -3 -0.0567 -0.0020
-7 14 -2 0.2743 -0.3099
-7 14 -1 -0.2945 -0.0054
-7 14 0 0.2025 -0.4079
-7 14 1 -0.0602 -0.1233
-7 14 2 -0.0650 -0.5631
-7 14 3 0.1221 0.0019
-7 14 4 -0.0225 -0.3492
-7 14 5 0.4214 0.1694
-7 14 6 0.1850 0.1446
-7 14 7 -0.0310 0.0047
-7 14 8 0.2953 0.3238
-7 14 9 -0.2922 0.1995
-7 15 -6 0.1322 -0.1362
-7 15 -5 0.1620 -0.0515
-7 15 -4 0.1234 -0.1766
-7 15 -3 0.0283 0.0439
-7 15 -2 0.3316 -0.0375
-7 15 -1 -0.0780 0.0897
-7 15 0 0.3087 -0.1846
-7 15 1 0.0749 -0.0282
-7 15 2 -0.1767 -0.0587
-7 15 3 0.2235 -0.0041
-7 15 4 -0.1097 0.1839
-7 15 5 0.3148 0.1636
-7 15 6 -0.0386 0.1729
-7 15 7 0.0106 0.0501
-7 15 8 0.0749 0.1943
-7 16 -6 0.1367 -0.1708
-7 16 -5 0.0636 -0.0125
-7 16 -4 0.1077 -0.0197
-7 16 -3 0.0407 0.1802
-7 16 -2 0.2467 0.1224
-7 16 -1 -0.0515 0.2145
-7 16 0 0.1765 0.0604
-7 16 1 -0.1101 0.0810
-7 16 2 -0.1511 0.2373
-7 16 3 -0.0141 -0.1334
-7 16 4 -0.0538 0.3803
-7 16 5 -0.0278 -0.0833
-7 16 6 -0.0535 0.1800
-7 17 -4 0.1007 0.0944
-7 17 -3 0.0901 0.2604
-7 17 -2 0.0711 0.1130
-7 17 -1 -0.0255 0.1942
-7 17 0 -0.0546 0.0991
-7 17 1 -0.1565 0.1048
-7 17 2 -0.0577 0.1325
-7 17 3 -0.0711 -0.1379
-7 17 4 0.0270 0.1728
-7 17 5 -0.1806 -0.1815
-6 -17 -6 0.0574 -0.0432
-6 -16 -8 0.1565 0.0352
-6 -16 -7 0.0536 -0.1155
-6 -16 -6 -0.0405 0.0427
-6 -15 -9 -0.0598 0.1186
-6 -15 -8 0.3035 0.0858
-6 -15 -7 -0.0512 -0.0421
-6 -15 -6 -0.0199 0.0382
-6 -14 -10 0.2175 0.2097
-6 -14 -9 -0.2750 0.2141
-6 -14 -8 0.4232 0.0964
-6 -14 -7 -0.3871 0.1523
-6 -14 -6 0.2369 -0.2204
-6 -13 -10 0.3037 0.1934
-6 -13 -9 -0.6112 0.2914
-6 -13 -8 0.4110 -0.2127
-6 -13 -7 -0.6020 0.4617
-6 -13 -6 0.5500 -0.6064
-6 -12 -11 -0.3878 -0.0462
-6 -12 -10 0.3410 -0.0285
-6 -12 -9 -0.5740 0.3539
-6 -12 -8 0.2354 -0.5715
-6 -12 -7 -0.3344 0.8079
-6 -12 -6 0.4512 -0.6620
-6 -11 -11 -0.1746 0.0315
-6 -11 -10 0.2282 -0.1026
-6 -11 -9 -0.2104 0.4475
-6 -11 -8 -0.0907 -0.4271
-6 -11 -7 0.0325 0.9667
-6 -11 -6 -0.3014 -0.2941
-6 -10 -12 -0.2248 0.1361
-6 -10 -11 -0.0054 0.0196
-6 -10 -10 -0.0779 0.0610
-6 -10 -9 -0.1804 0.4727
-6 -10 -8 -0.4463 -0.0311
-6 -10 -7 -0.1113 0.6573
-6 -10 -6 -1.0814 -0.1507
-6 -9 -12 -0.2176 0.0544
-6 -9 -11 -0.1182 -0.2028
-6 -9 -10 -0.3745 0.0340
-6 -9 -9 -0.5461 0.2072
-6 -9 -8 -0.4939 -0.1849
-6 -9 -7 -0.4412 -0.0287
-6 -9 -6 -0.8616 -0.6840
-6 -8 -12 0.0510 -0.0637
-6 -8 -11 -0.2856 -0.5321
-6 -8 -10 -0.2625 -0.2852
-6 -8 -9 -0.5190 -0.2746
-6 -8 -8 0.0400 -0.7272
-6 -8 -7 -0.1480 -0.5496
-6 -8 -6 0.4197 -1.2853
-6 -7 -12 0.4419 -0.0618
-6 -7 -11 -0.2288 -0.6015
-6 -7 -10 0.3271 -0.2946
-6 -7 -9 0.1250 -0.4957
-6 -7 -8 0.9205 -0.5962
-6 -7 -7 0.5908 -0.5398
-6 -7 -6 1.7108 -1.1431
-6 -6 -12 0.6466 0.1562
-6 -6 -11 -0.1019 -0.2195
-6 -6 -9 0.5206 -0.1877
-6 -6 -8 1.5621 0.3789
-6 -6 -7 0.8571 -0.1512
-6 -6 -6 2.2293 -0.4173
-6 -5 -12 0.4505 0.4536
-6 -5 -8 1.6642 1.1621
-6 -5 -7 0.4912 0.3860
-6 -5 -6 2.0705 0.2924
-6 -4 -8 1.4046 1.1427
-6 -4 -7 0.0193 0.9913
-6 -4 -6 1.4930 0.8562
-6 -3 -8 1.0415 0.6938
-6 -3 -7 -0.4773 1.4148
-6 -2 -7 -1.0262 1.3192
-6 0 2 -4.1773 0.6804
-6 0 4 -2.7146 1.8234
-6 0 6 -1.3342 1.8746
-6 0 8 -0.1572 0.5053
-6 0 10 -0.0148 -0.3904
-6 0 12 -0.1617 -0.1656
-6 0 14 -0.2170 -0.3184
-6 1 1 -0.5811 -0.9085
-6 1 2 -3.8018 0.1966
-6 1 3 -0.8776 -1.0691
-6 1 4 -2.1922 1.1865
-6 1 5 -0.6535 -1.0557
-6 1 6 -0.8579 1.3924
-6 1 7 -0.1161 -1.2122
-6 1 8 0.0647 0.5486
-6 1 9 -0.0644 -0.7503
-6 1 10 0.0028 -0.2180
-6 1 11 -0.2104 -0.1834
-6 1 12 -0.1782 -0.2113
-6 1 13 -0.1995 -0.2089
-6 1 14 -0.1650 -0.3438
-6 1 15 -0.0923 -0.0901
-6 1 16 -0.2931 -0.1560
-6 2 0 -3.3971 -2.3073
-6 2 1 -0.1205 -1.6498
-6 2 2 -2.8308 -0.5667
-6 2 3 -0.6255 -1.8082
-6 2 4 -1.0260 0.0620
-6 2 5 -0.4713 -1.4496
-6 2 6 0.2066 0.4628
-6 2 7 -0.0056 -1.6487
-6 2 8 0.6496 0.4969
-6 2 9 -0.3009 -1.3042
-6 2 10 0.2162 -0.0125
-6 2 11 -0.4239 -0.5374
-6 2 12 -0.0834 -0.3103
-6 2 13 -0.1534 -0.4235
-6 2 14 -0.0263 -0.3155
-6 2 15 -0.0739 -0.1567
-6 2 16 -0.1632 -0.0765
-6 3 -2 -1.5965 -1.0805
-6 3 -1 0.8492 -2.3001
-6 3 0 -2.2814 -1.3326
-6 3 1 0.8648 -1.9997
-6 3 2 -1.6008 -0.6142
-6 3 3 0.4728 -2.0544
-6 3 4 0.0566 -0.2452
-6 3 5 0.3546 -1.1728
-6 3 6 1.1881 0.0250
-6 3 7 0.3813 -1.1924
-6 3 8 1.3561 0.1878
-6 3 9 -0.3629 -1.3896
-6 3 10 0.7565 -0.1778
-6 3 11 -0.4779 -0.8236
-6 3 12 0.2630 -0.4233
-6 3 13 0.0237 -0.4931
-6 3 14 0.1425 -0.1785
-6 3 15 -0.0362 -0.1948
-6 4 -5 -0.3865 -1.7078
-6 4 -4 0.5995 0.0585
-6 4 -3 0.2575 -2.3328
-6 4 -2 -0.8171 -0.2717
-6 4 -1 0.6281 -2.2901
-6 4 0 -0.9336 -0.0690
-6 4 1 1.2865 -1.7495
-6 4 2 -0.4258 0.0364
-6 4 3 1.3447 -1.7142
-6 4 4 0.7173 0.5172
-6 4 5 1.0317 -0.6162
-6 4 6 1.7332 0.4322
-6 4 7 0.8306 -0.3205
-6 4 8 1.8658 -0.0601
-6 4 9 0.0858 -0.9060
-6 4 10 1.3239 -0.4713
-6 4 11 -0.2243 -0.7165
-6 4 12 0.6637 -0.4823
-6 4 13 0.1409 -0.2803
-6 4 14 0.2473 -0.1035
-6 4 15 -0.0348 -0.1662
-6 5 -5 -0.5616 -1.3517
-6 5 -4 1.4743 -0.5345
-6 5 -3 -0.3307 -1.8775
-6 5 -2 0.1556 -0.1551
-6 5 -1 0.1044 -1.5110
-6 5 0 0.2153 0.6340
-6 5 1 0.9641 -0.8741
-6 5 2 0.4557 0.8201
-6 5 3 1.4652 -0.7230
-6 5 4 1.0292 1.6274
-6 5 5 1.1833 0.0288
-6 5 6 1.8113 1.2727
-6 5 7 1.0069 0.4416
-6 5 8 1.8996 0.1672
-6 5 9 0.6388 -0.1243
-6 5 10 1.4374 -0.3283
-6 5 11 0.1179 -0.2651
-6 5 12 0.7849 -0.3177
-6 5 13 0.1839 0.0941
-6 5 14 0.2050 -0.1386
-6 5 15 0.0425 -0.0490
-6 6 -5 -0.7659 -0.5965
-6 6 -4 2.1281 -0.7643
-6 6 -3 -0.8109 -0.7184
-6 6 -2 1.0977 -0.2632
-6 6 -1 -0.3806 -0.1466
-6 6 0 0.8571 0.7892
-6 6 1 0.2623 0.4620
-6 6 2 0.8464 1.4768
-6 6 3 0.9161 0.7740
-6 6 4 1.0127 2.4126
-6 6 5 0.8953 0.7727
-6 6 6 1.3872 1.9356
-6 6 7 0.7220 0.8005
-6 6 8 1.3420 0.6982
-6 6 9 0.5705 0.4664
-6 6 10 0.9334 0.1944
-6 6 11 0.1022 0.1891
-6 6 12 0.5414 0.0850
-6 6 13 0.1269 0.3434
-6 6 14 0.0581 -0.0930
-6 6 15 0.1964 0.0566
-6 7 -5 -0.9405 0.5700
-6 7 -4 2.0714 -0.9305
-6 7 -3 -1.3602 0.9245
-6 7 -2 1.4085 -0.5357
-6 7 -1 -0.9495 1.5068
-6 7 0 0.6809 0.5847
-6 7 1 -0.6114 1.9514
-6 7 2 0.4659 1.7550
-6 7 3 -0.0928 2.2447
-6 7 4 0.4422 2.4932
-6 7 5 0.2400 1.3882
-6 7 6 0.4882 1.9839
-6 7 7 0.1182 0.6334
-6 7 8 0.4152 0.9095
-6 7 9 -0.1061 0.4925
-6 7 10 0.1148 0.4181
-6 7 11 -0.2901 0.3648
-6 7 12 0.1276 0.3658
-6 7 13 -0.0792 0.3326
-6 7 14 -0.0301 0.0650
-6 7 15 0.2405 0.0518
-6 8 -5 -0.5577 1.4183
-6 8 -4 0.7586 -1.2886
-6 8 -3 -1.4278 2.0165
-6 8 -2 0.4021 -1.2080
-6 8 -1 -1.3697 2.6160
-6 8 0 -0.5876 -0.1092
-6 8 1 -1.2568 2.8866
-6 8 2 -0.9106 1.2214
-6 8 3 -1.0114 2.7879
-6 8 4 -0.7599 1.6452
-6 8 5 -0.5212 1.3621
-6 8 6 -0.4968 1.2674
-6 8 7 -0.3764 0.0521
-6 8 8 -0.3292 0.5432
-6 8 9 -0.6134 0.0028
-6 8 10 -0.4694 0.0701
-6 8 11 -0.5303 0.2194
-6 8 12 -0.2011 0.2167
-6 8 13 -0.2657 0.1824
-6 8 14 0.0192 0.1243
-6 9 -5 0.1755 0.9086
-6 9 -4 -0.9987 -1.4221
-6 9 -3 -0.6396 1.3456
-6 9 -2 -1.3582 -1.8670
-6 9 -1 -1.0755 2.1026
-6 9 0 -2.4249 -1.0441
-6 9 1 -1.0652 2.2734
-6 9 2 -2.7137 0.0622
-6 9 3 -0.9918 1.7052
-6 9 4 -1.9821 0.2849
-6 9 5 -0.7054 0.4750
-6 9 6 -0.9964 0.2017
-6 9 7 -0.3987 -0.5098
-6 9 8 -0.4968 0.0401
-6 9 9 -0.4957 -0.5079
-6 9 10 -0.4707 -0.3255
-6 9 11 -0.3202 -0.0524
-6 9 12 -0.2912 -0.1488
-6 9 13 -0.2141 0.0730
-6 9 14 0.0990 0.0267
-6 10 -5 0.5084 -0.5981
-6 10 -4 -1.5258 -1.0929
-6 10 -3 0.3161 -0.6034
-6 10 -2 -2.1717 -1.8429
-6 10 -1 -0.1719 0.0633
-6 10 0 -3.2914 -1.5067
-6 10 1 -0.0978 0.0836
-6 10 2 -3.4207 -0.7088
-6 10 3 0.0568 -0.4380
-6 10 4 -2.2091 -0.4447
-6 10 5 -0.0227 -0.7042
-6 10 6 -0.8404 -0.3328
-6 10 7 -0.0761 -0.6707
-6 10 8 -0.2920 -0.0787
-6 10 9 -0.1470 -0.6086
-6 10 10 -0.0818 -0.3015
-6 10 11 -0.0187 -0.1962
-6 10 12 -0.1631 -0.3262
-6 10 13 -0.0212 0.0608
-6 11 -5 0.2957 -1.5406
-6 11 -4 -0.5227 -0.7171
-6 11 -3 0.6090 -1.8478
-6 11 -2 -1.2257 -1.2306
-6 11 -1 0.6188 -1.7754
-6 11 0 -2.1728 -1.2034
-6 11 1 0.7768 -1.9547
-6 11 2 -2.1582 -0.4399
-6 11 3 1.0321 -1.8145
-6 11 4 -1.2277 0.0449
-6 11 5 0.7600 -1.2429
-6 11 6 -0.4203 0.0531
-6 11 7 0.0967 -0.5566
-6 11 8 -0.1437 0.1287
-6 11 9 -0.0723 -0.4372
-6 11 10 0.2186 -0.0719
-6 11 11 -0.0067 -0.1684
-6 11 12 0.0214 -0.2554
-6 11 13 0.0643 0.0935
-6 12 -5 0.0406 -1.1876
-6 12 -4 0.6217 -0.5793
-6 12 -3 0.3477 -1.3297
-6 12 -2 0.3936 -0.5871
-6 12 -1 0.8657 -1.8345
-6 12 0 -0.0669 -0.5108
-6 12 1 0.8927 -2.0308
-6 12 2 -0.1188 0.3434
-6 12 3 0.9581 -1.2850
-6 12 4 -0.0801 0.8922
-6 12 5 0.7739 -0.8714
-6 12 6 -0.1745 0.7020
-6 12 7 -0.0685 -0.5385
-6 12 8 -0.0636 0.2572
-6 12 9 -0.1863 -0.3824
-6 12 10 0.2532 -0.0021
-6 12 11 -0.1408 -0.1301
-6 12 12 0.1168 -0.1053
-6 13 -5 0.0051 -0.2751
-6 13 -4 0.8101 -0.4230
-6 13 -3 0.0577 0.0135
-6 13 -2 1.1562 -0.1411
-6 13 -1 0.6017 -0.4820
-6 13 0 1.0942 0.0657
-6 13 1 0.4185 -0.5098
-6 13 2 0.8044 0.7203
-6 13 3 0.2076 0.1303
-6 13 4 0.2391 0.9563
-6 13 5 0.2273 -0.2423
-6 13 6 -0.1330 0.8145
-6 13 7 -0.2472 -0.6272
-6 13 8 0.1597 0.2016
-6 13 9 -0.1792 -0.4371
-6 13 10 0.1973 -0.0331
-6 13 11 -0.1461 -0.1563
-6 14 -5 0.0177 0.2802
-6 14 -4 0.3092 -0.1152
-6 14 -3 -0.1241 0.7542
-6 14 -2 0.7853 0.0697
-6 14 -1 0.0596 0.6433
-6 14 0 0.7710 0.2288
-6 14 1 -0.0459 0.6860
-6 14 2 0.3967 0.4785
-6 14 3 -0.2132 0.6913
-6 14 4 -0.0124 0.3336
-6 14 5 -0.1213 -0.0138
-6 14 6 -0.0839 0.4532
-6 14 7 -0.2055 -0.5525
-6 14 8 0.3826 0.1651
-6 14 9 -0.0977 -0.3386
-6 14 10 0.1518 0.0203
-6 15 -5 -0.0168 0.3102
-6 15 -4 -0.1291 0.0537
-6 15 -3 -0.2244 0.5537
-6 15 -2 0.0960 -0.0269
-6 15 -1 -0.3279 0.6762
-6 15 0 0.0532 0.0062
-6 15 1 -0.1226 0.6343
-6 15 2 -0.1033 0.0826
-6 15 3 -0.0565 0.1960
-6 15 4 -0.0562 -0.0862
-6 15 5 -0.1206 -0.1130
-6 15 6 0.0441 0.1434
-6 15 7 -0.1272 -0.3069
-6 15 8 0.3097 0.1831
-6 15 9 -0.1387 -0.1314
-6 16 -5 -0.0098 0.1276
-6 16 -4 -0.2290 -0.0592
-6 16 -3 -0.1590 0.0368
-6 16 -2 -0.2332 -0.2303
-6 16 -1 -0.2378 0.1408
-6 16 0 -0.1380 -0.2308
-6 16 1 0.0847 0.0704
-6 16 2 -0.0578 -0.0865
-6 16 3 0.1601 -0.2856
-6 16 4 0.1588 -0.0036
-6 16 5 -0.1024 -0.1423
-6 16 6 0.1570 0.0377
-6 16 7 -0.1621 -0.1353
-6 16 8 0.0543 0.1091
-6 17 -5 0.0285 0.0104
-6 17 -4 -0.1657 -0.2086
-6 17 -3 -0.0081 -0.2039
-6 17 -2 -0.2043 -0.2059
-6 17 -1 0.0814 -0.1787
-6 17 0 0.0329 -0.1892
-6 17 1 0.2232 -0.1843
-6 17 2 0.1060 -0.0699
-6 17 3 0.1177 -0.2248
-6 17 4 0.2053 0.1727
-6 17 5 -0.1344 -0.0255
-6 17 6 0.1888 -0.0049
-6 17 7 -0.1705 -0.0903
-6 18 -4 -0.1258 -0.1942
-6 18 -3 0.0200 -0.1273
-6 18 -2 -0.0938 -0.0223
-6 18 -1 0.1807 -0.1510
-6 18 0 0.1026 -0.0299
-6 18 1 0.1521 -0.1370
-6 18 2 0.0633 -0.0400
-6 18 3 -0.0092 0.0072
-6 18 4 0.0609 0.1624
-5 -18 -6 -0.0381 0.1389
-5 -18 -5 0.1901 0.1475
-5 -17 -8 0.0679 -0.0414
-5 -17 -7 -0.2263 -0.1773
-5 -17 -6 0.0757 0.2048
-5 -17 -5 0.1400 0.0252
-5 -16 -9 -0.2026 -0.0703
-5 -16 -8 0.0849 -0.0849
-5 -16 -7 -0.2531 -0.0608
-5 -16 -6 0.1371 0.2351
-5 -16 -5 0.0307 -0.0718
-5 -15 -10 0.0295 -0.1765
-5 -15 -9 -0.2728 -0.0433
-5 -15 -8 0.0602 -0.1201
-5 -15 -7 -0.4153 0.0854
-5 -15 -6 0.1115 0.1210
-5 -15 -5 -0.3145 0.0322
-5 -14 -10 0.0501 -0.1479
-5 -14 -9 -0.3344 -0.0988
-5 -14 -8 0.1287 -0.3218
-5 -14 -7 -0.6110 0.2012
-5 -14 -6 0.0221 -0.3441
-5 -14 -5 -0.7498 0.3264
-5 -13 -11 -0.1406 -0.0957
-5 -13 -10 0.1410 -0.1509
-5 -13 -9 -0.1831 -0.0806
-5 -13 -8 0.1463 -0.6012
-5 -13 -7 -0.4244 0.2116
-5 -13 -6 -0.1456 -0.9854
-5 -13 -5 -0.7325 0.4000
-5 -12 -11 -0.0072 -0.1788
-5 -12 -10 0.1059 -0.0639
-5 -12 -9 0.1456 -0.1101
-5 -12 -8 -0.0557 -0.5843
-5 -12 -7 0.2338 -0.1233
-5 -12 -6 -0.2024 -1.1990
-5 -12 -5 0.0504 -0.1132
-5 -11 -11 0.1856 -0.3143
-5 -11 -10 0.0413 0.1389
-5 -11 -9 0.2914 -0.3976
-5 -11 -8 -0.0990 -0.1957
-5 -11 -7 0.8546 -0.7219
-5 -11 -6 0.2376 -0.5590
-5 -11 -5 1.0959 -0.7177
-5 -10 -11 0.2500 -0.3581
-5 -10 -10 0.2400 0.2697
-5 -10 -9 0.1248 -0.6185
-5 -10 -8 0.4579 0.2153
-5 -10 -7 0.8372 -0.8049
-5 -10 -6 0.9972 0.6355
-5 -10 -5 1.2701 -0.4383
-5 -9 -11 0.1863 -0.1576
-5 -9 -10 0.5743 0.3171
-5 -9 -9 -0.1097 -0.2437
-5 -9 -8 1.0911 0.4273
-5 -9 -7 0.0334 0.0914
-5 -9 -6 1.1369 1.4352
-5 -9 -5 -0.0739 0.6403
-5 -8 -11 0.0268 0.1183
-5 -8 -10 0.5184 0.5050
-5 -8 -9 -0.3248 0.3813
-5 -8 -8 0.8436 0.5265
-5 -8 -7 -1.1251 1.0181
-5 -8 -6 0.3043 1.0427
-5 -8 -5 -2.0011 1.2186
-5 -7 -11 -0.2883 0.0529
-5 -7 -10 0.0166 0.7979
-5 -7 -9 -0.6715 0.2335
-5 -7 -8 -0.0520 0.5755
-5 -7 -7 -1.8837 0.7175
-5 -7 -6 -0.4220 -0.1975
-5 -7 -5 -2.6668 0.6984
-5 -6 -11 -0.6747 -0.4827
-5 -6 -8 -0.3173 0.5820
-5 -6 -7 -1.8407 -0.4676
-5 -6 -6 -0.0373 -0.9544
-5 -6 -5 -1.5442 0.0435
-5 -5 -9 -1.4497 -1.6512
-5 -5 -8 0.4886 0.5925
-5 -5 -7 -1.4769 -1.1022
-5 -5 -6 0.9111 -0.5263
-5 -5 -5 -0.1829 0.0682
-5 -4 -9 -1.8155 -1.3444
-5 -4 -8 1.4778 0.3922
-5 -4 -7 -1.5503 -0.6632
-5 -4 -6 1.4893 0.1641
-5 -4 -5 -0.0932 0.3599
-5 -3 -9 -2.0868 -0.2867
-5 0 1 9.3541 1.0110
-5 0 3 7.1227 -1.7418
-5 0 5 4.7302 -3.1974
-5 0 7 2.1138 -3.1918
-5 0 9 0.3818 -1.2028
-5 0 11 0.3548 0.4153
-5 0 13 0.2739 0.1281
-5 0 15 -0.0169 0.1449
-5 1 0 -0.3861 3.1074
-5 1 1 7.5075 0.6386
-5 1 2 -0.2139 3.3458
-5 1 3 5.3911 -1.9615
-5 1 4 0.3308 2.7683
-5 1 5 3.4533 -3.1800
-5 1 6 0.3769 2.1003
-5 1 7 1.3338 -3.2933
-5 1 8 0.2057 1.6042
-5 1 9 -0.0478 -1.4418
-5 1 10 0.2022 1.0064
-5 1 11 0.1456 0.2224
-5 1 12 0.1214 0.2865
-5 1 13 0.1665 0.0925
-5 1 14 0.0502 0.1586
-5 1 15 -0.0891 0.1335
-5 1 16 0.0895 0.0011
-5 2 1 3.9346 -0.0510
-5 2 2 0.1701 3.9364
-5 2 3 2.2235 -2.1260
-5 2 4 1.3204 3.1687
-5 2 5 1.1237 -2.8289
-5 2 6 1.2639 2.3459
-5 2 7 -0.2119 -3.1076
-5 2 8 0.9169 2.0930
-5 2 9 -1.0417 -1.6187
-5 2 10 0.7394 1.4879
-5 2 11 -0.4258 -0.0876
-5 2 12 0.2550 0.4212
-5 2 13 -0.1127 0.0049
-5 2 14 -0.0012 0.2336
-5 2 15 -0.2325 0.0761
-5 2 16 0.0947 -0.0053
-5 3 -1 2.0513 1.4952
-5 3 0 -0.4315 1.9003
-5 3 1 1.9412 -0.1919
-5 3 2 0.9444 2.4853
-5 3 3 0.8230 -1.3986
-5 3 4 2.5148 1.9837
-5 3 5 -0.0117 -1.7975
-5 3 6 2.1683 1.2549
-5 3 7 -1.2643 -2.0659
-5 3 8 1.5974 1.4461
-5 3 9 -1.9532 -1.0243
-5 3 10 1.2678 1.2009
-5 3 11 -1.1099 -0.0663
-5 3 12 0.4013 0.2533
-5 3 13 -0.4138 -0.0075
-5 3 14 -0.0698 0.1568
-5 3 15 -0.3087 0.0105
-5 3 16 0.0686 -0.0030
-5 4 -4 -1.9467 0.0968
-5 4 -3 1.9389 1.1036
-5 4 -2 -1.9761 0.8866
-5 4 -1 2.9019 0.5163
-5 4 0 -0.5123 0.9797
-5 4 1 2.1330 0.4608
-5 4 2 1.1479 1.6176
-5 4 3 1.3481 0.1087
-5 4 4 2.6483 1.3985
-5 4 5 -0.0171 -0.4933
-5 4 6 2.1409 0.5020
-5 4 7 -1.6257 -0.6860
-5 4 8 1.4554 0.4625
-5 4 9 -2.3035 -0.0143
-5 4 10 1.2175 0.3921
-5 4 11 -1.5040 0.2898
-5 4 12 0.4628 -0.1684
-5 4 13 -0.5487 0.1877
-5 4 14 -0.1006 -0.0629
-5 4 15 -0.2367 0.0528
-5 4 16 0.0711 -0.0049
-5 5 -4 -1.2877 1.3243
-5 5 -3 2.2274 0.6322
-5 5 -2 -1.6558 1.6858
-5 5 -1 3.3683 -0.0315
-5 5 0 -0.9673 1.9780
-5 5 1 2.3971 0.9590
-5 5 2 0.2554 2.1284
-5 5 3 1.5028 0.9980
-5 5 4 1.1900 1.6208
-5 5 5 -0.3830 0.0740
-5 5 6 1.0572 0.4442
-5 5 7 -1.7944 -0.0510
-5 5 8 0.7007 -0.2400
-5 5 9 -2.0480 0.4527
-5 5 10 0.6757 -0.3949
-5 5 11 -1.3888 0.5021
-5 5 12 0.3582 -0.5639
-5 5 13 -0.4593 0.4221
-5 5 14 -0.1581 -0.2988
-5 5 15 -0.0358 0.1722
-5 5 16 0.0566 -0.0305
-5 6 -4 0.0546 2.0841
-5 6 -3 0.2235 0.2925
-5 6 -2 -0.7836 2.4665
-5 6 -1 1.6388 -0.2635
-5 6 0 -1.2722 3.2843
-5 6 1 1.0612 0.2576
-5 6 2 -0.8152 2.4622
-5 6 3 0.1509 0.0615
-5 6 4 -0.6436 1.1833
-5 6 5 -1.2880 -0.6292
-5 6 6 -0.1009 0.2455
-5 6 7 -1.7641 -0.4592
-5 6 8 0.2476 -0.5418
-5 6 9 -1.4018 0.1497
-5 6 10 0.2975 -0.7823
-5 6 11 -0.8825 0.2855
-5 6 12 0.2438 -0.7027
-5 6 13 -0.2721 0.3817
-5 6 14 -0.1889 -0.3974
-5 6 15 0.1603 0.1877
-5 7 -4 1.1357 0.8658
-5 7 -3 -2.4440 0.7012
-5 7 -2 0.2268 1.3981
-5 7 -1 -1.2983 -0.0114
-5 7 0 -0.8164 2.6593
-5 7 1 -1.1305 -1.2205
-5 7 2 -0.6134 1.2346
-5 7 3 -1.4327 -1.9453
-5 7 4 -0.9364 -0.3115
-5 7 5 -1.5258 -1.8207
-5 7 6 -0.2191 -0.3128
-5 7 7 -1.1775 -1.1195
-5 7 8 0.4925 -0.4562
-5 7 9 -0.6452 -0.2493
-5 7 10 0.3957 -0.7282
-5 7 11 -0.2505 -0.0353
-5 7 12 0.3042 -0.5952
-5 7 13 -0.1246 0.1184
-5 7 14 -0.0492 -0.3639
-5 7 15 0.1892 0.0706
-5 8 -4 0.6004 -1.2636
-5 8 -3 -3.0990 1.4175
-5 8 -2 0.4064 -0.9965
-5 8 -1 -2.7461 0.5992
-5 8 0 0.1351 -0.0037
-5 8 1 -2.0081 -1.9194
-5 8 2 0.8676 -0.9177
-5 8 3 -1.5087 -2.7852
-5 8 4 0.6388 -1.4949
-5 8 5 -0.5913 -1.9668
-5 8 6 0.7553 -0.5672
-5 8 7 -0.2663 -1.0623
-5 8 8 0.9644 -0.0806
-5 8 9 -0.1039 -0.1810
-5 8 10 0.6076 -0.4008
-5 8 11 0.2405 -0.0173
-5 8 12 0.4001 -0.3855
-5 8 13 -0.0103 -0.0126
-5 8 14 0.1756 -0.3492
-5 8 15 0.0673 -0.0104
-5 9 -4 -0.9848 -2.0010
-5 9 -3 -1.2771 1.2786
-5 9 -2 -0.2488 -2.3483
-5 9 -1 -1.3845 0.9696
-5 9 0 0.7488 -2.3116
-5 9 1 -0.5287 -1.0626
-5 9 2 1.9507 -1.9819
-5 9 3 0.0194 -1.3828
-5 9 4 2.1676 -1.1083
-5 9 5 0.6022 -0.5477
-5 9 6 1.6490 -0.1992
-5 9 7 0.3112 -0.1422
-5 9 8 1.0329 0.2219
-5 9 9 0.0400 0.2026
-5 9 10 0.5280 -0.0802
-5 9 11 0.3865 0.2838
-5 9 12 0.2842 -0.2109
-5 9 13 0.1345 0.0915
-5 9 14 0.2386 -0.4019
-5 10 -4 -1.7301 -0.7235
-5 10 -3 0.9492 0.3245
-5 10 -2 -0.7231 -1.2772
-5 10 -1 1.1556 0.8695
-5 10 0 0.5888 -1.9324
-5 10 1 1.7615 0.4655
-5 10 2 1.3355 -0.8371
-5 10 3 1.5395 0.7379
-5 10 4 1.7511 0.4348
-5 10 5 1.0025 1.0691
-5 10 6 1.3468 0.3674
-5 10 7 0.3739 0.8310
-5 10 8 0.5852 0.1834
-5 10 9 -0.0184 0.4484
-5 10 10 0.2372 0.0189
-5 10 11 0.2115 0.4856
-5 10 12 0.0345 -0.1541
-5 10 13 0.2647 0.2025
-5 10 14 0.1193 -0.3907
-5 11 -4 -1.0430 1.0413
-5 11 -3 1.5218 -0.2416
-5 11 -2 -0.6169 1.0127
-5 11 -1 2.0861 0.6499
-5 11 0 -0.1369 0.5870
-5 11 1 2.3087 1.2169
-5 11 2 -0.2880 1.2501
-5 11 3 1.5454 1.3416
-5 11 4 -0.1262 1.5522
-5 11 5 0.5399 1.1984
-5 11 6 0.1191 0.7059
-5 11 7 0.2289 0.9845
-5 11 8 0.0129 0.0620
-5 11 9 0.0061 0.3919
-5 11 10 0.0334 -0.0222
-5 11 11 -0.0250 0.4180
-5 11 12 -0.0777 -0.1922
-5 11 13 0.2619 0.1747
-5 12 -4 -0.0527 1.6371
-5 12 -3 0.3906 -0.0267
-5 12 -2 -0.4926 2.1515
-5 12 -1 0.6254 0.4126
-5 12 0 -0.8499 2.3526
-5 12 1 0.6385 0.6930
-5 12 2 -1.1956 1.9668
-5 12 3 0.2961 0.2062
-5 12 4 -1.4009 1.2490
-5 12 5 -0.1147 -0.0358
-5 12 6 -0.8081 0.7821
-5 12 7 0.0156 0.3291
-5 12 8 -0.2773 0.2018
-5 12 9 0.0454 0.1877
-5 12 10 -0.0124 0.0129
-5 12 11 -0.1236 0.2038
-5 12 12 -0.0017 -0.2105
-5 12 13 0.1153 0.0813
-5 13 -4 0.3182 0.8800
-5 13 -3 -0.9365 0.1729
-5 13 -2 -0.5318 1.2220
-5 13 -1 -1.3117 -0.0440
-5 13 0 -0.9351 1.6344
-5 13 1 -1.1710 -0.3190
-5 13 2 -0.7461 0.7545
-5 13 3 -0.7313 -0.9685
-5 13 4 -1.1382 0.0956
-5 13 5 -0.4238 -1.0382
-5 13 6 -0.8073 0.6625
-5 13 7 -0.2978 -0.3972
-5 13 8 -0.2181 0.4122
-5 13 9 -0.0848 -0.0010
-5 13 10 -0.0141 0.1004
-5 13 11 -0.1032 0.0006
-5 13 12 0.0941 -0.1412
-5 14 -4 0.2547 -0.1976
-5 14 -3 -1.1990 -0.0546
-5 14 -2 -0.2899 -0.4626
-5 14 -1 -1.6832 -0.4582
-5 14 0 -0.3357 -0.2833
-5 14 1 -1.3375 -0.7381
-5 14 2 0.1080 -0.7419
-5 14 3 -0.7738 -0.9736
-5 14 4 -0.2662 -0.6626
-5 14 5 -0.3940 -0.9118
-5 14 6 -0.3036 0.3687
-5 14 7 -0.5037 -0.6468
-5 14 8 0.0207 0.3311
-5 14 9 -0.2283 -0.1297
-5 14 10 -0.0144 0.0729
-5 14 11 -0.0398 -0.1067
-5 15 -4 0.1602 -0.6256
-5 15 -3 -0.5009 -0.2459
-5 15 -2 0.1949 -1.1575
-5 15 -1 -0.6346 -0.3747
-5 15 0 0.2428 -1.2121
-5 15 1 -0.3680 -0.3719
-5 15 2 0.2973 -1.0586
-5 15 3 -0.3413 -0.2843
-5 15 4 0.1471 -0.5963
-5 15 5 -0.2780 -0.2373
-5 15 6 0.1125 0.0328
-5 15 7 -0.3659 -0.4554
-5 15 8 0.2683 0.0831
-5 15 9 -0.1484 -0.1785
-5 15 10 0.0198 -0.0225
-5 16 -4 0.0834 -0.3768
-5 16 -3 0.2269 -0.1379
-5 16 -2 0.3785 -0.6521
-5 16 -1 0.2969 -0.0303
-5 16 0 0.2318 -0.7605
-5 16 1 0.2808 0.0938
-5 16 2 -0.1037 -0.4827
-5 16 3 -0.0438 0.1320
-5 16 4 0.0883 -0.2326
-5 16 5 -0.1738 0.1472
-5 16 6 0.2691 -0.1520
-5 16 7 -0.0644 -0.1216
-5 16 8 0.3882 0.0103
-5 16 9 0.0139 -0.1324
-5 17 -4 0.0390 -0.0500
-5 17 -3 0.4686 -0.0148
-5 17 -2 0.2220 -0.0048
-5 17 -1 0.3786 0.0320
-5 17 0 -0.0587 -0.0829
-5 17 1 0.2162 0.1674
-5 17 2 -0.3647 -0.0143
-5 17 3 0.1089 0.1046
-5 17 4 -0.0089 -0.0645
-5 17 5 -0.0476 0.1157
-5 17 6 0.2201 -0.1634
-5 17 7 0.0583 0.0954
-5 17 8 0.3021 0.0737
-5 18 -4 0.0951 0.0377
-5 18 -3 0.4148 -0.0165
-5 18 -2 0.1423 0.1174
-5 18 -1 0.1235 -0.1053
-5 18 0 -0.1028 0.0594
-5 18 1 0.0168 0.0540
-5 18 2 -0.2423 0.0308
-5 18 3 0.2268 0.0062
-5 18 4 -0.0313 -0.0779
-5 18 5 0.0639 -0.0304
-5 18 6 0.0764 -0.1309
-5 19 -3 0.2911 0.0009
-5 19 -2 0.1913 -0.0082
-5 19 -1 0.0595 -0.0530
-5 19 0 0.0285 -0.0845
-5 19 1 0.0437 0.0413
-5 19 2 -0.0681 -0.0579
-4 -19 -5 0.1218 0.1419
-4 -19 -4 -0.3322 -0.2038
-4 -18 -7 0.1576 0.0409
-4 -18 -6 0.0044 -0.1395
-4 -18 -5 0.1208 0.0464
-4 -18 -4 -0.4626 -0.1394
-4 -17 -8 0.1757 0.1339
-4 -17 -7 0.1480 0.0488
-4 -17 -6 0.0237 -0.0055
-4 -17 -5 0.0248 -0.1209
-4 -17 -4 -0.4500 -0.0229
-4 -16 -9 0.1268 0.3499
-4 -16 -8 0.0973 0.0858
-4 -16 -7 0.1403 -0.0309
-4 -16 -6 0.0841 -0.0485
-4 -16 -5 0.0651 -0.3912
-4 -16 -4 -0.0759 0.0018
-4 -15 -10 -0.0383 0.0270
-4 -15 -9 0.2722 0.1489
-4 -15 -8 0.1979 0.0733
-4 -15 -7 0.2754 -0.1115
-4 -15 -6 0.4371 -0.2244
-4 -15 -5 0.4094 -0.4172
-4 -15 -4 0.6985 -0.1278
-4 -14 -10 -0.0348 0.1039
-4 -14 -9 0.4129 0.0738
-4 -14 -8 0.3955 0.2326
-4 -14 -7 0.5235 0.1536
-4 -14 -6 0.8374 -0.1882
-4 -14 -5 0.8739 0.2022
-4 -14 -4 1.1129 -0.2495
-4 -13 -11 0.3053 -0.0168
-4 -13 -10 -0.1506 0.3131
-4 -13 -9 0.5177 0.1746
-4 -13 -8 0.1798 0.6403
-4 -13 -7 0.6790 0.6034
-4 -13 -6 0.5809 0.3374
-4 -13 -5 0.9734 1.0070
-4 -13 -4 0.3313 0.0728
-4 -12 -11 0.3995 -0.0834
-4 -12 -10 -0.3955 0.6695
-4 -12 -9 0.4324 0.0557
-4 -12 -8 -0.4846 1.1821
-4 -12 -7 0.4915 0.4858
-4 -12 -6 -0.4040 1.1866
-4 -12 -5 0.2560 0.9042
-4 -12 -4 -1.1675 0.9699
-4 -11 -11 0.2541 -0.2347
-4 -11 -10 -0.4416 0.8850
-4 -11 -9 0.0131 -0.4242
-4 -11 -8 -0.8349 1.4836
-4 -11 -7 -0.1468 -0.4439
-4 -11 -6 -1.1663 1.6761
-4 -11 -5 -1.1006 -0.4526
-4 -11 -4 -1.7540 1.6235
-4 -10 -11 0.0069 -0.3614
-4 -10 -10 -0.1336 0.6673
-4 -10 -9 -0.5716 -0.8077
-4 -10 -8 -0.3446 1.1359
-4 -10 -7 -0.9121 -1.4100
-4 -10 -6 -0.7479 1.1936
-4 -10 -5 -1.9755 -2.0244
-4 -10 -4 -0.3671 1.1236
-4 -9 -11 -0.0836 -0.3968
-4 -9 -10 0.1906 0.1714
-4 -9 -9 -0.8461 -0.7907
-4 -9 -8 0.5719 0.2710
-4 -9 -7 -1.1249 -1.5188
-4 -9 -6 0.7541 0.1774
-4 -9 -5 -1.3546 -2.2408
-4 -9 -4 2.2035 0.1111
-4 -8 -11 -0.0026 -0.5133
-4 -8 -10 0.2507 -0.0841
-4 -8 -9 -0.5353 -0.6874
-4 -8 -8 1.1824 -0.2195
-4 -8 -7 -0.6396 -0.6854
-4 -8 -6 2.1095 -0.0286
-4 -8 -5 -0.0536 -0.5114
-4 -8 -4 3.6560 0.1996
-4 -7 -10 0.2371 0.2467
-4 -7 -9 -0.0490 -0.8364
-4 -7 -8 1.1473 0.3936
-4 -7 -7 -0.4355 0.3119
-4 -7 -6 1.8840 1.0039
-4 -7 -5 -0.2768 1.7408
-4 -7 -4 2.1688 1.3358
-4 -6 -9 -0.1678 -1.1871
-4 -6 -8 0.6231 1.5017
-4 -6 -7 -1.4837 0.3509
-4 -6 -6 0.0543 1.7718
-4 -6 -5 -2.6644 1.9925
-4 -6 -4 -1.1945 1.4335
-4 -5 -10 0.8180 1.3740
-4 -5 -9 -1.0839 -1.5366
-4 -5 -8 0.2897 1.6018
-4 -5 -7 -3.1792 -0.9143
-4 -5 -6 -1.3648 0.6875
-4 -5 -5 -5.0273 -0.3188
-4 -5 -4 -2.8069 -0.5545
-4 -4 -10 1.4024 1.0250
-4 -4 -9 -2.0348 -1.5160
-4 -4 -8 0.8559 0.1105
-4 -4 -7 -3.9080 -2.0970
-4 -4 -4 -0.7906 -3.0121
-4 -3 -10 1.8821 0.0949
-4 0 0 -17.2634 -4.8766
-4 0 2 -14.3478 -1.9686
-4 0 4 -9.4303 -0.1721
-4 0 6 -5.2967 2.0405
-4 0 8 -2.2459 2.7918
-4 0 10 -0.1738 1.1645
-4 0 12 -0.0855 -0.2196
-4 0 14 0.3844 -0.1280
-4 0 16 0.0847 -0.1997
-4 1 0 -13.0751 -3.4568
-4 1 1 2.7120 -8.0231
-4 1 2 -10.5073 -0.1401
-4 1 3 2.4998 -6.2088
-4 1 4 -6.6102 1.3586
-4 1 5 1.5841 -3.7324
-4 1 6 -3.7938 3.1558
-4 1 7 0.4046 -2.0287
-4 1 8 -1.3776 3.3876
-4 1 9 -0.0887 -1.3244
-4 1 10 0.2493 1.2976
-4 1 11 -0.4086 -0.7424
-4 1 12 0.1606 -0.1165
-4 1 13 0.0660 -0.0984
-4 1 14 0.4725 -0.0097
-4 1 15 0.0296 -0.0688
-4 1 16 0.1626 -0.1734
-4 2 1 2.7726 -9.4407
-4 2 2 -3.2207 3.2778
-4 2 3 1.6442 -6.9824
-4 2 4 -1.6601 4.0862
-4 2 5 0.1253 -3.6220
-4 2 6 -1.2961 4.8316
-4 2 7 -1.0657 -1.9190
-4 2 8 0.2383 4.0532
-4 2 9 -0.9821 -1.5003
-4 2 10 1.1276 1.3728
-4 2 11 -0.7522 -0.8364
-4 2 12 0.6848 0.1126
-4 2 13 0.1190 -0.0018
-4 2 14 0.6373 0.2240
-4 2 15 0.0273 -0.0774
-4 2 16 0.3330 -0.1116
-4 3 -1 2.1236 -5.2337
-4 3 0 -0.0090 0.8028
-4 3 1 0.4862 -5.2052
-4 3 2 0.3546 4.3986
-4 3 3 -2.1619 -3.7215
-4 3 4 -0.0075 4.5890
-4 3 5 -3.6766 -1.2138
-4 3 6 -0.6548 4.3394
-4 3 7 -3.5785 -0.5089
-4 3 8 1.0629 3.1294
-4 3 9 -2.1985 -0.6468
-4 3 10 1.7326 0.9207
-4 3 11 -0.9865 -0.2195
-4 3 12 1.0554 0.2423
-4 3 13 0.0949 0.3171
-4 3 14 0.6542 0.3167
-4 3 15 0.0077 0.0264
-4 3 16 0.4349 -0.0687
-4 3 17 -0.0072 -0.0182
-4 4 -3 5.4384 0.9371
-4 4 -2 -1.2706 -2.4260
-4 4 -1 2.5099 -0.8983
-4 4 0 -1.1110 0.3548
-4 4 1 -1.4340 -1.5977
-4 4 2 -1.2672 1.9711
-4 4 3 -5.2091 -1.7050
-4 4 4 -1.6935 1.9031
-4 4 5 -6.2084 -0.5072
-4 4 6 -1.3453 1.4435
-4 4 7 -4.7382 0.0108
-4 4 8 1.0090 0.8569
-4 4 9 -2.6514 0.2725
-4 4 10 1.7559 0.0468
-4 4 11 -1.0581 0.5921
-4 4 12 1.0265 0.0714
-4 4 13 -0.0063 0.6632
-4 4 14 0.3862 0.1382
-4 4 15 0.0349 0.1883
-4 4 16 0.3227 -0.0882
-4 5 -3 5.7227 -0.0428
-4 5 -2 -4.4049 -0.7451
-4 5 -1 3.3526 -1.2294
-4 5 0 -3.8991 -0.4560
-4 5 1 -1.2060 -2.3509
-4 5 2 -3.5739 -1.3196
-4 5 3 -4.6617 -2.7597
-4 5 4 -2.5396 -1.4283
-4 5 5 -5.0939 -2.0067
-4 5 6 -0.9475 -1.4088
-4 5 7 -3.6086 -0.6479
-4 5 8 1.0029 -0.9726
-4 5 9 -2.0814 0.7044
-4 5 10 1.4315 -0.6642
-4 5 11 -0.9120 1.0691
-4 5 12 0.7283 -0.2869
-4 5 13 -0.0864 0.7833
-4 5 14 -0.0257 -0.1426
-4 5 15 0.1166 0.2392
-4 5 16 0.0380 -0.1366
-4 6 -3 3.5784 -2.5847
-4 6 -2 -3.4383 0.7974
-4 6 -1 3.3907 -4.2858
-4 6 0 -3.4946 -0.2954
-4 6 1 0.2390 -5.3774
-4 6 2 -2.5333 -2.0720
-4 6 3 -1.5800 -4.1401
-4 6 4 -0.5447 -2.2864
-4 6 5 -1.6796 -2.9035
-4 6 6 0.8038 -1.9792
-4 6 7 -1.5286 -1.0595
-4 6 8 1.2895 -1.2007
-4 6 9 -1.1845 0.8020
-4 6 10 1.0220 -0.8028
-4 6 11 -0.5924 1.1083
-4 6 12 0.4205 -0.4715
-4 6 13 -0.1289 0.6301
-4 6 14 -0.2425 -0.2686
-4 6 15 0.1491 0.1135
-4 6 16 -0.1679 -0.1261
-4 7 -3 0.8756 -2.7468
-4 7 -2 1.0729 0.8131
-4 7 -1 2.4232 -5.4374
-4 7 0 0.5269 0.5379
-4 7 1 0.8727 -6.3138
-4 7 2 1.2779 0.0522
-4 7 3 0.5217 -3.2538
-4 7 4 2.2034 -0.4122
-4 7 5 0.5854 -1.7156
-4 7 6 1.9824 -0.4976
-4 7 7 -0.3901 -0.5608
-4 7 8 1.3226 -0.3135
-4 7 9 -0.6875 0.7657
-4 7 10 0.5642 -0.4880
-4 7 11 -0.2808 0.8874
-4 7 12 0.1744 -0.3277
-4 7 13 -0.2078 0.4122
-4 7 14 -0.1136 -0.2263
-4 7 15 0.0566 0.0288
-4 7 16 -0.1209 -0.0374
-4 8 -3 0.2301 -0.2414
-4 8 -2 4.7677 -0.0728
-4 8 -1 1.4248 -2.7575
-4 8 0 4.4520 1.1323
-4 8 1 0.0130 -3.4198
-4 8 2 4.2820 2.2891
-4 8 3 -0.2700 -0.6757
-4 8 4 3.0606 1.4836
-4 8 5 -0.1442 0.1493
-4 8 6 1.5579 0.8518
-4 8 7 -0.7934 0.1864
-4 8 8 0.9027 0.3631
-4 8 9 -0.7276 0.5977
-4 8 10 0.1358 -0.1867
-4 8 11 -0.1440 0.5727
-4 8 12 -0.0774 -0.1038
-4 8 13 -0.2895 0.3390
-4 8 14 0.0835 -0.1929
-4 8 15 -0.0683 0.2188
-4 9 -3 1.4211 2.1642
-4 9 -2 4.4859 -0.1137
-4 9 -1 0.8064 1.3299
-4 9 0 4.6347 1.0829
-4 9 1 -1.2833 0.8754
-4 9 2 3.8815 2.1076
-4 9 3 -2.3365 1.2111
-4 9 4 1.7414 1.0109
-4 9 5 -2.2839 0.8964
-4 9 6 0.4215 0.3769
-4 9 7 -1.6964 0.5666
-4 9 8 0.3807 -0.0042
-4 9 9 -0.8935 0.4126
-4 9 10 -0.0777 -0.2633
-4 9 11 -0.1491 0.3162
-4 9 12 -0.3158 -0.1053
-4 9 13 -0.2424 0.3868
-4 9 14 -0.0185 -0.2342
-4 9 15 -0.0801 0.5227
-4 10 -3 2.0978 2.2023
-4 10 -2 1.0971 0.7827
-4 10 -1 0.2254 2.9115
-4 10 0 1.3229 0.4344
-4 10 1 -1.6334 2.6444
-4 10 2 0.9045 -0.1240
-4 10 3 -2.8075 0.9738
-4 10 4 -0.1279 -1.1139
-4 10 5 -2.8745 0.3390
-4 10 6 -0.2473 -1.2999
-4 10 7 -1.6558 0.5612
-4 10 8 -0.0148 -1.0324
-4 10 9 -0.6849 0.3632
-4 10 10 -0.0900 -0.6128
-4 10 11 -0.1183 0.2504
-4 10 12 -0.4381 -0.3155
-4 10 13 -0.0526 0.3825
-4 10 14 -0.3557 -0.2569
-4 10 15 0.0133 0.5510
-4 11 -3 1.3040 0.1924
-4 11 -2 -1.8207 1.2114
-4 11 -1 -0.1385 0.8241
-4 11 0 -1.6845 -0.4080
-4 11 1 -0.7044 0.7507
-4 11 2 -1.4522 -1.9263
-4 11 3 -1.0508 -0.5637
-4 11 4 -0.9254 -2.2141
-4 11 5 -1.0884 -0.5316
-4 11 6 -0.1535 -2.1307
-4 11 7 -0.4623 0.2555
-4 11 8 -0.2475 -1.6182
-4 11 9 -0.0829 0.3192
-4 11 10 -0.1004 -0.7851
-4 11 11 0.0163 0.3025
-4 11 12 -0.4028 -0.4599
-4 11 13 0.1330 0.2519
-4 11 14 -0.5180 -0.1973
-4 12 -3 0.1935 -1.6492
-4 12 -2 -1.7343 0.7611
-4 12 -1 0.1955 -2.1501
-4 12 0 -1.4334 -0.6744
-4 12 1 0.5444 -1.9730
-4 12 2 -1.1849 -1.6560
-4 12 3 0.9379 -1.3650
-4 12 4 -0.3758 -1.1371
-4 12 5 1.1360 -0.7856
-4 12 6 0.3633 -1.2275
-4 12 7 0.7161 -0.2048
-4 12 8 -0.1626 -1.2337
-4 12 9 0.4081 0.1206
-4 12 10 -0.1361 -0.5603
-4 12 11 0.1256 0.2577
-4 12 12 -0.2513 -0.3656
-4 12 13 0.1756 0.0847
-4 13 -3 -0.2660 -1.5600
-4 13 -2 0.4208 0.3498
-4 13 -1 0.7473 -2.6602
-4 13 0 0.9287 -0.0634
-4 13 1 0.9009 -2.3203
-4 13 2 0.5404 -0.0961
-4 13 3 1.3303 -0.5134
-4 13 4 0.5324 0.5872
-4 13 5 1.8108 -0.2787
-4 13 6 0.7901 0.2251
-4 13 7 0.8837 -0.4232
-4 13 8 0.2313 -0.4430
-4 13 9 0.4224 -0.0290
-4 13 10 -0.0823 -0.2130
-4 13 11 0.1120 0.0894
-4 13 12 -0.0639 -0.1538
-4 13 13 0.0723 -0.0151
-4 14 -3 -0.3295 -0.0133
-4 14 -2 1.8045 0.3812
-4 14 -1 0.6004 -0.6603
-4 14 0 2.1788 0.6415
-4 14 1 0.2729 -0.4266
-4 14 2 1.3867 0.9124
-4 14 3 0.4845 0.8795
-4 14 4 0.8153 1.0977
-4 14 5 1.0366 0.4005
-4 14 6 0.7410 0.7451
-4 14 7 0.2993 -0.1905
-4 14 8 0.4897 -0.0126
-4 14 9 0.1593 0.1005
-4 14 10 -0.0021 -0.0736
-4 14 11 0.0740 -0.0251
-4 14 12 0.0557 -0.0478
-4 15 -3 -0.3841 1.0881
-4 15 -2 1.2017 0.3579
-4 15 -1 -0.0935 1.1706
-4 15 0 1.2486 0.6140
-4 15 1 -0.3201 1.1845
-4 15 2 0.7746 0.7121
-4 15 3 -0.1369 1.3203
-4 15 4 0.4467 0.4043
-4 15 5 0.1454 0.6427
-4 15 6 0.2798 0.2697
-4 15 7 -0.1939 0.1603
-4 15 8 0.2930 -0.0271
-4 15 9 -0.0224 0.3013
-4 15 10 -0.0369 -0.1050
-4 15 11 0.1162 -0.0181
-4 16 -3 -0.3737 0.8422
-4 16 -2 -0.0835 0.1209
-4 16 -1 -0.4685 1.2040
-4 16 0 -0.1600 0.1431
-4 16 1 -0.2095 1.1728
-4 16 2 -0.1300 0.1012
-4 16 3 -0.0000 0.7219
-4 16 4 -0.0322 -0.2631
-4 16 5 -0.1301 0.4298
-4 16 6 -0.1543 -0.2774
-4 16 7 -0.2396 0.2446
-4 16 8 -0.0642 -0.1284
-4 16 9 -0.0657 0.2594
-4 16 10 -0.1060 -0.1106
-4 17 -3 -0.3025 0.0898
-4 17 -2 -0.5938 0.0231
-4 17 -1 -0.3730 0.3655
-4 17 0 -0.5247 -0.0481
-4 17 1 0.1732 0.4247
-4 17 2 -0.4350 -0.1430
-4 17 3 0.3232 0.0348
-4 17 4 -0.3096 -0.2620
-4 17 5 -0.0004 0.1403
-4 17 6 -0.2704 -0.3185
-4 17 7 -0.0416 0.1287
-4 17 8 -0.1600 -0.1220
-4 17 9 -0.0702 0.0576
-4 18 -3 -0.3077 -0.2110
-4 18 -2 -0.4109 0.0786
-4 18 -1 -0.2869 0.0262
-4 18 0 -0.1909 0.0438
-4 18 1 0.2395 0.0933
-4 18 2 -0.3203 -0.0717
-4 18 3 0.3574 -0.1681
-4 18 4 -0.3782 0.0693
-4 18 5 0.1342 0.0020
-4 18 6 -0.1657 -0.0213
-4 18 7 0.1190 0.0592
-4 19 -3 -0.3088 -0.1299
-4 19 -2 -0.2296 0.0052
-4 19 -1 -0.3129 0.1860
-4 19 0 -0.0694 0.0204
-4 19 1 0.0879 0.1844
-4 19 2 -0.2140 0.0122
-4 19 3 0.2164 -0.0670
-4 19 4 -0.2646 0.2548
-4 19 5 0.1355 -0.0199
-4 20 -1 -0.2184 0.2099
-4 20 0 -0.2108 -0.1074
-4 20 1 0.0400 0.1941
-3 -20 -3 0.0637 0.1788
-3 -19 -6 -0.0528 -0.0092
-3 -19 -5 0.1285 0.3027
-3 -19 -4 -0.1028 -0.1111
-3 -19 -3 0.1141 0.1598
-3 -18 -8 -0.1913 -0.2179
-3 -18 -7 -0.1065 0.1308
-3 -18 -6 -0.1782 0.0734
-3 -18 -5 0.0615 0.2180
-3 -18 -4 -0.0835 -0.2279
-3 -18 -3 0.2276 0.0590
-3 -17 -9 0.0097 0.0241
-3 -17 -8 -0.3570 -0.3071
-3 -17 -7 -0.1321 -0.0642
-3 -17 -6 -0.1809 0.0773
-3 -17 -5 0.0347 0.0079
-3 -17 -4 0.0605 -0.1316
-3 -17 -3 0.3702 0.0525
-3 -16 -9 0.1303 -0.1545
-3 -16 -8 -0.3894 -0.2219
-3 -16 -7 -0.0648 -0.1926
-3 -16 -6 -0.1416 0.1673
-3 -16 -5 0.0049 0.0165
-3 -16 -4 0.0202 0.3780
-3 -16 -3 0.0684 0.1411
-3 -15 -10 -0.1215 -0.1616
-3 -15 -9 0.1746 -0.2462
-3 -15 -8 -0.4220 0.0296
-3 -15 -7 -0.1398 -0.1457
-3 -15 -6 -0.3446 0.3054
-3 -15 -5 -0.2588 0.2219
-3 -15 -4 -0.3457 0.7321
-3 -15 -3 -0.6873 0.1603
-3 -14 -10 -0.3999 -0.0257
-3 -14 -9 0.1700 -0.3572
-3 -14 -8 -0.6594 0.1631
-3 -14 -7 -0.3038 -0.2618
-3 -14 -6 -0.7323 0.2015
-3 -14 -5 -0.4504 0.1974
-3 -14 -4 -0.6760 0.3063
-3 -14 -3 -0.7758 -0.0113
-3 -13 -10 -0.7754 0.0399
-3 -13 -9 0.3527 -0.7880
-3 -13 -8 -0.8704 0.1496
-3 -13 -7 -0.0871 -0.8060
-3 -13 -6 -0.7901 0.0671
-3 -13 -5 0.0331 -0.2994
-3 -13 -4 -0.4055 -0.2837
-3 -13 -3 0.5580 -0.4673
-3 -12 -10 -0.7582 0.1516
-3 -12 -9 0.7469 -1.3092
-3 -12 -8 -0.6572 0.4319
-3 -12 -7 0.5199 -1.4103
-3 -12 -6 -0.2123 0.5847
-3 -12 -5 0.8990 -0.9353
-3 -12 -4 0.6452 0.2190
-3 -12 -3 1.9284 -1.1315
-3 -11 -10 -0.3306 0.4675
-3 -11 -9 0.8929 -1.3067
-3 -11 -8 -0.1495 1.1689
-3 -11 -7 0.7508 -1.4964
-3 -11 -6 0.5906 1.7429
-3 -11 -5 0.9636 -1.1177
-3 -11 -4 1.8563 1.7524
-3 -11 -3 1.0430 -1.4571
-3 -10 -10 -0.0659 0.8656
-3 -10 -9 0.4123 -0.7843
-3 -10 -8 0.1633 1.7717
-3 -10 -7 0.0940 -1.0915
-3 -10 -6 0.8911 2.4989
-3 -10 -5 -0.3482 -0.7702
-3 -10 -4 2.0667 2.6436
-3 -10 -3 -2.1975 -1.0508
-3 -9 -10 -0.1491 1.0254
-3 -9 -9 -0.3899 -0.4398
-3 -9 -8 0.2097 1.6350
-3 -9 -7 -0.9562 -0.8411
-3 -9 -6 0.5326 1.9377
-3 -9 -5 -2.1357 -0.7291
-3 -9 -4 0.9513 1.5093
-3 -9 -3 -5.0130 -0.7257
-3 -8 -10 -0.1103 0.8492
-3 -8 -9 -0.8386 -0.6218
-3 -8 -8 0.4059 0.8674
-3 -8 -7 -1.4136 -1.2322
-3 -8 -6 0.3630 0.2760
-3 -8 -5 -2.7387 -1.8213
-3 -8 -4 0.2101 -1.0792
-3 -8 -3 -4.5527 -1.5876
-3 -7 -9 -0.5515 -0.9322
-3 -7 -8 1.0357 0.1165
-3 -7 -7 -0.6066 -1.9117
-3 -7 -6 1.5006 -1.2040
-3 -7 -5 -1.1608 -3.2804
-3 -7 -4 2.0278 -2.8685
-3 -7 -3 -0.9901 -2.7695
-3 -6 -10 0.5105 0.5804
-3 -6 -9 0.2992 -0.8896
-3 -6 -8 1.9294 0.1316
-3 -6 -7 1.2431 -1.8074
-3 -6 -6 3.8029 -0.9955
-3 -6 -5 1.6840 -3.0368
-3 -6 -4 5.7650 -1.9721
-3 -6 -3 2.3269 -1.9988
-3 -5 -10 0.4986 0.9621
-3 -5 -9 1.0011 -0.3448
-3 -5 -8 2.5960 1.2261
-3 -5 -7 2.7305 -0.1763
-3 -5 -6 5.4406 1.0566
-3 -5 -5 3.2004 -0.3879
-3 -5 -4 7.8873 0.7265
-3 -5 -3 2.0808 0.8521
-3 -4 -11 -0.2799 0.1233
-3 -4 -10 0.4943 1.3805
-3 -4 -9 0.7806 0.6563
-3 -4 -8 2.4803 2.5419
-3 -4 -7 2.4025 2.3275
-3 -4 -6 4.7420 2.7448
-3 -4 -5 1.8923 2.6502
-3 -4 -4 6.2755 1.6622
-3 -4 -3 -1.1341 3.0102
-3 -3 -11 -0.9503 0.3093
-3 -3 -10 0.6105 1.2419
-3 -2 -11 -1.3213 0.6113
-3 0 1 13.3474 3.3603
-3 0 3 10.8648 3.7004
-3 0 5 7.4314 2.2349
-3 0 7 4.1840 0.3065
-3 0 9 1.5386 -2.2216
-3 0 11 -0.5851 -1.3485
-3 0 13 -0.8027 -0.0957
-3 0 15 -0.5512 0.4387
-3 1 -2 -1.9315 8.4291
-3 1 0 -2.2960 9.4336
-3 1 1 9.9121 1.9541
-3 1 2 -1.9455 7.9629
-3 1 3 7.4219 2.2549
-3 1 4 -2.3137 4.8225
-3 1 5 5.2379 0.8489
-3 1 6 -2.0267 2.4355
-3 1 7 3.1336 -1.0606
-3 1 8 -0.7206 0.5930
-3 1 9 0.9929 -2.4792
-3 1 10 0.3564 0.5234
-3 1 11 -0.7452 -1.2580
-3 1 12 0.4041 -0.0368
-3 1 13 -0.8256 -0.2794
-3 1 14 -0.3333 -0.1445
-3 1 15 -0.4880 0.1804
-3 1 16 -0.0574 -0.0624
-3 1 17 0.2255 0.1010
-3 2 1 2.7027 -1.0266
-3 2 2 -2.1038 10.3224
-3 2 3 0.9592 -1.0374
-3 2 4 -1.8506 4.9354
-3 2 5 1.6409 -1.8766
-3 2 6 -1.1191 1.6635
-3 2 7 1.6217 -3.3855
-3 2 8 0.2120 -0.1745
-3 2 9 0.1554 -2.6731
-3 2 10 0.7376 0.1936
-3 2 11 -0.9104 -1.0400
-3 2 12 0.5603 -0.2641
-3 2 13 -0.8303 -0.6053
-3 2 14 -0.2908 -0.1338
-3 2 15 -0.4184 -0.2889
-3 2 16 -0.0102 0.0582
-3 2 17 0.1076 0.1088
-3 3 -1 -2.4656 0.4873
-3 3 0 -1.8240 9.7142
-3 3 1 -2.2600 -2.9695
-3 3 2 0.0688 7.3264
-3 3 3 -2.0421 -3.5346
-3 3 4 1.7172 1.9317
-3 3 5 0.9841 -3.0888
-3 3 6 2.3286 -0.6790
-3 3 7 1.8290 -3.6944
-3 3 8 2.2350 -1.3767
-3 3 9 0.1594 -1.9902
-3 3 10 1.0546 -0.6424
-3 3 11 -0.6582 -0.7705
-3 3 12 0.4782 -0.5519
-3 3 13 -0.7041 -0.6733
-3 3 14 -0.0012 -0.0607
-3 3 15 -0.4564 -0.4679
-3 3 16 0.0947 0.2063
-3 3 17 -0.1047 0.0699
-3 4 -2 -5.0970 2.4153
-3 4 -1 -2.1935 0.8706
-3 4 0 -1.0060 4.5698
-3 4 1 -1.9358 -2.3634
-3 4 2 3.0484 3.8064
-3 4 3 -0.2276 -3.0480
-3 4 4 5.6774 0.6801
-3 4 5 2.7034 -1.4378
-3 4 6 5.2332 -0.9311
-3 4 7 2.9328 -1.4148
-3 4 8 3.5031 -1.2833
-3 4 9 0.7103 -0.5973
-3 4 10 1.2140 -1.0263
-3 4 11 -0.1788 -0.4321
-3 4 12 0.3394 -0.6147
-3 4 13 -0.4269 -0.3796
-3 4 14 0.1325 -0.0834
-3 4 15 -0.4360 -0.2739
-3 4 16 0.1460 0.1579
-3 4 17 -0.2470 0.0409
-3 5 -2 -6.6481 1.1492
-3 5 -1 1.3938 0.3767
-3 5 0 -1.1683 2.8832
-3 5 1 1.2971 -0.1818
-3 5 2 4.3727 3.3864
-3 5 3 2.2829 -0.1231
-3 5 4 6.6414 2.4483
-3 5 5 2.9809 1.6005
-3 5 6 5.2515 1.1485
-3 5 7 2.6042 1.3511
-3 5 8 3.1642 -0.0256
-3 5 9 0.6649 0.6173
-3 5 10 1.1620 -0.7570
-3 5 11 -0.0361 -0.0102
-3 5 12 0.2295 -0.4147
-3 5 13 -0.1421 -0.0161
-3 5 14 0.0059 -0.1245
-3 5 15 -0.1832 -0.0226
-3 5 16 0.1151 0.0188
-3 5 17 -0.1985 0.1020
-3 6 -2 -5.8568 3.3820
-3 6 -1 2.9758 -0.7936
-3 6 0 -1.6857 5.5679
-3 6 1 2.5670 1.2496
-3 6 2 3.1562 5.3271
-3 6 3 1.7014 2.2269
-3 6 4 3.9903 4.2756
-3 6 5 0.5744 3.2708
-3 6 6 2.9080 2.7255
-3 6 7 0.5924 2.4310
-3 6 8 1.9027 0.8100
-3 6 9 -0.1957 1.0286
-3 6 10 0.8394 -0.4862
-3 6 11 -0.3137 0.3015
-3 6 12 0.1051 -0.2075
-3 6 13 -0.0330 0.0966
-3 6 14 -0.1130 -0.0160
-3 6 15 0.1005 0.0574
-3 6 16 0.0457 0.0329
-3 7 -2 -3.4010 5.2784
-3 7 -1 -0.1483 -1.3042
-3 7 0 -1.7597 8.4676
-3 7 1 -0.4514 0.6496
-3 7 2 1.0983 6.3249
-3 7 3 -1.6612 1.8055
-3 7 4 0.6408 3.7050
-3 7 5 -2.1987 2.3649
-3 7 6 0.6757 2.1547
-3 7 7 -1.3084 1.5737
-3 7 8 0.8770 0.4543
-3 7 9 -0.9996 0.6794
-3 7 10 0.3833 -0.6338
-3 7 11 -0.4861 0.2467
-3 7 12 -0.0120 -0.1718
-3 7 13 -0.0978 -0.0370
-3 7 14 -0.0336 0.1428
-3 7 15 0.0990 0.0323
-3 7 16 -0.0156 0.1313
-3 8 -2 -1.7246 3.8380
-3 8 -1 -5.2303 -1.0036
-3 8 0 -1.2132 7.1018
-3 8 1 -5.1697 -1.0849
-3 8 2 0.4685 4.2942
-3 8 3 -4.6760 -0.2721
-3 8 4 -0.1761 1.3313
-3 8 5 -3.1107 0.3842
-3 8 6 0.4008 0.3412
-3 8 7 -1.8805 0.2682
-3 8 8 0.7087 -0.5194
-3 8 9 -1.0759 0.1792
-3 8 10 0.1858 -0.9165
-3 8 11 -0.2015 -0.0257
-3 8 12 -0.0151 -0.2072
-3 8 13 -0.1232 -0.1471
-3 8 14 0.1076 0.0947
-3 8 15 -0.0695 0.0447
-3 8 16 -0.0457 0.0592
-3 9 -2 -1.5241 0.0495
-3 9 -1 -7.1566 -0.8418
-3 9 0 -0.2341 1.8615
-3 9 1 -6.8804 -1.9815
-3 9 2 1.5048 0.5164
-3 9 3 -4.7587 -1.1761
-3 9 4 1.5189 -0.7700
-3 9 5 -2.1450 -0.3337
-3 9 6 1.5761 -1.2128
-3 9 7 -1.3637 0.1091
-3 9 8 1.0597 -1.3442
-3 9 9 -0.5536 0.2697
-3 9 10 0.3516 -0.9619
-3 9 11 0.2617 0.0059
-3 9 12 0.0550 -0.1780
-3 9 13 0.0493 -0.0337
-3 9 14 0.0946 -0.1274
-3 9 15 -0.0136 0.1100
-3 10 -2 -1.5251 -2.4674
-3 10 -1 -4.1884 -0.9960
-3 10 0 0.7044 -2.3801
-3 10 1 -4.0454 -1.0545
-3 10 2 2.4461 -1.7524
-3 10 3 -2.1290 0.0547
-3 10 4 2.9174 -1.2936
-3 10 5 -0.5754 0.6171
-3 10 6 2.1682 -1.7677
-3 10 7 -0.4621 1.1697
-3 10 8 1.0030 -1.6361
-3 10 9 0.1283 1.0107
-3 10 10 0.3970 -0.7786
-3 10 11 0.4786 0.4889
-3 10 12 -0.0221 -0.1366
-3 10 13 0.3077 0.2228
-3 10 14 -0.0798 -0.2143
-3 10 15 0.2702 0.1557
-3 11 -2 -1.0426 -1.6417
-3 11 -1 0.2355 -0.8389
-3 11 0 0.8723 -2.0410
-3 11 1 0.0501 0.7216
-3 11 2 1.9144 -0.9634
-3 11 3 0.6206 1.6371
-3 11 4 2.1028 -0.5400
-3 11 5 0.3955 1.5109
-3 11 6 1.1228 -1.3056
-3 11 7 0.2174 2.0392
-3 11 8 0.1732 -1.2747
-3 11 9 0.6098 1.5740
-3 11 10 -0.0326 -0.5199
-3 11 11 0.4134 0.8741
-3 11 12 -0.3002 -0.1630
-3 11 13 0.4200 0.3677
-3 11 14 -0.2489 -0.0605
-3 12 -2 -0.6236 0.8182
-3 12 -1 1.7787 -0.3868
-3 12 0 0.1109 1.1502
-3 12 1 1.4352 1.5492
-3 12 2 0.4859 1.0288
-3 12 3 1.3025 1.6531
-3 12 4 0.0679 0.1574
-3 12 5 0.3427 0.9953
-3 12 6 -0.5056 -0.4097
-3 12 7 0.2551 1.6525
-3 12 8 -0.6877 -0.5431
-3 12 9 0.6538 1.3256
-3 12 10 -0.5459 -0.2522
-3 12 11 0.2775 0.6899
-3 12 12 -0.4935 -0.1682
-3 12 13 0.3269 0.2691
-3 12 14 -0.2713 0.1115
-3 13 -2 -0.5351 1.7837
-3 13 -1 0.1189 -0.2280
-3 13 0 -0.6691 2.8725
-3 13 1 -0.0261 0.8486
-3 13 2 -0.3476 1.5247
-3 13 3 0.2597 0.3484
-3 13 4 -1.0914 -0.0768
-3 13 5 -0.2017 -0.2422
-3 13 6 -1.1457 0.1132
-3 13 7 -0.1955 0.5582
-3 13 8 -0.7729 -0.0662
-3 13 9 0.3277 0.6863
-3 13 10 -0.6325 -0.0592
-3 13 11 0.1790 0.2311
-3 13 12 -0.3625 -0.0393
-3 13 13 0.1621 0.0734
-3 14 -2 -0.3818 0.5640
-3 14 -1 -1.5996 -0.3366
-3 14 0 -0.5982 1.6091
-3 14 1 -1.4473 -0.2688
-3 14 2 -0.1363 0.2782
-3 14 3 -0.6688 -0.6566
-3 14 4 -0.7870 -0.7432
-3 14 5 -0.4292 -0.7317
-3 14 6 -0.6290 0.0341
-3 14 7 -0.4877 -0.0624
-3 14 8 -0.2965 -0.1202
-3 14 9 0.0286 0.3815
-3 14 10 -0.4373 -0.0289
-3 14 11 0.1227 0.0499
-3 14 12 -0.0837 0.1457
-3 15 -2 -0.0549 -0.8045
-3 15 -1 -1.2931 -0.2352
-3 15 0 0.0031 -0.4210
-3 15 1 -1.1065 -0.6163
-3 15 2 0.2757 -0.8569
-3 15 3 -0.5863 -0.5799
-3 15 4 -0.0446 -0.8636
-3 15 5 -0.1950 -0.2232
-3 15 6 0.0509 -0.2151
-3 15 7 -0.3097 0.0429
-3 15 8 0.0262 -0.3378
-3 15 9 0.0204 0.4102
-3 15 10 -0.3566 -0.0860
-3 15 11 0.1238 0.1601
-3 15 12 0.0204 0.2112
-3 16 -2 0.1659 -0.7491
-3 16 -1 0.0091 0.0258
-3 16 0 0.3070 -0.9992
-3 16 1 0.0061 -0.2689
-3 16 2 0.1767 -0.7675
-3 16 3 -0.0531 -0.0565
-3 16 4 0.2180 -0.3586
-3 16 5 0.0791 0.3255
-3 16 6 0.2294 -0.2928
-3 16 7 0.0098 0.2640
-3 16 8 0.0143 -0.3267
-3 16 9 0.1338 0.3680
-3 16 10 -0.3503 -0.0768
-3 16 11 0.1617 0.2151
-3 17 -2 0.2469 0.0482
-3 17 -1 0.5429 0.0676
-3 17 0 0.2008 -0.4303
-3 17 1 0.4276 0.0372
-3 17 2 -0.1838 -0.1341
-3 17 3 0.2495 0.1182
-3 17 4 0.0779 0.0941
-3 17 5 0.1690 0.2372
-3 17 6 0.0820 -0.2539
-3 17 7 0.1190 0.2063
-3 17 8 -0.0607 -0.1491
-3 17 9 0.1153 0.2201
-3 18 -2 0.3318 0.3130
-3 18 -1 0.2337 -0.0469
-3 18 0 0.0977 -0.0909
-3 18 1 0.1698 0.0421
-3 18 2 -0.2920 0.0835
-3 18 3 0.2799 -0.0684
-3 18 4 -0.0153 0.1451
-3 18 5 0.1668 -0.1918
-3 18 6 -0.0175 -0.1896
-3 18 7 0.0524 0.0156
-3 18 8 -0.0890 -0.0314
-3 19 -2 0.3441 0.0246
-3 19 -1 0.0075 -0.0202
-3 19 0 0.1095 -0.2628
-3 19 1 0.0151 -0.0400
-3 19 2 -0.1440 -0.0979
-3 19 3 0.2145 -0.2245
-3 19 4 0.0378 0.0217
-3 19 5 0.1063 -0.3708
-3 19 6 0.0015 -0.0960
-3 20 -2 0.1836 -0.1299
-3 20 -1 0.1081 0.1029
-3 20 0 0.0774 -0.3339
-3 20 1 0.1335 -0.0764
-3 20 2 -0.0178 -0.1762
-3 20 3 0.0889 -0.2065
-2 -20 -5 -0.0720 -0.0441
-2 -20 -4 -0.1024 -0.0893
-2 -20 -3 -0.0639 -0.0977
-2 -20 -2 -0.0102 -0.1571
-2 -19 -7 -0.0255 -0.1140
-2 -19 -6 -0.1653 -0.0793
-2 -19 -5 -0.1094 -0.2088
-2 -19 -4 -0.0687 -0.1829
-2 -19 -3 0.0170 -0.0011
-2 -19 -2 0.0774 -0.1173
-2 -18 -8 -0.0291 -0.0892
-2 -18 -7 0.0432 -0.2804
-2 -18 -6 0.1121 -0.0310
-2 -18 -5 -0.2124 -0.2977
-2 -18 -4 0.1566 -0.0772
-2 -18 -3 -0.1180 0.3518
-2 -18 -2 0.0435 -0.0232
-2 -17 -9 0.0717 0.1137
-2 -17 -8 0.1550 0.1241
-2 -17 -7 0.0654 -0.2833
-2 -17 -6 0.4586 0.1988
-2 -17 -5 -0.4604 -0.1615
-2 -17 -4 0.3155 0.0310
-2 -17 -3 -0.4255 0.5692
-2 -17 -2 -0.0733 -0.1028
-2 -16 -9 -0.0372 0.1656
-2 -16 -8 0.2953 0.3285
-2 -16 -7 -0.1140 -0.0947
-2 -16 -6 0.4940 0.2376
-2 -16 -5 -0.5911 -0.0127
-2 -16 -4 0.2723 -0.0811
-2 -16 -3 -0.5394 0.3389
-2 -16 -2 0.0464 -0.2901
-2 -15 -10 -0.0837 0.0525
-2 -15 -9 -0.0644 0.2102
-2 -15 -8 0.1599 0.1910
-2 -15 -7 -0.1750 0.0075
-2 -15 -6 0.1748 -0.0115
-2 -15 -5 -0.3187 -0.0572
-2 -15 -4 0.0815 -0.2199
-2 -15 -3 -0.3719 0.0238
-2 -15 -2 0.2712 -0.2882
-2 -14 -10 -0.4047 -0.0653
-2 -14 -9 0.3677 0.0191
-2 -14 -8 -0.2031 0.0419
-2 -14 -7 0.1246 -0.2115
-2 -14 -6 -0.2986 -0.1152
-2 -14 -5 0.0284 -0.2931
-2 -14 -4 -0.3717 -0.0756
-2 -14 -3 -0.3494 0.0403
-2 -14 -2 -0.1590 -0.0475
-2 -13 -10 -0.6008 0.2788
-2 -13 -9 0.9203 -0.3895
-2 -13 -8 -0.5726 0.3483
-2 -13 -7 0.4017 -0.7993
-2 -13 -6 -0.7171 0.1255
-2 -13 -5 -0.1928 -0.8379
-2 -13 -4 -1.0608 0.2233
-2 -13 -3 -0.8297 -0.0781
-2 -13 -2 -1.2828 0.2212
-2 -12 -10 -0.6047 0.7814
-2 -12 -9 0.9821 -0.8229
-2 -12 -8 -0.7435 0.7911
-2 -12 -7 0.3174 -1.6246
-2 -12 -6 -0.7436 0.2898
-2 -12 -5 -0.9124 -1.7525
-2 -12 -4 -1.1939 0.2541
-2 -12 -3 -1.5839 -0.9681
-2 -12 -2 -1.4286 0.3611
-2 -11 -10 -0.5369 0.7267
-2 -11 -9 0.7539 -1.2097
-2 -11 -8 -0.5773 0.8435
-2 -11 -7 0.2279 -2.2776
-2 -11 -6 -0.1145 0.1689
-2 -11 -5 -1.2332 -2.4110
-2 -11 -4 0.0626 -0.0500
-2 -11 -3 -1.9304 -1.8725
-2 -11 -2 0.9955 0.2963
-2 -10 -9 0.7665 -1.4874
-2 -10 -8 -0.1123 0.8085
-2 -10 -7 0.4217 -2.2936
-2 -10 -6 0.8138 0.3480
-2 -10 -5 -0.6282 -1.9347
-2 -10 -4 2.0648 -0.0811
-2 -10 -3 -1.3607 -1.1483
-2 -10 -2 4.6068 0.1712
-2 -9 -9 0.6799 -1.3841
-2 -9 -8 0.3700 1.1650
-2 -9 -7 0.3508 -1.6352
-2 -9 -6 1.2754 1.3519
-2 -9 -5 0.0780 -0.4591
-2 -9 -4 2.9899 0.9135
-2 -9 -3 -0.4441 1.2154
-2 -9 -2 5.7463 0.5609
-2 -8 -9 -0.0831 -0.6577
-2 -8 -8 0.4432 1.4034
-2 -8 -7 -0.5086 -0.6272
-2 -8 -6 0.8512 2.5763
-2 -8 -5 -0.5801 0.8524
-2 -8 -4 2.0590 2.5852
-2 -8 -3 -0.8568 2.9985
-2 -8 -2 3.1988 1.6038
-2 -7 -10 0.2443 0.0116
-2 -7 -9 -0.8979 0.3984
-2 -7 -8 -0.3654 0.7158
-2 -7 -7 -1.5401 0.3667
-2 -7 -6 -0.5254 2.7044
-2 -7 -5 -2.6712 1.1715
-2 -7 -4 0.4469 3.1576
-2 -7 -3 -3.2097 2.7227
-2 -7 -2 0.4181 2.0315
-2 -6 -10 -1.0877 -0.8396
-2 -6 -9 -0.6169 0.8658
-2 -6 -8 -2.1991 -0.5982
-2 -6 -7 -1.5865 0.7194
-2 -6 -6 -2.8421 1.3336
-2 -6 -5 -3.9804 0.5946
-2 -6 -4 -0.5940 1.7193
-2 -6 -3 -5.1146 1.8494
-2 -6 -2 0.8085 0.8339
-2 -5 -10 -2.3758 -1.2583
-2 -5 -9 0.6155 -0.0208
-2 -5 -8 -4.1936 -1.5132
-2 -5 -7 -0.4267 -0.3246
-2 -5 -6 -5.4079 -0.1868
-2 -5 -5 -2.4015 -0.5655
-2 -5 -4 -1.4317 0.5878
-2 -5 -3 -3.8283 2.1412
-2 -5 -2 2.4823 -0.1346
-2 -4 -10 -2.5781 -1.0442
-2 -4 -9 1.5911 -1.8021
-2 -4 -8 -4.8327 -1.6436
-2 -4 -7 0.9667 -2.3956
-2 -4 -6 -6.6313 -0.1444
-2 -4 -5 0.7848 -2.1241
-2 -4 -4 -2.7783 2.8170
-2 -4 -3 -0.9156 2.0418
-2 -4 -2 1.5489 2.0546
-2 -3 -10 -1.6218 -0.9175
-2 -3 -9 1.7453 -2.9707
-2 0 2 14.3259 -2.1879
-2 0 4 2.2997 -2.7335
-2 0 6 -0.8323 -2.7308
-2 0 8 -1.9740 -1.1184
-2 0 10 -0.3148 2.2067
-2 0 12 0.8749 1.2784
-2 0 14 0.8354 -0.1402
-2 0 16 0.0236 -0.1808
-2 1 0 16.3984 2.1674
-2 1 1 -3.7474 4.8163
-2 1 2 10.9757 -4.3480
-2 1 3 -5.1705 3.7285
-2 1 4 1.7026 -4.8974
-2 1 5 -0.8372 1.8872
-2 1 6 -1.0820 -2.8225
-2 1 7 0.7739 1.3098
-2 1 8 -1.8942 -0.5774
-2 1 9 0.4182 1.1644
-2 1 10 -0.3836 1.9088
-2 1 11 -0.6570 0.3573
-2 1 12 0.7863 1.2052
-2 1 13 0.1317 0.4070
-2 1 14 0.6589 0.1652
-2 1 15 0.3178 0.1597
-2 1 16 -0.0753 -0.0465
-2 1 17 -0.1265 0.1185
-2 2 0 5.6844 0.9318
-2 2 1 -3.4669 2.4439
-2 2 2 4.6915 -7.3423
-2 2 3 -4.8036 3.8540
-2 2 4 0.1496 -8.0326
-2 2 5 -0.0845 3.6796
-2 2 6 -2.4299 -2.7667
-2 2 7 0.8653 3.0644
-2 2 8 -2.3388 0.3262
-2 2 9 0.5143 2.4772
-2 2 10 -0.8704 1.1912
-2 2 11 -0.6078 0.8086
-2 2 12 0.4746 1.0473
-2 2 13 0.0860 0.4409
-2 2 14 0.3413 0.6917
-2 2 15 0.2261 -0.0576
-2 2 16 -0.1785 0.2008
-2 2 17 -0.1340 0.0407
-2 3 -1 1.3122 -3.9220
-2 3 0 1.0381 0.2111
-2 3 1 -0.3872 -4.1377
-2 3 2 1.4289 -6.0799
-2 3 3 -1.1105 0.7856
-2 3 4 -1.4817 -7.2399
-2 3 5 0.8853 4.0137
-2 3 6 -4.8855 -2.2217
-2 3 7 0.3521 3.8431
-2 3 8 -3.8394 0.5815
-2 3 9 0.4884 3.0312
-2 3 10 -1.9490 0.5537
-2 3 11 0.1045 1.0083
-2 3 12 -0.0526 0.9151
-2 3 13 -0.0428 0.0952
-2 3 14 0.2054 0.8277
-2 3 15 -0.1068 -0.4655
-2 3 16 -0.0314 0.3244
-2 3 17 -0.0497 -0.1385
-2 4 -1 1.1384 -7.2762
-2 4 0 2.9389 0.3135
-2 4 1 1.1648 -7.1301
-2 4 2 1.6493 -1.5879
-2 4 3 -0.0106 -2.2502
-2 4 4 -2.0945 -3.2184
-2 4 5 -0.1026 2.1021
-2 4 6 -6.3276 -1.6400
-2 4 7 -0.3044 2.3903
-2 4 8 -5.0860 0.2312
-2 4 9 0.4729 1.9984
-2 4 10 -2.8473 0.4264
-2 4 11 0.7456 0.5493
-2 4 12 -0.5468 0.8429
-2 4 13 -0.0437 -0.3532
-2 4 14 0.2373 0.5358
-2 4 15 -0.2509 -0.6182
-2 4 16 0.2440 0.2875
-2 4 17 -0.0222 -0.1958
-2 5 -1 2.1523 -5.0555
-2 5 0 3.9924 0.5294
-2 5 1 -0.1526 -5.3833
-2 5 2 1.6750 0.9652
-2 5 3 -2.3748 -3.3834
-2 5 4 -1.3890 -0.6300
-2 5 5 -2.3693 -0.5796
-2 5 6 -4.9793 -1.7614
-2 5 7 -0.8568 -0.0265
-2 5 8 -4.4545 -0.1467
-2 5 9 0.2015 0.1563
-2 5 10 -2.5342 0.6219
-2 5 11 0.7624 -0.3341
-2 5 12 -0.6417 0.7654
-2 5 13 0.1075 -0.6880
-2 5 14 0.2065 0.2717
-2 5 15 -0.1250 -0.4844
-2 5 16 0.3263 0.1819
-2 5 17 -0.1022 -0.1144
-2 6 -1 2.7806 -3.5012
-2 6 0 1.6945 0.3044
-2 6 1 -1.8089 -4.1938
-2 6 2 0.5192 -0.0981
-2 6 3 -3.9728 -3.4122
-2 6 4 0.0064 -1.2095
-2 6 5 -3.2264 -2.0203
-2 6 6 -1.9378 -2.4234
-2 6 7 -1.1408 -1.2121
-2 6 8 -2.2603 -0.4274
-2 6 9 -0.2958 -0.8537
-2 6 10 -1.0841 0.6075
-2 6 11 0.4085 -0.8614
-2 6 12 -0.2644 0.6694
-2 6 13 0.2481 -0.8607
-2 6 14 0.1062 0.2977
-2 6 15 0.0274 -0.4209
-2 6 16 0.1975 0.0749
-2 6 17 -0.1472 -0.0618
-2 7 -1 2.3619 -5.3873
-2 7 0 0.7074 0.0178
-2 7 1 -1.7261 -5.8039
-2 7 2 0.8477 -1.5640
-2 7 3 -2.5510 -3.3334
-2 7 4 1.4727 -2.3119
-2 7 5 -1.8753 -1.8944
-2 7 6 0.4855 -2.5834
-2 7 7 -0.9845 -0.7331
-2 7 8 -0.1674 -0.6938
-2 7 9 -0.4935 -0.4175
-2 7 10 0.3008 0.3132
-2 7 11 0.2372 -0.6043
-2 7 12 0.1915 0.6443
-2 7 13 0.2625 -0.8637
-2 7 14 0.1306 0.4357
-2 7 15 0.0748 -0.5411
-2 7 16 0.1230 0.0248
-2 8 -1 1.6015 -6.6102
-2 8 0 3.6082 0.2859
-2 8 1 -0.7407 -6.5651
-2 8 2 3.5751 -0.8418
-2 8 3 -0.4735 -2.6885
-2 8 4 2.6695 -1.6443
-2 8 5 -0.3230 -0.9809
-2 8 6 1.5150 -1.7138
-2 8 7 -0.5863 0.4148
-2 8 8 0.8313 -0.8121
-2 8 9 -0.2233 0.6922
-2 8 10 0.6550 0.0681
-2 8 11 0.2970 0.0280
-2 8 12 0.2823 0.6575
-2 8 13 0.1985 -0.7116
-2 8 14 0.2615 0.4343
-2 8 15 0.1045 -0.5779
-2 8 16 0.1732 0.0656
-2 9 -1 1.0186 -3.8503
-2 9 0 6.5422 0.8828
-2 9 1 -0.5299 -3.7167
-2 9 2 5.6699 0.8273
-2 9 3 -0.3855 -1.0324
-2 9 4 3.0019 -0.1026
-2 9 5 -0.3658 0.2497
-2 9 6 1.6524 -0.5623
-2 9 7 -0.3973 1.5319
-2 9 8 0.8372 -0.8012
-2 9 9 0.1002 1.4871
-2 9 10 0.1595 -0.1172
-2 9 11 0.3091 0.3813
-2 9 12 0.0354 0.4784
-2 9 13 0.1869 -0.5050
-2 9 14 0.2656 0.2779
-2 9 15 0.1825 -0.4120
-2 9 16 0.1541 0.1287
-2 10 -1 0.5485 0.3390
-2 10 0 5.3984 0.9549
-2 10 1 -1.1244 0.2306
-2 10 2 4.4241 1.1192
-2 10 3 -1.7096 0.6281
-2 10 4 1.9785 0.4768
-2 10 5 -1.3849 1.4346
-2 10 6 1.1720 -0.1253
-2 10 7 -0.4228 2.3225
-2 10 8 0.2637 -0.9139
-2 10 9 0.2823 1.6122
-2 10 10 -0.3801 -0.4431
-2 10 11 0.3048 0.3441
-2 10 12 -0.1616 0.0466
-2 10 13 0.3045 -0.3328
-2 10 14 0.1173 0.0995
-2 10 15 0.2444 -0.2586
-2 11 -1 0.3079 1.7874
-2 11 0 1.4555 0.2621
-2 11 1 -1.3742 1.4846
-2 11 2 1.0914 -0.0408
-2 11 3 -2.3207 1.0554
-2 11 4 0.2023 0.0068
-2 11 5 -1.6773 1.9105
-2 11 6 0.2339 -0.3480
-2 11 7 -0.2485 2.3598
-2 11 8 -0.4358 -1.0614
-2 11 9 0.5189 1.2466
-2 11 10 -0.5264 -0.6917
-2 11 11 0.4665 0.2477
-2 11 12 -0.1298 -0.3003
-2 11 13 0.4805 -0.1715
-2 11 14 0.0387 -0.0094
-2 11 15 0.2188 -0.2341
-2 12 -1 0.4970 0.2519
-2 12 0 -1.2202 -0.4473
-2 12 1 -0.8288 -0.0307
-2 12 2 -1.1666 -0.9832
-2 12 3 -1.5754 0.4689
-2 12 4 -0.9949 -0.3489
-2 12 5 -0.8196 1.4363
-2 12 6 -0.5470 -0.4142
-2 12 7 0.1503 1.5546
-2 12 8 -0.7676 -0.8765
-2 12 9 0.7446 0.7271
-2 12 10 -0.4347 -0.5238
-2 12 11 0.6144 0.2209
-2 12 12 -0.0537 -0.2598
-2 12 13 0.5346 -0.0161
-2 12 14 0.0933 -0.0352
-2 13 -1 0.7983 -1.3896
-2 13 0 -1.1287 -0.5048
-2 13 1 -0.1562 -1.5710
-2 13 2 -1.1767 -0.7609
-2 13 3 -0.5387 -0.0382
-2 13 4 -1.0189 -0.0770
-2 13 5 0.1170 0.5839
-2 13 6 -0.6673 -0.0214
-2 13 7 0.3046 0.5286
-2 13 8 -0.5656 -0.4383
-2 13 9 0.6731 0.3100
-2 13 10 -0.3603 -0.1847
-2 13 11 0.4781 0.0818
-2 13 12 -0.0784 -0.0136
-2 13 13 0.3678 0.0254
-2 13 14 0.1082 -0.0015
-2 14 -1 0.7407 -1.4041
-2 14 0 -0.0098 -0.1485
-2 14 1 0.0090 -1.5265
-2 14 2 -0.2150 0.0156
-2 14 3 -0.1848 -0.0928
-2 14 4 -0.3952 0.2791
-2 14 5 0.1990 -0.0135
-2 14 6 -0.2872 0.3256
-2 14 7 0.0418 -0.0600
-2 14 8 -0.1231 -0.2006
-2 14 9 0.4184 0.0788
-2 14 10 -0.3211 -0.1410
-2 14 11 0.2309 -0.2002
-2 14 12 -0.1053 0.0675
-2 14 13 0.0988 -0.0758
-2 15 -1 0.3773 -0.6107
-2 15 0 0.3478 0.0436
-2 15 1 -0.1692 -0.6538
-2 15 2 0.3147 0.3784
-2 15 3 -0.3846 -0.1202
-2 15 4 0.1699 0.2052
-2 15 5 -0.3394 -0.2007
-2 15 6 0.1693 0.2398
-2 15 7 -0.2688 -0.1114
-2 15 8 0.2172 -0.2344
-2 15 9 0.3111 -0.0033
-2 15 10 -0.2440 -0.3015
-2 15 11 0.1917 -0.3753
-2 15 12 -0.0572 -0.0394
-2 16 -1 0.0521 -0.2912
-2 16 0 0.0193 -0.0231
-2 16 1 -0.2288 -0.1696
-2 16 2 0.2613 0.1723
-2 16 3 -0.5138 -0.2984
-2 16 4 0.4000 -0.0628
-2 16 5 -0.7286 -0.0618
-2 16 6 0.4406 0.0014
-2 16 7 -0.3403 0.1194
-2 16 8 0.3470 -0.2284
-2 16 9 0.2863 -0.0008
-2 16 10 -0.1521 -0.2892
-2 16 11 0.2709 -0.3002
-2 17 -1 -0.1227 -0.4343
-2 17 0 -0.1070 -0.0948
-2 17 1 -0.0986 -0.1652
-2 17 2 0.1048 -0.1062
-2 17 3 -0.3777 -0.3186
-2 17 4 0.2914 -0.0473
-2 17 5 -0.6987 0.2353
-2 17 6 0.4157 0.0005
-2 17 7 -0.2811 0.3422
-2 17 8 0.3068 -0.1171
-2 17 9 0.1148 0.0191
-2 17 10 -0.0937 -0.1373
-2 18 -1 -0.1853 -0.3447
-2 18 0 0.1174 -0.0712
-2 18 1 0.0020 -0.0712
-2 18 2 0.0399 -0.1148
-2 18 3 -0.2349 -0.0417
-2 18 4 -0.0030 0.2098
-2 18 5 -0.5223 0.4048
-2 18 6 0.1808 0.1477
-2 18 7 -0.2284 0.3579
-2 18 8 0.1955 -0.0844
-2 18 9 -0.0709 0.0167
-2 19 -1 -0.1267 0.0666
-2 19 0 0.1917 -0.0115
-2 19 1 -0.0152 0.2337
-2 19 2 -0.0358 0.0494
-2 19 3 -0.2295 0.2461
-2 19 4 -0.1897 0.2883
-2 19 5 -0.3875 0.3107
-2 19 6 0.0000 0.1366
-2 19 7 -0.1421 0.2040
-2 20 -1 -0.0152 0.3097
-2 20 0 -0.0292 0.0482
-2 20 1 -0.0687 0.3732
-2 20 2 -0.1215 0.1589
-2 20 3 -0.2222 0.2726
-2 20 4 -0.1212 0.0800
-2 20 5 -0.2203 0.1387
-1 -20 -5 0.0746 -0.0019
-1 -20 -4 0.1032 -0.0167
-1 -20 -3 0.0410 0.1650
-1 -20 -2 0.1619 0.2158
-1 -20 -1 0.0856 0.0592
-1 -19 -7 0.1541 0.0293
-1 -19 -4 0.2175 0.1047
-1 -19 -3 0.0878 0.1670
-1 -19 -2 0.1360 0.0248
-1 -19 -1 -0.1518 0.0367
-1 -18 -8 0.1496 0.2299
-1 -18 -6 0.3555 0.4751
-1 -18 -5 -0.2193 -0.0135
-1 -18 -4 0.6009 0.0911
-1 -18 -3 -0.1687 0.0430
-1 -18 -2 0.2048 -0.4604
-1 -18 -1 -0.4020 -0.0114
-1 -17 -9 -0.1625 -0.0623
-1 -17 -8 0.1526 0.3741
-1 -17 -7 -0.5408 -0.2248
-1 -17 -6 0.6595 0.4811
-1 -17 -5 -0.7633 -0.0840
-1 -17 -4 1.1111 -0.3140
-1 -17 -3 -0.5648 0.0835
-1 -17 -2 0.3955 -1.1443
-1 -17 -1 -0.5327 0.0692
-1 -16 -9 -0.4726 -0.2865
-1 -16 -8 0.3793 0.0788
-1 -16 -7 -0.8021 -0.2467
-1 -16 -6 0.9192 -0.0278
-1 -16 -5 -0.7878 0.0844
-1 -16 -4 1.1925 -0.9150
-1 -16 -3 -0.5666 0.3436
-1 -16 -2 0.4957 -1.7660
-1 -16 -1 -0.2374 0.2646
-1 -15 -10 0.3274 -0.2532
-1 -15 -9 -0.2368 -0.1174
-1 -15 -8 0.5131 -0.2042
-1 -15 -7 -0.2426 0.1034
-1 -15 -6 0.7778 -0.4169
-1 -15 -5 0.0510 0.2387
-1 -15 -4 0.6783 -1.1327
-1 -15 -3 0.1887 0.4315
-1 -15 -2 0.4650 -1.9545
-1 -15 -1 0.7297 0.4022
-1 -14 -9 0.3396 0.1937
-1 -14 -8 0.2018 0.2462
-1 -14 -7 0.7230 0.3810
-1 -14 -6 0.4248 0.0575
-1 -14 -5 1.2297 -0.0028
-1 -14 -4 0.3212 -0.5348
-1 -14 -3 1.3972 0.1571
-1 -14 -2 0.5365 -1.4230
-1 -14 -1 2.0516 0.4419
-1 -13 -9 0.4689 0.1898
-1 -13 -8 -0.2626 1.3016
-1 -13 -7 1.1041 0.3069
-1 -13 -6 0.4695 1.3293
-1 -13 -5 1.7373 -0.2814
-1 -13 -4 0.8300 0.7509
-1 -13 -3 2.0675 -0.0347
-1 -13 -2 0.7826 -0.2074
-1 -13 -1 2.7282 0.4795
-1 -12 -9 0.0023 0.0522
-1 -12 -8 -0.5385 2.0508
-1 -12 -7 0.5022 0.2512
-1 -12 -6 0.7921 2.4124
-1 -12 -5 0.9448 0.1144
-1 -12 -4 1.6255 1.8851
-1 -12 -3 1.1476 0.3172
-1 -12 -2 0.9318 1.0320
-1 -12 -1 1.6187 0.5287
-1 -11 -9 -0.3910 0.0971
-1 -11 -8 -0.8698 1.9531
-1 -11 -7 -0.3919 0.2787
-1 -11 -6 0.5114 2.2967
-1 -11 -5 -0.6112 0.8556
-1 -11 -4 1.3473 1.6841
-1 -11 -3 -1.2067 0.8516
-1 -11 -2 0.6800 0.9566
-1 -11 -1 -1.2674 0.5174
-1 -10 -8 -1.2686 1.3979
-1 -10 -7 -0.5799 -0.2893
-1 -10 -6 -0.4104 1.1365
-1 -10 -5 -1.4528 0.5140
-1 -10 -4 -0.1870 -0.0862
-1 -10 -3 -2.9365 0.4771
-1 -10 -2 0.1184 -1.1338
-1 -10 -1 -3.6447 0.3093
-1 -9 -9 0.0733 -0.2741
-1 -9 -8 -1.0361 0.9501
-1 -9 -7 0.0687 -1.4823
-1 -9 -6 -0.6115 0.2283
-1 -9 -5 -0.8024 -1.4679
-1 -9 -4 -1.0538 -1.7329
-1 -9 -3 -2.0446 -1.3054
-1 -9 -2 0.0550 -3.2747
-1 -9 -1 -2.8425 -0.2649
-1 -8 -9 0.4018 0.0555
-1 -8 -8 -0.1972 0.4349
-1 -8 -7 0.8985 -1.9161
-1 -8 -6 0.6546 0.3015
-1 -8 -5 0.2678 -3.2846
-1 -8 -4 0.6995 -1.3217
-1 -8 -3 0.0087 -2.8979
-1 -8 -2 1.3620 -2.2997
-1 -8 -1 -0.4907 -0.9068
-1 -7 -9 1.1287 1.3422
-1 -7 -8 -0.2686 -0.6300
-1 -7 -7 1.9146 -0.6298
-1 -7 -6 1.6188 0.4406
-1 -7 -5 0.5254 -2.5704
-1 -7 -4 3.4642 0.1721
-1 -7 -3 -0.7150 -1.7673
-1 -7 -2 2.9693 0.5539
-1 -7 -1 -2.1619 -0.7456
-1 -6 -9 2.7749 2.2139
-1 -6 -8 -2.1994 -1.6604
-1 -6 -7 4.1557 1.0374
-1 -6 -6 -0.4202 -0.2086
-1 -6 -5 1.2343 -0.3748
-1 -6 -4 2.3846 -0.3284
-1 -6 -3 -3.9723 0.9669
-1 -6 -2 1.7495 -0.8590
-1 -6 -1 -8.0924 0.0810
-1 -5 -9 4.8796 1.3688
-1 -5 -8 -4.5299 -1.0342
-1 -5 -7 7.6776 0.7165
-1 -5 -6 -5.1216 -0.2842
-1 -5 -5 4.9315 -1.6017
-1 -5 -4 -3.9430 -2.2298
-1 -5 -3 -3.1707 -0.9866
-1 -5 -2 -2.8396 -7.1343
-1 -5 -1 -8.8743 -0.7371
-1 -4 -9 6.0485 -0.3671
-1 -4 -8 -5.0491 1.7697
-1 -4 -7 10.1323 -1.9888
-1 -4 -6 -8.0608 2.4318
-1 -4 -5 10.4874 -8.7157
-1 -4 -4 -8.7106 0.6897
-1 -4 -3 4.5104 -11.3465
-1 -4 -2 -5.2455 -6.5721
-1 -4 -1 0.2714 -5.0657
-1 -3 -9 5.4051 -1.2669
-1 -3 -8 -3.5339 4.8568
-1 -3 -7 8.9083 -4.7980
-1 -3 -3 8.6880 -22.8793
-1 -3 -2 0.0440 10.3888
-1 -3 -1 4.4713 -10.6247
-1 -2 -1 -16.0097 -12.8358
-1 0 1 -71.7737 -0.2049
-1 0 3 -38.1333 3.2083
-1 0 5 -12.8820 0.4886
-1 0 7 -3.1888 2.9395
-1 0 9 1.1798 0.3515
-1 0 11 0.3749 -1.8818
-1 0 13 -0.2440 -0.7975
-1 0 15 -0.1057 0.0305
-1 0 17 0.0783 -0.3417
-1 1 1 -53.2458 4.0284
-1 1 2 13.7257 -26.2923
-1 1 3 -27.3797 10.5071
-1 1 4 10.4189 -16.9073
-1 1 5 -7.9714 5.6189
-1 1 6 2.9310 -7.3045
-1 1 7 -1.2294 3.7660
-1 1 8 -0.0404 -3.9316
-1 1 9 1.8128 0.6004
-1 1 10 0.0851 -1.5466
-1 1 11 0.7414 -1.3669
-1 1 12 0.4173 -0.4996
-1 1 13 -0.1647 -0.6524
-1 1 14 -0.3203 0.0337
-1 1 15 -0.0735 -0.0815
-1 1 16 0.0715 0.0071
-1 1 17 0.0442 -0.2869
-1 2 0 2.5071 -31.6281
-1 2 1 -17.2433 11.1432
-1 2 2 13.1878 -28.1715
-1 2 3 -6.3467 22.4878
-1 2 4 8.5101 -20.7167
-1 2 5 2.3919 14.4351
-1 2 6 1.1388 -10.3985
-1 2 7 3.6324 5.2048
-1 2 8 -0.7009 -6.1396
-1 2 9 3.5174 1.3189
-1 2 10 -0.5860 -2.3605
-1 2 11 1.5674 -0.3508
-1 2 12 -0.0328 -0.4479
-1 2 13 -0.0338 -0.4359
-1 2 14 -0.5169 0.2600
-1 2 15 0.0002 -0.2927
-1 2 16 0.1186 0.0531
-1 2 17 0.0052 -0.1712
-1 3 0 0.5679 -8.0609
-1 3 1 3.0482 11.8712
-1 3 2 1.7298 -9.8175
-1 3 3 5.6314 23.1457
-1 3 4 -1.8832 -11.9125
-1 3 5 9.5744 16.2021
-1 3 6 -3.8143 -8.0856
-1 3 7 8.4214 5.2971
-1 3 8 -2.3075 -5.3890
-1 3 9 5.4492 1.8978
-1 3 10 -2.1523 -2.0397
-1 3 11 2.3302 0.0664
-1 3 12 -1.1653 0.1009
-1 3 13 0.0424 -0.5261
-1 3 14 -0.5563 0.6165
-1 3 15 0.0686 -0.4437
-1 3 16 0.0686 0.1799
-1 3 17 0.0336 -0.1193
-1 4 0 -0.9721 9.8224
-1 4 1 -0.0245 5.5598
-1 4 2 -6.0951 5.7709
-1 4 3 3.4503 11.5093
-1 4 4 -7.5270 -1.6064
-1 4 5 9.1744 9.6438
-1 4 6 -6.4208 -3.2526
-1 4 7 9.8513 3.4189
-1 4 8 -3.9979 -2.3434
-1 4 9 6.2140 1.2555
-1 4 10 -3.5736 -0.7960
-1 4 11 2.6727 -0.6453
-1 4 12 -1.9214 0.7622
-1 4 13 0.1532 -0.9582
-1 4 14 -0.4460 0.9359
-1 4 15 0.0823 -0.5448
-1 4 16 -0.0390 0.3738
-1 4 17 0.0697 -0.2060
-1 5 0 -0.7268 8.8194
-1 5 1 -8.2488 -0.4102
-1 5 2 -3.8836 6.8750
-1 5 3 -2.5939 0.3781
-1 5 4 -3.7676 2.1509
-1 5 5 4.2702 2.6391
-1 5 6 -4.3241 -0.1131
-1 5 7 7.4239 1.1045
-1 5 8 -4.1242 0.4289
-1 5 9 5.1392 -0.5146
-1 5 10 -3.4609 0.5914
-1 5 11 2.4371 -1.7251
-1 5 12 -1.6267 1.3480
-1 5 13 0.3048 -1.3360
-1 5 14 -0.2230 1.1920
-1 5 15 -0.0059 -0.6419
-1 5 16 -0.0454 0.5556
-1 5 17 0.0140 -0.3045
-1 6 0 0.2919 1.2216
-1 6 1 -7.6075 -1.2225
-1 6 2 1.8498 1.4437
-1 6 3 -3.5925 -1.7626
-1 6 4 2.1342 0.9594
-1 6 5 0.5066 0.9242
-1 6 6 -0.5049 0.0532
-1 6 7 3.8824 0.3107
-1 6 8 -2.4013 1.0489
-1 6 9 3.0768 -1.7249
-1 6 10 -1.9226 1.3153
-1 6 11 1.6370 -1.9829
-1 6 12 -0.7994 1.7692
-1 6 13 0.2350 -1.3076
-1 6 14 -0.0213 1.3995
-1 6 15 -0.2410 -0.6602
-1 6 16 0.0714 0.6550
-1 6 17 -0.1254 -0.2495
-1 7 0 0.5959 0.2182
-1 7 1 -2.2724 0.7191
-1 7 2 3.6218 -0.1543
-1 7 3 -1.2013 1.3613
-1 7 4 3.1627 0.1028
-1 7 5 -0.2393 2.5172
-1 7 6 1.2006 -0.6538
-1 7 7 1.7584 1.1024
-1 7 8 -0.6112 0.1205
-1 7 9 1.4047 -1.2769
-1 7 10 -0.6304 1.1532
-1 7 11 0.6198 -1.3064
-1 7 12 -0.4249 1.8053
-1 7 13 -0.1727 -0.9861
-1 7 14 -0.0246 1.4015
-1 7 15 -0.5642 -0.5359
-1 7 16 0.1407 0.6307
-1 7 17 -0.2574 -0.1030
-1 8 0 0.1594 3.9031
-1 8 1 -0.8174 1.2706
-1 8 2 1.6281 1.9961
-1 8 3 -0.6448 2.7303
-1 8 4 0.4993 1.0040
-1 8 5 -0.1187 2.8709
-1 8 6 0.4270 -0.4827
-1 8 7 0.8835 1.7553
-1 8 8 -0.3184 -0.7425
-1 8 9 0.6066 -0.1276
-1 8 10 -0.6471 0.5467
-1 8 11 -0.0798 -0.6412
-1 8 12 -0.7071 1.3892
-1 8 13 -0.5645 -0.7443
-1 8 14 -0.2637 1.0663
-1 8 15 -0.7328 -0.3627
-1 8 16 0.0589 0.4774
-1 9 0 -0.1101 4.6890
-1 9 1 -2.9841 -0.0081
-1 9 2 -0.0324 2.7618
-1 9 3 -2.2960 1.0279
-1 9 4 -1.0338 1.4356
-1 9 5 -0.8574 1.0000
-1 9 6 -0.4909 -0.1974
-1 9 7 0.0315 1.1314
-1 9 8 -0.9787 -1.0688
-1 9 9 0.2425 0.2807
-1 9 10 -1.2614 0.0457
-1 9 11 -0.2971 -0.5503
-1 9 12 -1.0152 0.8243
-1 9 13 -0.5754 -0.7092
-1 9 14 -0.5350 0.6072
-1 9 15 -0.5603 -0.2735
-1 9 16 -0.0857 0.2889
-1 10 0 0.0920 1.6758
-1 10 1 -3.6291 -1.0379
-1 10 2 0.2136 0.9638
-1 10 3 -2.9468 -0.7893
-1 10 4 0.0669 0.1564
-1 10 5 -1.5529 -0.8345
-1 10 6 -0.0646 -0.9891
-1 10 7 -0.7400 -0.0254
-1 10 8 -1.1849 -1.3830
-1 10 9 -0.0817 -0.1075
-1 10 10 -1.3718 -0.2478
-1 10 11 -0.3357 -0.6494
-1 10 12 -0.8867 0.3831
-1 10 13 -0.3491 -0.6729
-1 10 14 -0.6048 0.3582
-1 10 15 -0.2345 -0.2577
-1 11 0 0.2830 -0.9268
-1 11 1 -1.2677 -0.8198
-1 11 2 1.0290 -0.8075
-1 11 3 -1.2464 -0.9198
-1 11 4 1.6481 -1.4918
-1 11 5 -0.8532 -0.9862
-1 11 6 0.9091 -2.2213
-1 11 7 -0.6052 -0.5042
-1 11 8 -0.6704 -1.8250
-1 11 9 -0.2356 -0.4811
-1 11 10 -0.8981 -0.5221
-1 11 11 -0.3716 -0.5065
-1 11 12 -0.5091 0.0237
-1 11 13 -0.2317 -0.4626
-1 11 14 -0.4609 0.3097
-1 11 15 -0.1138 -0.1997
-1 12 0 0.1395 -0.8606
-1 12 1 1.5978 -0.1154
-1 12 2 1.1734 -0.8402
-1 12 3 1.1296 -0.1400
-1 12 4 1.7719 -1.8232
-1 12 5 0.7794 -0.1204
-1 12 6 1.1143 -2.4048
-1 12 7 0.3343 -0.2905
-1 12 8 -0.1041 -1.8854
-1 12 9 -0.0077 -0.4790
-1 12 10 -0.3584 -0.6899
-1 12 11 -0.2343 -0.2358
-1 12 12 -0.2299 -0.2570
-1 12 13 -0.2326 -0.1799
-1 12 14 -0.2883 0.2137
-1 13 0 -0.1111 0.7542
-1 13 1 2.7644 0.1818
-1 13 2 0.7544 0.3505
-1 13 3 2.1693 0.2482
-1 13 4 0.8101 -0.7355
-1 13 5 1.7786 0.3281
-1 13 6 0.6107 -1.2641
-1 13 7 1.0345 -0.1063
-1 13 8 0.1720 -1.2464
-1 13 9 0.3538 -0.2158
-1 13 10 -0.0317 -0.4395
-1 13 11 0.0658 -0.0511
-1 13 12 -0.1074 -0.2493
-1 13 13 -0.1639 -0.0235
-1 13 14 -0.2079 0.0404
-1 14 0 -0.1808 2.1114
-1 14 1 2.1159 0.0312
-1 14 2 0.4013 1.5521
-1 14 3 1.5013 0.0174
-1 14 4 0.2375 0.6529
-1 14 5 1.3766 0.0526
-1 14 6 0.3590 0.1134
-1 14 7 0.7788 -0.1413
-1 14 8 0.2624 -0.3114
-1 14 9 0.3500 0.1719
-1 14 10 0.0259 0.1145
-1 14 11 0.1828 0.0680
-1 14 12 -0.0452 0.0367
-1 14 13 -0.0377 -0.0219
-1 15 0 -0.0824 2.4050
-1 15 1 0.7269 -0.1257
-1 15 2 0.3696 2.0100
-1 15 3 0.1541 -0.2310
-1 15 4 0.5916 1.2962
-1 15 5 0.1709 -0.2371
-1 15 6 0.6460 0.6400
-1 15 7 -0.1255 -0.1064
-1 15 8 0.2225 0.2032
-1 15 9 -0.0653 0.4482
-1 15 10 -0.1466 0.4061
-1 15 11 0.0227 0.1293
-1 15 12 -0.0113 0.2394
-1 16 0 0.0435 1.8320
-1 16 1 -0.3205 -0.0309
-1 16 2 0.4535 1.6496
-1 16 3 -0.6718 -0.1209
-1 16 4 1.1297 0.9772
-1 16 5 -0.7196 -0.1661
-1 16 6 0.9077 0.2204
-1 16 7 -0.8004 0.0095
-1 16 8 0.1195 0.0769
-1 16 9 -0.3892 0.3686
-1 16 10 -0.2878 0.2163
-1 16 11 -0.0836 0.0678
-1 17 0 0.1174 1.0104
-1 17 1 -0.6250 0.1895
-1 17 2 0.4142 0.8880
-1 17 3 -0.5851 0.0853
-1 17 4 1.1225 0.2443
-1 17 5 -0.7304 -0.0722
-1 17 6 0.7880 -0.3876
-1 17 7 -0.7574 0.0031
-1 17 8 0.1296 -0.2172
-1 17 9 -0.3083 0.0898
-1 17 10 -0.1691 -0.0545
-1 18 0 0.0984 0.3397
-1 18 1 -0.4494 0.2673
-1 18 2 0.2830 0.1878
-1 18 3 -0.0813 0.0537
-1 18 4 0.7126 -0.2319
-1 18 5 -0.2304 -0.1729
-1 18 6 0.5096 -0.4990
-1 18 7 -0.3314 -0.0749
-1 18 8 0.2295 -0.2165
-1 18 9 -0.0942 -0.0217
-1 19 0 0.0080 -0.1364
-1 19 1 -0.1479 0.1143
-1 19 2 0.2088 -0.2402
-1 19 3 0.2015 -0.1120
-1 19 4 0.3696 -0.2706
-1 19 5 0.0868 -0.2091
-1 19 6 0.2993 -0.2030
-1 19 7 -0.0843 -0.0569
-1 20 0 -0.0386 -0.3900
-1 20 1 0.1300 -0.0973
-1 20 2 0.1915 -0.3598
-1 20 3 0.1351 -0.1476
-1 20 4 0.1938 -0.1319
-1 20 5 0.0435 -0.0360
-1 21 0 0.0153 -0.3525
-1 21 1 0.2683 -0.1487
0 -20 -5 -0.0617 0.1429
0 -20 -4 0.0078 -0.1557
0 -20 -3 -0.1527 -0.1013
0 -20 -2 -0.1315 -0.1588
0 -20 -1 -0.1231 -0.3572
0 -19 -4 -0.1669 -0.1868
0 -19 -3 -0.2720 -0.0825
0 -19 -2 -0.0768 -0.0082
0 -19 -1 -0.1340 -0.1278
0 -18 -5 -0.6433 -0.3178
0 -18 -4 0.1198 -0.0652
0 -18 -3 -0.6067 0.1820
0 -18 -2 0.2944 0.1586
0 -18 -1 -0.1394 0.3934
0 -17 -7 -0.4138 -0.3665
0 -17 -6 0.7948 0.0473
0 -17 -5 -1.2058 -0.1113
0 -17 -4 0.7382 -0.0683
0 -17 -3 -0.9928 0.9397
0 -17 -2 0.7951 0.0555
0 -17 -1 -0.1579 1.3682
0 -16 -8 0.7461 0.3544
0 -16 -7 -0.6470 0.0744
0 -16 -6 0.8252 -0.1106
0 -16 -5 -1.3308 0.6848
0 -16 -4 0.8174 -0.2982
0 -16 -3 -0.9643 1.9592
0 -16 -2 0.6234 -0.2745
0 -16 -1 -0.1688 2.5927
0 -15 -9 -0.2939 0.2822
0 -15 -8 0.2166 0.2000
0 -15 -7 -0.7097 0.3432
0 -15 -6 -0.1820 -0.2981
0 -15 -5 -0.7642 1.2171
0 -15 -4 -0.2390 -0.3015
0 -15 -3 -0.4955 2.3865
0 -15 -2 -0.7265 -0.4595
0 -15 -1 -0.1931 3.1650
0 -14 -9 -0.3440 -0.2269
0 -14 -8 -0.5861 -0.1969
0 -14 -7 -0.5889 -0.3946
0 -14 -6 -1.5035 -0.0958
0 -14 -5 -0.2968 0.5335
0 -14 -4 -1.7914 0.1895
0 -14 -3 -0.2702 1.5424
0 -14 -2 -2.5008 -0.3739
0 -14 -1 -0.2542 2.3174
0 -13 -8 -0.6074 -0.5461
0 -13 -7 -0.6072 -1.8273
0 -13 -6 -1.7735 0.1631
0 -13 -5 -0.7886 -1.1702
0 -13 -4 -2.3483 0.5113
0 -13 -3 -0.7505 -0.1949
0 -13 -2 -3.1247 -0.3793
0 -13 -1 -0.2928 0.4463
0 -12 -8 0.2496 -0.8304
0 -12 -7 -0.6165 -2.6381
0 -12 -6 -0.5505 -0.2644
0 -12 -5 -1.6065 -2.3937
0 -12 -4 -1.0580 -0.1142
0 -12 -3 -1.2971 -1.4599
0 -12 -2 -1.6367 -0.7960
0 -12 -1 -0.2205 -1.0035
0 -11 -8 0.8770 -0.8492
0 -11 -7 -0.0330 -2.0534
0 -11 -6 0.9416 -0.9940
0 -11 -5 -1.1919 -1.7485
0 -11 -4 1.0923 -1.0964
0 -11 -3 -0.7717 -0.9375
0 -11 -2 1.1350 -1.2446
0 -11 -1 -0.0020 -0.4942
0 -10 -7 0.8758 -0.8979
0 -10 -6 1.0470 -0.5490
0 -10 -5 0.4977 0.2330
0 -10 -4 1.8846 -0.6675
0 -10 -3 0.7628 1.1207
0 -10 -2 2.6110 -0.6959
0 -10 -1 0.2106 2.0338
0 -9 -8 -0.8577 0.6205
0 -9 -7 0.9696 -0.5793
0 -9 -6 -0.2377 1.3867
0 -9 -5 1.2217 1.2610
0 -9 -4 0.4716 1.7383
0 -9 -3 1.2551 2.2541
0 -9 -2 1.0278 1.2256
0 -9 -1 -0.1225 3.6336
0 -8 -8 -1.7700 0.2875
0 -8 -7 0.2714 -1.0297
0 -8 -6 -1.2645 2.8320
0 -8 -5 -0.6412 0.1432
0 -8 -4 -0.8420 3.6158
0 -8 -3 -1.0764 0.3545
0 -8 -2 -0.8574 2.6491
0 -8 -1 -1.3595 0.8512
0 -7 -8 -2.4792 -1.2076
0 -7 -7 0.7372 -0.6989
0 -7 -6 -1.5325 1.9477
0 -7 -5 -2.6471 -1.1520
0 -7 -4 0.6187 1.8817
0 -7 -3 -3.7912 -2.0714
0 -7 -2 2.2254 0.9407
0 -7 -1 -2.2380 -3.3950
0 -6 -8 -4.2230 -1.8096
0 -6 -7 3.6903 0.7266
0 -6 -6 -3.2382 0.3272
0 -6 -5 0.0175 -0.2163
0 -6 -4 2.6699 -1.2433
0 -6 -3 -1.1908 0.3181
0 -6 -2 8.6989 -2.1474
0 -6 -1 -0.3704 -0.2863
0 -5 -8 -7.1690 -0.0255
0 -5 -7 7.2513 0.8992
0 -5 -6 -8.1150 2.0523
0 -5 -5 7.4468 0.9695
0 -5 -4 -0.7001 2.2044
0 -5 -3 7.0270 5.8346
0 -5 -2 7.9044 0.6429
0 -5 -1 3.7893 9.9756
0 -4 -8 -9.2348 2.8624
0 -4 -7 7.8273 -2.3118
0 -4 -6 -13.2894 8.1788
0 -4 -5 11.8396 -3.0590
0 -4 -4 -9.6199 15.4993
0 -4 -3 10.8561 2.3224
0 -4 -2 -3.6933 12.9235
0 -4 -1 5.0033 9.5626
0 -3 -8 -8.2275 4.4762
0 -3 -7 4.2967 -7.2816
0 -3 -6 -12.8545 13.5600
0 -3 -5 6.1070 -13.2940
0 -3 -4 -13.0099 28.2546
0 -3 -3 1.3012 -17.2774
0 -3 -2 -8.3181 25.8565
0 -3 -1 -0.7477 -15.3272
0 -2 -8 -4.5444 4.2152
0 -2 -7 -0.3043 -9.6807
0 -2 -3 -13.8628 -37.7458
0 -2 -2 15.2182 26.3365
0 -2 -1 -8.7139 -45.5625
0 -1 -1 -9.1121 -42.8680
0 0 2 78.8483 -8.2112
0 0 4 34.0566 -2.6328
0 0 6 11.4074 -1.1365
0 0 8 0.7590 -2.8650
0 0 10 -1.4537 0.7746
0 0 12 -0.4829 1.4884
0 0 14 -0.0353 0.4330
0 0 16 -0.1623 0.3289
0 0 18 -0.0102 0.0830
0 1 0 78.1614 -0.0054
0 1 1 -9.1121 42.8680
0 1 2 57.2423 -15.1750
0 1 3 -15.8882 33.1525
0 1 4 22.5505 -11.4126
0 1 5 -8.1885 16.9748
0 1 6 6.3838 -5.1359
0 1 7 -1.9252 6.8267
0 1 8 -0.7682 -3.2885
0 1 9 0.4489 3.2724
0 1 10 -2.1839 0.2772
0 1 11 -0.3477 0.9833
0 1 12 -0.7357 0.9481
0 1 13 -0.0104 0.0697
0 1 14 0.0067 0.2627
0 1 15 0.0616 -0.3162
0 1 16 -0.0412 0.3031
0 1 17 -0.1758 -0.0478
0 1 18 0.0832 0.0963
0 2 0 24.7056 -0.1594
0 2 1 -8.7139 45.5625
0 2 2 15.2182 -26.3365
0 2 3 -13.8628 37.7458
0 2 4 -0.1215 -26.2312
0 2 5 -4.8776 21.4127
0 2 6 -4.5649 -12.0882
0 2 7 -0.3043 9.6807
0 2 8 -4.5444 -4.2152
0 2 9 1.3650 4.7492
0 2 10 -3.7495 -0.9069
0 2 11 0.5120 0.9215
0 2 12 -1.1103 0.0176
0 2 13 0.5948 -0.2787
0 2 14 0.0806 0.0173
0 2 15 0.1977 -0.4258
0 2 16 0.0874 0.2355
0 2 17 -0.2473 0.0985
0 2 18 0.1982 0.1003
0 3 0 -5.8098 -0.2766
0 3 1 -0.7477 15.3272
0 3 2 -8.3181 -25.8565
0 3 3 1.3012 17.2774
0 3 4 -13.0099 -28.2546
0 3 5 6.1070 13.2940
0 3 6 -12.8545 -13.5600
0 3 7 4.2967 7.2816
0 3 8 -8.2275 -4.4762
0 3 9 3.2662 3.6824
0 3 10 -4.9108 -1.6721
0 3 11 2.5077 0.0014
0 3 12 -1.1356 -0.0452
0 3 13 1.5015 -0.8624
0 3 14 0.0543 0.1649
0 3 15 0.3814 -0.4568
0 3 16 -0.0760 0.2149
0 3 17 -0.1337 0.2322
0 3 18 0.1262 0.0839
0 4 0 -1.1067 -0.1580
0 4 1 5.0033 -9.5626
0 4 2 -3.6933 -12.9235
0 4 3 10.8561 -2.3224
0 4 4 -9.6199 -15.4993
0 4 5 11.8396 3.0590
0 4 6 -13.2894 -8.1788
0 4 7 7.8273 2.3118
0 4 8 -9.2348 -2.8624
0 4 9 5.3887 1.0524
0 4 10 -4.9268 -0.7930
0 4 11 4.0718 -0.9000
0 4 12 -1.0283 1.0645
0 4 13 1.7801 -1.3198
0 4 14 -0.1174 0.7411
0 4 15 0.4409 -0.7008
0 4 16 -0.3420 0.3522
0 4 17 0.0666 0.0715
0 5 0 12.3661 0.0517
0 5 1 3.7893 -9.9756
0 5 2 7.9044 -0.6429
0 5 3 7.0270 -5.8346
0 5 4 -0.7001 -2.2044
0 5 5 7.4468 -0.9695
0 5 6 -8.1150 -2.0523
0 5 7 7.2513 -0.8992
0 5 8 -7.1690 0.0255
0 5 9 5.7290 -1.1163
0 5 10 -3.9705 1.3054
0 5 11 3.7204 -1.4309
0 5 12 -1.1064 2.2261
0 5 13 1.0918 -1.6825
0 5 14 -0.2028 1.2542
0 5 15 0.2491 -1.1636
0 5 16 -0.2680 0.5699
0 5 17 0.1261 -0.2713
0 6 0 12.5336 0.1345
0 6 1 -0.3704 0.2863
0 6 2 8.6989 2.1474
0 6 3 -1.1908 -0.3181
0 6 4 2.6699 1.2433
0 6 5 0.0175 0.2163
0 6 6 -3.2382 -0.3272
0 6 7 3.6903 -0.7266
0 6 8 -4.2230 1.8096
0 6 9 3.7132 -1.6199
0 6 10 -2.6704 2.5867
0 6 11 1.9568 -1.7684
0 6 12 -1.0527 2.2331
0 6 13 0.1885 -2.0351
0 6 14 0.1219 1.2573
0 6 15 -0.0605 -1.4793
0 6 16 0.2251 0.6331
0 6 17 0.0029 -0.4549
0 7 0 3.7990 0.1471
0 7 1 -2.2380 3.3950
0 7 2 2.2254 -0.9407
0 7 3 -3.7912 2.0714
0 7 4 0.6187 -1.8817
0 7 5 -2.6471 1.1520
0 7 6 -1.5325 -1.9477
0 7 7 0.7372 0.6989
0 7 8 -2.4792 1.2076
0 7 9 1.4249 -0.9941
0 7 10 -1.5229 2.0071
0 7 11 0.7392 -1.9243
0 7 12 -0.4792 1.2897
0 7 13 0.0037 -2.0706
0 7 14 0.7523 0.8470
0 7 15 -0.1860 -1.2901
0 7 16 0.7511 0.4561
0 7 17 -0.1264 -0.3677
0 8 0 -0.8397 0.2254
0 8 1 -1.3595 -0.8512
0 8 2 -0.8574 -2.6491
0 8 3 -1.0764 -0.3545
0 8 4 -0.8420 -3.6158
0 8 5 -0.6412 -0.1432
0 8 6 -1.2645 -2.8320
0 8 7 0.2714 1.0297
0 8 8 -1.7700 -0.2875
0 8 9 0.9020 -0.4132
0 8 10 -0.6485 0.8135
0 8 11 0.9611 -1.7457
0 8 12 0.3017 0.6037
0 8 13 0.5425 -1.5490
0 8 14 1.0963 0.4854
0 8 15 0.0095 -0.6740
0 8 16 0.8947 0.2018
0 9 0 0.5482 0.2994
0 9 1 -0.1225 -3.6336
0 9 2 1.0278 -1.2256
0 9 3 1.2551 -2.2541
0 9 4 0.4716 -1.7383
0 9 5 1.2217 -1.2610
0 9 6 -0.2377 -1.3867
0 9 7 0.9696 0.5793
0 9 8 -0.8577 -0.6205
0 9 9 1.6085 -0.1876
0 9 10 0.1148 0.5000
0 9 11 1.5641 -1.2706
0 9 12 0.7335 0.7120
0 9 13 1.0091 -0.8128
0 9 14 0.7991 0.4419
0 9 15 0.3426 -0.1245
0 9 16 0.6018 0.0554
0 10 0 1.9601 0.2534
0 10 1 0.2106 -2.0338
0 10 2 2.6110 0.6959
0 10 3 0.7628 -1.1207
0 10 4 1.8846 0.6675
0 10 5 0.4977 -0.2330
0 10 6 1.0470 0.5490
0 10 7 0.8758 0.8979
0 10 8 0.3643 0.1995
0 10 9 1.8238 0.2395
0 10 10 0.8116 0.8634
0 10 11 1.3679 -0.6006
0 10 12 0.7596 0.9788
0 10 13 0.8664 -0.3314
0 10 14 0.2508 0.5502
0 10 15 0.5073 -0.0206
0 11 0 0.4065 0.1535
0 11 1 -0.0020 0.4942
0 11 2 1.1350 1.2446
0 11 3 -0.7717 0.9375
0 11 4 1.0923 1.0964
0 11 5 -1.1919 1.7485
0 11 6 0.9416 0.9940
0 11 7 -0.0330 2.0534
0 11 8 0.8770 0.8492
0 11 9 1.1516 1.0914
0 11 10 1.0739 0.9368
0 11 11 0.5722 0.1833
0 11 12 0.5915 0.7452
0 11 13 0.3795 -0.0974
0 11 14 0.0350 0.4951
0 11 15 0.3916 -0.2099
0 12 0 -2.3330 0.1109
0 12 1 -0.2205 1.0035
0 12 2 -1.6367 0.7960
0 12 3 -1.2971 1.4599
0 12 4 -1.0580 0.1142
0 12 5 -1.6065 2.3937
0 12 6 -0.5505 0.2644
0 12 7 -0.6165 2.6381
0 12 8 0.2496 0.8304
0 12 9 0.3587 1.6644
0 12 10 0.5996 0.5690
0 12 11 -0.0075 0.7127
0 12 12 0.2794 0.2008
0 12 13 0.0989 0.0944
0 12 14 0.1586 0.2302
0 13 0 -3.8454 0.0953
0 13 1 -0.2928 -0.4463
0 13 2 -3.1247 0.3793
0 13 3 -0.7505 0.1949
0 13 4 -2.3483 -0.5113
0 13 5 -0.7886 1.1702
0 13 6 -1.7735 -0.1631
0 13 7 -0.6072 1.8273
0 13 8 -0.6074 0.5461
0 13 9 -0.1238 1.2406
0 13 10 -0.1277 0.1760
0 13 11 -0.1543 0.5603
0 13 12 -0.0511 -0.1172
0 13 13 0.1470 0.1950
0 13 14 0.2167 0.0059
0 14 0 -3.2952 0.0383
0 14 1 -0.2542 -2.3174
0 14 2 -2.5008 0.3739
0 14 3 -0.2702 -1.5424
0 14 4 -1.7914 -0.1895
0 14 5 -0.2968 -0.5335
0 14 6 -1.5035 0.0958
0 14 7 -0.5889 0.3946
0 14 8 -0.5861 0.1969
0 14 9 -0.3440 0.2269
0 14 10 -0.2724 -0.1035
0 14 11 -0.1350 -0.0102
0 14 12 -0.1131 -0.1029
0 14 13 0.2192 0.1192
0 15 0 -1.3857 -0.0275
0 15 1 -0.1931 -3.1650
0 15 2 -0.7265 0.4595
0 15 3 -0.4955 -2.3865
0 15 4 -0.2390 0.3015
0 15 5 -0.7642 -1.2171
0 15 6 -0.1820 0.2981
0 15 7 -0.7097 -0.3432
0 15 8 0.2166 -0.2000
0 15 9 -0.2939 -0.2822
0 15 10 0.1635 -0.2754
0 15 11 -0.0894 -0.2505
0 15 12 0.0655 -0.0256
0 16 0 0.3792 -0.0496
0 16 1 -0.1688 -2.5927
0 16 2 0.6234 0.2745
0 16 3 -0.9643 -1.9592
0 16 4 0.8174 0.2982
0 16 5 -1.3308 -0.6848
0 16 6 0.8252 0.1106
0 16 7 -0.6470 -0.0744
0 16 8 0.7461 -0.3544
0 16 9 -0.0741 0.0058
0 16 10 0.3947 -0.2194
0 16 11 -0.0187 -0.0086
0 17 0 1.0044 -0.0544
0 17 1 -0.1579 -1.3682
0 17 2 0.7951 -0.0555
0 17 3 -0.9928 -0.9397
0 17 4 0.7382 0.0683
0 17 5 -1.2058 0.1113
0 17 6 0.7948 -0.0473
0 17 7 -0.4138 0.3665
0 17 8 0.4931 -0.1248
0 17 9 -0.0019 0.3364
0 17 10 0.1295 0.0078
0 18 0 0.7182 -0.0769
0 18 1 -0.1394 -0.3934
0 18 2 0.2944 -0.1586
0 18 3 -0.6067 -0.1820
0 18 4 0.1198 0.0652
0 18 5 -0.6433 0.3178
0 18 6 0.2394 0.0429
0 18 7 -0.2775 0.2818
0 18 8 0.0410 0.1363
0 18 9 -0.1267 0.1991
0 19 0 0.2177 -0.0885
0 19 1 -0.1340 0.1278
0 19 2 -0.0768 0.0082
0 19 3 -0.2720 0.0825
0 19 4 -0.1669 0.1868
0 19 5 -0.2205 0.0364
0 19 6 -0.0276 0.1234
0 19 7 -0.2171 -0.0578
0 20 0 -0.1780 -0.0584
0 20 1 -0.1231 0.3572
0 20 2 -0.1315 0.1588
0 20 3 -0.1527 0.1013
0 20 4 0.0078 0.1557
0 20 5 -0.0617 -0.1429
0 21 0 -0.3934 -0.0141
0 21 1 -0.0568 0.3445
1 -21 0 0.0153 0.3525
1 -20 -5 0.0435 0.0360
1 -20 -4 0.1938 0.1319
1 -20 -3 0.1351 0.1476
1 -20 -2 0.1915 0.3598
1 -20 -1 0.1300 0.0973
1 -20 0 -0.0386 0.3900
1 -19 -4 0.3696 0.2706
1 -19 -3 0.2015 0.1120
1 -19 -2 0.2088 0.2402
1 -19 -1 -0.1479 -0.1143
1 -19 0 0.0080 0.1364
1 -18 -5 -0.2304 0.1729
1 -18 -4 0.7126 0.2319
1 -18 -3 -0.0813 -0.0537
1 -18 -2 0.2830 -0.1878
1 -18 -1 -0.4494 -0.2673
1 -18 0 0.0984 -0.3397
1 -17 -5 -0.7304 0.0722
1 -17 -4 1.1225 -0.2443
1 -17 -3 -0.5851 -0.0853
1 -17 -2 0.4142 -0.8880
1 -17 -1 -0.6250 -0.1895
1 -17 0 0.1174 -1.0104
1 -16 -6 0.9077 -0.2204
1 -16 -5 -0.7196 0.1661
1 -16 -4 1.1297 -0.9772
1 -16 -3 -0.6718 0.1209
1 -16 -2 0.4535 -1.6496
1 -16 -1 -0.3205 0.0309
1 -16 0 0.0435 -1.8320
1 -15 -8 0.2225 -0.2032
1 -15 -7 -0.1255 0.1064
1 -15 -6 0.6460 -0.6400
1 -15 -5 0.1709 0.2371
1 -15 -4 0.5916 -1.2962
1 -15 -3 0.1541 0.2310
1 -15 -2 0.3696 -2.0100
1 -15 -1 0.7269 0.1257
1 -15 0 -0.0824 -2.4050
1 -14 -8 0.2624 0.3114
1 -14 -7 0.7788 0.1413
1 -14 -6 0.3590 -0.1134
1 -14 -5 1.3766 -0.0526
1 -14 -4 0.2375 -0.6529
1 -14 -3 1.5013 -0.0174
1 -14 -2 0.4013 -1.5521
1 -14 -1 2.1159 -0.0312
1 -14 0 -0.1808 -2.1114
1 -13 -8 0.1720 1.2464
1 -13 -7 1.0345 0.1063
1 -13 -6 0.6107 1.2641
1 -13 -5 1.7786 -0.3281
1 -13 -4 0.8101 0.7355
1 -13 -3 2.1693 -0.2482
1 -13 -2 0.7544 -0.3505
1 -13 -1 2.7644 -0.1818
1 -13 0 -0.1111 -0.7542
1 -12 -7 0.3343 0.2905
1 -12 -6 1.1143 2.4048
1 -12 -5 0.7794 0.1204
1 -12 -4 1.7719 1.8232
1 -12 -3 1.1296 0.1400
1 -12 -2 1.1734 0.8402
1 -12 -1 1.5978 0.1154
1 -12 0 0.1395 0.8606
1 -11 -7 -0.6052 0.5042
1 -11 -6 0.9091 2.2213
1 -11 -5 -0.8532 0.9862
1 -11 -4 1.6481 1.4918
1 -11 -3 -1.2464 0.9198
1 -11 -2 1.0290 0.8075
1 -11 -1 -1.2677 0.8198
1 -11 0 0.2830 0.9268
1 -10 -6 -0.0646 0.9891
1 -10 -5 -1.5529 0.8345
1 -10 -4 0.0669 -0.1564
1 -10 -3 -2.9468 0.7893
1 -10 -2 0.2136 -0.9638
1 -10 -1 -3.6291 1.0379
1 -10 0 0.0920 -1.6758
1 -9 -7 0.0315 -1.1314
1 -9 -6 -0.4909 0.1974
1 -9 -5 -0.8574 -1.0000
1 -9 -4 -1.0338 -1.4356
1 -9 -3 -2.2960 -1.0279
1 -9 -2 -0.0324 -2.7618
1 -9 -1 -2.9841 0.0081
1 -9 0 -0.1101 -4.6890
1 -8 -7 0.8835 -1.7553
1 -8 -6 0.4270 0.4827
1 -8 -5 -0.1187 -2.8709
1 -8 -4 0.4993 -1.0040
1 -8 -3 -0.6448 -2.7303
1 -8 -2 1.6281 -1.9961
1 -8 -1 -0.8174 -1.2706
1 -8 0 0.1594 -3.9031
1 -7 -7 1.7584 -1.1024
1 -7 -6 1.2006 0.6538
1 -7 -5 -0.2393 -2.5172
1 -7 -4 3.1627 -0.1028
1 -7 -3 -1.2013 -1.3613
1 -7 -2 3.6218 0.1543
1 -7 -1 -2.2724 -0.7191
1 -7 0 0.5959 -0.2182
1 -6 -7 3.8824 -0.3107
1 -6 -6 -0.5049 -0.0532
1 -6 -5 0.5066 -0.9242
1 -6 -4 2.1342 -0.9594
1 -6 -3 -3.5925 1.7626
1 -6 -2 1.8498 -1.4437
1 -6 -1 -7.6075 1.2225
1 -6 0 0.2919 -1.2216
1 -5 -7 7.4239 -1.1045
1 -5 -6 -4.3241 0.1131
1 -5 -5 4.2702 -2.6391
1 -5 -4 -3.7676 -2.1509
1 -5 -3 -2.5939 -0.3781
1 -5 -2 -3.8836 -6.8750
1 -5 -1 -8.2488 0.4102
1 -5 0 -0.7268 -8.8194
1 -4 -7 9.8513 -3.4189
1 -4 -6 -6.4208 3.2526
1 -4 -5 9.1744 -9.6438
1 -4 -4 -7.5270 1.6064
1 -4 -3 3.4503 -11.5093
1 -4 -2 -6.0951 -5.7709
1 -4 -1 -0.0245 -5.5598
1 -4 0 -0.9721 -9.8224
1 -3 -7 8.4214 -5.2971
1 -3 -6 -3.8143 8.0856
1 -3 -5 9.5744 -16.2021
1 -3 -4 -1.8832 11.9125
1 -3 -3 5.6314 -23.1457
1 -3 -2 1.7298 9.8175
1 -3 -1 3.0482 -11.8712
1 -3 0 0.5679 8.0609
1 -2 -7 3.6324 -5.2048
1 -2 -6 1.1388 10.3985
1 -2 -5 2.3919 -14.4351
1 -2 -4 8.5101 20.7167
1 -2 -3 -6.3467 -22.4878
1 -2 -2 13.1878 28.1715
1 -2 -1 -17.2433 -11.1432
1 -2 0 2.5071 31.6281
1 -1 -7 -1.2294 -3.7660
1 -1 -6 2.9310 7.3045
1 -1 -5 -7.9714 -5.6189
1 -1 -4 10.4189 16.9073
1 -1 -3 -27.3797 -10.5071
1 -1 -2 13.7257 26.2923
1 -1 -1 -53.2458 -4.0284
1 -1 0 2.3895 31.1242
1 0 -1 -71.7737 0.2049
1 0 1 -72.8982 9.5101
1 0 3 -40.2075 8.4703
1 0 5 -13.8910 1.9116
1 0 7 -2.5771 3.0668
1 0 9 1.3564 0.5589
1 0 11 0.0103 -1.5258
1 0 13 -0.4841 -0.8115
1 0 15 -0.0665 -0.0626
1 0 17 0.0775 -0.1837
1 1 1 -53.4842 11.0262
1 1 2 9.6975 -29.2274
1 1 3 -27.7129 14.4879
1 1 4 8.4128 -19.0614
1 1 5 -7.9441 6.9034
1 1 6 2.6601 -7.6071
1 1 7 -0.5642 3.9895
1 1 8 -0.4336 -3.6963
1 1 9 1.9604 0.6732
1 1 10 -0.4762 -1.5818
1 1 11 0.4740 -1.1596
1 1 12 0.1431 -0.6301
1 1 13 -0.3444 -0.6503
1 1 14 -0.2818 0.0714
1 1 15 -0.0871 -0.1393
1 1 16 -0.0370 0.0854
1 1 17 0.0290 -0.1839
1 1 18 0.0377 0.0036
1 2 1 -16.0097 12.8358
1 2 2 8.7415 -31.0097
1 2 3 -3.7695 23.8744
1 2 4 5.6102 -22.4880
1 2 5 4.1656 15.1901
1 2 6 0.1500 -10.2939
1 2 7 4.3068 5.3663
1 2 8 -1.5861 -5.7150
1 2 9 3.5875 1.0629
1 2 10 -1.3757 -2.2391
1 2 11 1.4510 -0.4040
1 2 12 -0.3392 -0.4721
1 2 13 -0.1252 -0.3691
1 2 14 -0.4378 0.3211
1 2 15 -0.1032 -0.2640
1 2 16 0.0047 0.1058
1 2 17 -0.0012 -0.1586
1 2 18 0.0639 -0.0981
1 3 1 4.4713 10.6247
1 3 2 0.0440 -10.3888
1 3 3 8.6880 22.8793
1 3 4 -4.2850 -11.7661
1 3 5 11.7575 16.0479
1 3 6 -5.5178 -7.3293
1 3 7 8.9083 4.7980
1 3 8 -3.5339 -4.8568
1 3 9 5.4051 1.2669
1 3 10 -2.8409 -1.6307
1 3 11 2.2213 -0.1094
1 3 12 -1.3312 0.3029
1 3 13 -0.0410 -0.3735
1 3 14 -0.4635 0.6647
1 3 15 -0.0463 -0.3285
1 3 16 0.0370 0.1686
1 3 17 0.1060 -0.1272
1 4 1 0.2714 5.0657
1 4 2 -5.2455 6.5721
1 4 3 4.5104 11.3465
1 4 4 -8.7106 -0.6897
1 4 5 10.4874 8.7157
1 4 6 -8.0608 -2.4318
1 4 7 10.1323 1.9888
1 4 8 -5.0491 -1.7697
1 4 9 6.0485 0.3671
1 4 10 -3.9894 -0.1987
1 4 11 2.4752 -0.8253
1 4 12 -1.9553 1.0518
1 4 13 0.0498 -0.7979
1 4 14 -0.3854 0.9606
1 4 15 0.0394 -0.3911
1 4 16 -0.0026 0.3869
1 4 17 0.2112 -0.1778
1 5 1 -8.8743 0.7371
1 5 2 -2.8396 7.1343
1 5 3 -3.1707 0.9866
1 5 4 -3.9430 2.2298
1 5 5 4.9315 1.6017
1 5 6 -5.1216 0.2842
1 5 7 7.6776 -0.7165
1 5 8 -4.5299 1.0342
1 5 9 4.8796 -1.3688
1 5 10 -3.5190 1.1585
1 5 11 2.2199 -1.8776
1 5 12 -1.5580 1.5535
1 5 13 0.2240 -1.2642
1 5 14 -0.2119 1.2287
1 5 15 -0.0031 -0.5178
1 5 16 -0.0176 0.6600
1 5 17 0.1148 -0.2687
1 6 1 -8.0924 -0.0810
1 6 2 1.7495 0.8590
1 6 3 -3.9723 -0.9669
1 6 4 2.3846 0.3284
1 6 5 1.2343 0.3748
1 6 6 -0.4202 0.2086
1 6 7 4.1557 -1.0374
1 6 8 -2.1994 1.6604
1 6 9 2.7749 -2.2139
1 6 10 -1.6823 1.7142
1 6 11 1.4776 -2.0221
1 6 12 -0.6304 1.8569
1 6 13 0.1745 -1.2976
1 6 14 -0.0221 1.4465
1 6 15 -0.2724 -0.6109
1 6 16 0.0543 0.7786
1 6 17 -0.1319 -0.2508
1 7 1 -2.1619 0.7456
1 7 2 2.9693 -0.5539
1 7 3 -0.7150 1.7673
1 7 4 3.4642 -0.1721
1 7 5 0.5254 2.5704
1 7 6 1.6188 -0.4406
1 7 7 1.9146 0.6298
1 7 8 -0.2686 0.6300
1 7 9 1.1287 -1.3422
1 7 10 -0.3547 1.3985
1 7 11 0.4844 -1.1683
1 7 12 -0.2150 1.8225
1 7 13 -0.2457 -0.9163
1 7 14 0.0316 1.3894
1 7 15 -0.6253 -0.5420
1 7 16 0.1170 0.6583
1 7 17 -0.3149 -0.1288
1 8 1 -0.4907 0.9068
1 8 2 1.3620 2.2997
1 8 3 0.0087 2.8979
1 8 4 0.6995 1.3217
1 8 5 0.2678 3.2846
1 8 6 0.6546 -0.3015
1 8 7 0.8985 1.9161
1 8 8 -0.1972 -0.4349
1 8 9 0.4018 -0.0555
1 8 10 -0.5358 0.7441
1 8 11 -0.2675 -0.4390
1 8 12 -0.5153 1.4045
1 8 13 -0.6275 -0.5435
1 8 14 -0.1074 0.9690
1 8 15 -0.7429 -0.3495
1 8 16 0.0790 0.3933
1 9 1 -2.8425 0.2649
1 9 2 0.0550 3.2747
1 9 3 -2.0446 1.3054
1 9 4 -1.0538 1.7329
1 9 5 -0.8024 1.4679
1 9 6 -0.6115 -0.2283
1 9 7 0.0687 1.4823
1 9 8 -1.0361 -0.9501
1 9 9 0.0733 0.2741
1 9 10 -1.2100 0.2555
1 9 11 -0.5680 -0.4002
1 9 12 -0.8006 0.9052
1 9 13 -0.5955 -0.4116
1 9 14 -0.3059 0.4903
1 9 15 -0.4837 -0.1951
1 9 16 -0.0184 0.1583
1 10 1 -3.6447 -0.3093
1 10 2 0.1184 1.1338
1 10 3 -2.9365 -0.4771
1 10 4 -0.1870 0.0862
1 10 5 -1.4528 -0.5140
1 10 6 -0.4104 -1.1365
1 10 7 -0.5799 0.2893
1 10 8 -1.2686 -1.3979
1 10 9 -0.2748 -0.0200
1 10 10 -1.2470 -0.1174
1 10 11 -0.6302 -0.4356
1 10 12 -0.6194 0.5070
1 10 13 -0.3370 -0.3636
1 10 14 -0.3719 0.2733
1 10 15 -0.0984 -0.1557
1 11 1 -1.2674 -0.5174
1 11 2 0.6800 -0.9566
1 11 3 -1.2067 -0.8516
1 11 4 1.3473 -1.6841
1 11 5 -0.6112 -0.8556
1 11 6 0.5114 -2.2967
1 11 7 -0.3919 -0.2787
1 11 8 -0.8698 -1.9531
1 11 9 -0.3910 -0.0971
1 11 10 -0.8835 -0.6085
1 11 11 -0.5177 -0.0869
1 11 12 -0.3131 0.0739
1 11 13 -0.1685 -0.2204
1 11 14 -0.2679 0.2482
1 11 15 0.0635 -0.1411
1 12 1 1.6187 -0.5287
1 12 2 0.9318 -1.0320
1 12 3 1.1476 -0.3172
1 12 4 1.6255 -1.8851
1 12 5 0.9448 -0.1144
1 12 6 0.7921 -2.4124
1 12 7 0.5022 -0.2512
1 12 8 -0.5385 -2.0508
1 12 9 0.0023 -0.0522
1 12 10 -0.6736 -0.9331
1 12 11 -0.0917 0.2193
1 12 12 -0.2490 -0.3241
1 12 13 -0.0648 -0.0489
1 12 14 -0.1433 0.1876
1 13 1 2.7282 -0.4795
1 13 2 0.7826 0.2074
1 13 3 2.0675 0.0347
1 13 4 0.8300 -0.7509
1 13 5 1.7373 0.2814
1 13 6 0.4695 -1.3293
1 13 7 1.1041 -0.3069
1 13 8 -0.2626 -1.3016
1 13 9 0.4689 -0.1898
1 13 10 -0.4396 -0.6213
1 13 11 0.3663 0.1207
1 13 12 -0.2712 -0.3622
1 13 13 0.0618 0.0110
1 13 14 -0.1207 0.0818
1 14 1 2.0516 -0.4419
1 14 2 0.5365 1.4230
1 14 3 1.3972 -0.1571
1 14 4 0.3212 0.5348
1 14 5 1.2297 0.0028
1 14 6 0.4248 -0.0575
1 14 7 0.7230 -0.3810
1 14 8 0.2018 -0.2462
1 14 9 0.3396 -0.1937
1 14 10 0.0181 0.0368
1 14 11 0.3248 -0.0550
1 14 12 -0.1301 -0.1137
1 14 13 0.1114 -0.0057
1 15 1 0.7297 -0.4022
1 15 2 0.4650 1.9545
1 15 3 0.1887 -0.4315
1 15 4 0.6783 1.1327
1 15 5 0.0510 -0.2387
1 15 6 0.7778 0.4169
1 15 7 -0.2426 -0.1034
1 15 8 0.5131 0.2042
1 15 9 -0.2368 0.1174
1 15 10 0.3274 0.2532
1 15 11 -0.0969 0.0167
1 15 12 0.0712 -0.0200
1 16 1 -0.2374 -0.2646
1 16 2 0.4957 1.7660
1 16 3 -0.5666 -0.3436
1 16 4 1.1925 0.9150
1 16 5 -0.7878 -0.0844
1 16 6 0.9192 0.0278
1 16 7 -0.8021 0.2467
1 16 8 0.3793 -0.0788
1 16 9 -0.4726 0.2865
1 16 10 0.2405 -0.0520
1 16 11 -0.2700 0.1421
1 17 1 -0.5327 -0.0692
1 17 2 0.3955 1.1443
1 17 3 -0.5648 -0.0835
1 17 4 1.1111 0.3140
1 17 5 -0.7633 0.0840
1 17 6 0.6595 -0.4811
1 17 7 -0.5408 0.2248
1 17 8 0.1526 -0.3741
1 17 9 -0.1625 0.0623
1 17 10 0.0562 -0.2342
1 18 1 -0.4020 0.0114
1 18 2 0.2048 0.4604
1 18 3 -0.1687 -0.0430
1 18 4 0.6009 -0.0911
1 18 5 -0.2193 0.0135
1 18 6 0.3555 -0.4751
1 18 7 -0.0100 0.0089
1 18 8 0.1496 -0.2299
1 18 9 0.1121 -0.1683
1 19 1 -0.1518 -0.0367
1 19 2 0.1360 -0.0248
1 19 3 0.0878 -0.1670
1 19 4 0.2175 -0.1047
1 19 5 0.1327 -0.0639
1 19 6 0.1773 -0.1189
1 19 7 0.1541 -0.0293
1 20 1 0.0856 -0.0592
1 20 2 0.1619 -0.2158
1 20 3 0.0410 -0.1650
1 20 4 0.1032 0.0167
1 21 1 0.2100 -0.0089
2 -20 -4 -0.1212 -0.0800
2 -20 -3 -0.2222 -0.2726
2 -20 -2 -0.1215 -0.1589
2 -20 -1 -0.0687 -0.3732
2 -20 0 -0.0292 -0.0482
2 -20 1 -0.0152 -0.3097
2 -19 -6 0.0000 -0.1366
2 -19 -5 -0.3875 -0.3107
2 -19 -4 -0.1897 -0.2883
2 -19 -3 -0.2295 -0.2461
2 -19 -2 -0.0358 -0.0494
2 -19 -1 -0.0152 -0.2337
2 -19 0 0.1917 0.0115
2 -19 1 -0.1267 -0.0666
2 -18 -4 -0.0030 -0.2098
2 -18 -3 -0.2349 0.0417
2 -18 -2 0.0399 0.1148
2 -18 -1 0.0020 0.0712
2 -18 0 0.1174 0.0712
2 -18 1 -0.1853 0.3447
2 -17 -5 -0.6987 -0.2353
2 -17 -4 0.2914 0.0473
2 -17 -3 -0.3777 0.3186
2 -17 -2 0.1048 0.1062
2 -17 -1 -0.0986 0.1652
2 -17 0 -0.1070 0.0948
2 -17 1 -0.1227 0.4343
2 -16 -5 -0.7286 0.0618
2 -16 -4 0.4000 0.0628
2 -16 -3 -0.5138 0.2984
2 -16 -2 0.2613 -0.1723
2 -16 -1 -0.2288 0.1696
2 -16 0 0.0193 0.0231
2 -16 1 0.0521 0.2912
2 -15 -5 -0.3394 0.2007
2 -15 -4 0.1699 -0.2052
2 -15 -3 -0.3846 0.1202
2 -15 -2 0.3147 -0.3784
2 -15 -1 -0.1692 0.6538
2 -15 0 0.3478 -0.0436
2 -15 1 0.3773 0.6107
2 -14 -6 -0.2872 -0.3256
2 -14 -5 0.1990 0.0135
2 -14 -4 -0.3952 -0.2791
2 -14 -3 -0.1848 0.0928
2 -14 -2 -0.2150 -0.0156
2 -14 -1 0.0090 1.5265
2 -14 0 -0.0098 0.1485
2 -14 1 0.7407 1.4041
2 -13 -7 0.3046 -0.5286
2 -13 -6 -0.6673 0.0214
2 -13 -5 0.1170 -0.5839
2 -13 -4 -1.0189 0.0770
2 -13 -3 -0.5387 0.0382
2 -13 -2 -1.1767 0.7609
2 -13 -1 -0.1562 1.5710
2 -13 0 -1.1287 0.5048
2 -13 1 0.7983 1.3896
2 -12 -7 0.1503 -1.5546
2 -12 -6 -0.5470 0.4142
2 -12 -5 -0.8196 -1.4363
2 -12 -4 -0.9949 0.3489
2 -12 -3 -1.5754 -0.4689
2 -12 -2 -1.1666 0.9832
2 -12 -1 -0.8288 0.0307
2 -12 0 -1.2202 0.4473
2 -12 1 0.4970 -0.2519
2 -11 -6 0.2339 0.3480
2 -11 -5 -1.6773 -1.9105
2 -11 -4 0.2023 -0.0068
2 -11 -3 -2.3207 -1.0554
2 -11 -2 1.0914 0.0408
2 -11 -1 -1.3742 -1.4846
2 -11 0 1.4555 -0.2621
2 -11 1 0.3079 -1.7874
2 -10 -5 -1.3849 -1.4346
2 -10 -4 1.9785 -0.4768
2 -10 -3 -1.7096 -0.6281
2 -10 -2 4.4241 -1.1192
2 -10 -1 -1.1244 -0.2306
2 -10 0 5.3984 -0.9549
2 -10 1 0.5485 -0.3390
2 -9 -5 -0.3658 -0.2497
2 -9 -4 3.0019 0.1026
2 -9 -3 -0.3855 1.0324
2 -9 -2 5.6699 -0.8273
2 -9 -1 -0.5299 3.7167
2 -9 0 6.5422 -0.8828
2 -9 1 1.0186 3.8503
2 -8 -6 1.5150 1.7138
2 -8 -5 -0.3230 0.9809
2 -8 -4 2.6695 1.6443
2 -8 -3 -0.4735 2.6885
2 -8 -2 3.5751 0.8418
2 -8 -1 -0.7407 6.5651
2 -8 0 3.6082 -0.2859
2 -8 1 1.6015 6.6102
2 -7 -6 0.4855 2.5834
2 -7 -5 -1.8753 1.8944
2 -7 -4 1.4727 2.3119
2 -7 -3 -2.5510 3.3334
2 -7 -2 0.8477 1.5640
2 -7 -1 -1.7261 5.8039
2 -7 0 0.7074 -0.0178
2 -7 1 2.3619 5.3873
2 -6 -6 -1.9378 2.4234
2 -6 -5 -3.2264 2.0203
2 -6 -4 0.0064 1.2095
2 -6 -3 -3.9728 3.4122
2 -6 -2 0.5192 0.0981
2 -6 -1 -1.8089 4.1938
2 -6 0 1.6945 -0.3044
2 -6 1 2.7806 3.5012
2 -5 -6 -4.9793 1.7614
2 -5 -5 -2.3693 0.5796
2 -5 -4 -1.3890 0.6300
2 -5 -3 -2.3748 3.3834
2 -5 -2 1.6750 -0.9652
2 -5 -1 -0.1526 5.3833
2 -5 0 3.9924 -0.5294
2 -5 1 2.1523 5.0555
2 -4 -6 -6.3276 1.6400
2 -4 -5 -0.1026 -2.1021
2 -4 -4 -2.0945 3.2184
2 -4 -3 -0.0106 2.2502
2 -4 -2 1.6493 1.5879
2 -4 -1 1.1648 7.1301
2 -4 0 2.9389 -0.3135
2 -4 1 1.1384 7.2762
2 -3 -5 0.8853 -4.0137
2 -3 -4 -1.4817 7.2399
2 -3 -3 -1.1105 -0.7856
2 -3 -2 1.4289 6.0799
2 -3 -1 -0.3872 4.1377
2 -3 0 1.0381 -0.2111
2 -3 1 1.3122 3.9220
2 -2 -5 -0.0845 -3.6796
2 -2 -4 0.1496 8.0326
2 -2 -3 -4.8036 -3.8540
2 -2 -2 4.6915 7.3423
2 -2 -1 -3.4669 -2.4439
2 -2 0 5.6844 -0.9318
2 -2 1 2.4902 -3.6116
2 -1 -2 10.9757 4.3480
2 -1 -1 -3.7474 -4.8163
2 -1 0 16.3984 -2.1674
2 -1 1 2.3888 -6.0916
2 0 -2 14.3259 2.1879
2 0 0 22.2907 -2.7671
2 0 2 14.8519 -5.8694
2 0 4 2.9562 -2.8472
2 0 6 -0.7095 -1.6765
2 0 8 -1.7116 -0.3096
2 0 10 0.5100 1.7939
2 0 12 1.2565 0.8590
2 0 14 0.7152 -0.1404
2 0 16 -0.0414 -0.0628
2 1 2 10.4620 -7.2772
2 1 3 -4.0447 5.7030
2 1 4 1.2236 -5.0584
2 1 5 -0.8666 2.4994
2 1 6 -1.3459 -2.0966
2 1 7 0.5792 1.5134
2 1 8 -1.7096 0.0310
2 1 9 0.8388 1.3425
2 1 10 0.3246 1.6417
2 1 11 -0.1429 0.6679
2 1 12 1.1260 0.8524
2 1 13 0.3137 0.3419
2 1 14 0.6555 0.1319
2 1 15 0.3335 -0.0041
2 1 16 -0.0288 0.0356
2 1 17 0.0181 -0.0247
2 2 2 2.6555 -8.7380
2 2 3 -3.4968 5.5753
2 2 4 -2.0384 -8.1172
2 2 5 0.4598 3.8288
2 2 6 -3.2270 -2.3716
2 2 7 1.2387 3.1408
2 2 8 -2.2677 0.7206
2 2 9 1.4171 2.6233
2 2 10 -0.3950 1.2379
2 2 11 0.0839 1.0771
2 2 12 0.7674 0.7916
2 2 13 0.2640 0.3370
2 2 14 0.5728 0.5671
2 2 15 0.1991 -0.1610
2 2 16 0.0410 0.1663
2 2 17 -0.0082 -0.0590
2 3 2 -0.3319 -6.4931
2 3 3 -0.7496 1.1323
2 3 4 -3.5811 -6.9915
2 3 5 2.0253 3.5281
2 3 6 -5.5721 -1.3238
2 3 7 1.5619 3.7164
2 3 8 -3.7272 1.3065
2 3 9 1.7453 2.9707
2 3 10 -1.6218 0.9175
2 3 11 0.6909 0.9730
2 3 12 0.2487 0.7139
2 3 13 0.0105 0.0377
2 3 14 0.5594 0.6223
2 3 15 -0.1926 -0.3631
2 3 16 0.1822 0.1431
2 3 17 -0.0200 -0.0894
2 4 2 1.5489 -2.0546
2 4 3 -0.9156 -2.0418
2 4 4 -2.7783 -2.8170
2 4 5 0.7848 2.1241
2 4 6 -6.6313 0.1444
2 4 7 0.9667 2.3956
2 4 8 -4.8327 1.6436
2 4 9 1.5911 1.8021
2 4 10 -2.5781 1.0442
2 4 11 1.0970 0.2984
2 4 12 -0.2954 0.7683
2 4 13 -0.0988 -0.3089
2 4 14 0.5035 0.3621
2 4 15 -0.3480 -0.4219
2 4 16 0.3026 0.0643
2 4 17 -0.0111 -0.0943
2 5 2 2.4823 0.1346
2 5 3 -3.8283 -2.1412
2 5 4 -1.4317 -0.5878
2 5 5 -2.4015 0.5655
2 5 6 -5.4079 0.1868
2 5 7 -0.4267 0.3246
2 5 8 -4.1936 1.5132
2 5 9 0.6155 0.0208
2 5 10 -2.3758 1.2583
2 5 11 0.7540 -0.5832
2 5 12 -0.5603 0.8662
2 5 13 -0.0327 -0.6085
2 5 14 0.3138 0.2277
2 5 15 -0.1962 -0.3721
2 5 16 0.2922 0.0782
2 5 17 -0.0592 -0.0801
2 6 2 0.8085 -0.8339
2 6 3 -5.1146 -1.8494
2 6 4 -0.5940 -1.7193
2 6 5 -3.9804 -0.5946
2 6 6 -2.8421 -1.3336
2 6 7 -1.5865 -0.7194
2 6 8 -2.1991 0.5982
2 6 9 -0.6169 -0.8658
2 6 10 -1.0877 0.8396
2 6 11 0.0692 -1.0313
2 6 12 -0.3038 0.7474
2 6 13 0.0378 -0.8226
2 6 14 0.1380 0.3447
2 6 15 -0.0355 -0.3915
2 6 16 0.1801 0.1307
2 6 17 -0.1257 -0.0813
2 7 2 0.4181 -2.0315
2 7 3 -3.2097 -2.7227
2 7 4 0.4469 -3.1576
2 7 5 -2.6712 -1.1715
2 7 6 -0.5254 -2.7044
2 7 7 -1.5401 -0.3667
2 7 8 -0.3654 -0.7158
2 7 9 -0.8979 -0.3984
2 7 10 0.2443 -0.0116
2 7 11 -0.0828 -0.7214
2 7 12 0.2215 0.4630
2 7 13 0.0436 -0.8344
2 7 14 0.1252 0.4444
2 7 15 -0.0272 -0.4947
2 7 16 0.1007 0.1299
2 8 2 3.1988 -1.6038
2 8 3 -0.8568 -2.9985
2 8 4 2.0590 -2.5852
2 8 5 -0.5801 -0.8524
2 8 6 0.8512 -2.5763
2 8 7 -0.5086 0.6272
2 8 8 0.4432 -1.4034
2 8 9 -0.0831 0.6577
2 8 10 0.6867 -0.3811
2 8 11 0.3108 -0.0633
2 8 12 0.4479 0.2733
2 8 13 0.0159 -0.6642
2 8 14 0.1672 0.3124
2 8 15 -0.0645 -0.5277
2 8 16 0.0968 0.1069
2 9 2 5.7463 -0.5609
2 9 3 -0.4441 -1.2154
2 9 4 2.9899 -0.9135
2 9 5 0.0780 0.4591
2 9 6 1.2754 -1.3519
2 9 7 0.3508 1.6352
2 9 8 0.3700 -1.1650
2 9 9 0.6799 1.3841
2 9 10 0.2747 -0.2007
2 9 11 0.5347 0.2618
2 9 12 0.2255 0.1331
2 9 13 0.0175 -0.5267
2 9 14 0.1055 0.0464
2 9 15 -0.0257 -0.4350
2 9 16 0.0762 0.1016
2 10 2 4.6068 -0.1712
2 10 3 -1.3607 1.1483
2 10 4 2.0648 0.0811
2 10 5 -0.6282 1.9347
2 10 6 0.8138 -0.3480
2 10 7 0.4217 2.2936
2 10 8 -0.1123 -0.8085
2 10 9 0.7665 1.4874
2 10 10 -0.2814 -0.2786
2 10 11 0.4503 0.1562
2 10 12 -0.0608 -0.1380
2 10 13 0.1281 -0.4819
2 10 14 0.0024 -0.1098
2 10 15 0.0518 -0.3220
2 11 2 0.9955 -0.2963
2 11 3 -1.9304 1.8725
2 11 4 0.0626 0.0500
2 11 5 -1.2332 2.4110
2 11 6 -0.1145 -0.1689
2 11 7 0.2279 2.2776
2 11 8 -0.5773 -0.8435
2 11 9 0.7539 1.2097
2 11 10 -0.5369 -0.7267
2 11 11 0.5412 0.0704
2 11 12 -0.1772 -0.3405
2 11 13 0.3191 -0.3630
2 11 14 -0.0104 -0.0646
2 11 15 0.0630 -0.2570
2 12 2 -1.4286 -0.3611
2 12 3 -1.5839 0.9681
2 12 4 -1.1939 -0.2541
2 12 5 -0.9124 1.7525
2 12 6 -0.7436 -0.2898
2 12 7 0.3174 1.6246
2 12 8 -0.7435 -0.7911
2 12 9 0.9821 0.8229
2 12 10 -0.6047 -0.7814
2 12 11 0.7925 0.1645
2 12 12 -0.2699 -0.1694
2 12 13 0.4088 -0.1571
2 12 14 0.0382 0.0525
2 13 2 -1.2828 -0.2212
2 13 3 -0.8297 0.0781
2 13 4 -1.0608 -0.2233
2 13 5 -0.1928 0.8379
2 13 6 -0.7171 -0.1255
2 13 7 0.4017 0.7993
2 13 8 -0.5726 -0.3483
2 13 9 0.9203 0.3895
2 13 10 -0.6008 -0.2788
2 13 11 0.6643 0.1488
2 13 12 -0.3555 0.1756
2 13 13 0.2872 -0.0509
2 13 14 0.0557 0.0982
2 14 2 -0.1590 0.0475
2 14 3 -0.3494 -0.0403
2 14 4 -0.3717 0.0756
2 14 5 0.0284 0.2931
2 14 6 -0.2986 0.1152
2 14 7 0.1246 0.2115
2 14 8 -0.2031 -0.0419
2 14 9 0.3677 -0.0191
2 14 10 -0.4047 0.0653
2 14 11 0.1323 -0.0280
2 14 12 -0.2421 0.2315
2 14 13 0.0757 -0.0444
2 15 2 0.2712 0.2882
2 15 3 -0.3719 -0.0238
2 15 4 0.0815 0.2199
2 15 5 -0.3187 0.0572
2 15 6 0.1748 0.0115
2 15 7 -0.1750 -0.0075
2 15 8 0.1599 -0.1910
2 15 9 -0.0644 -0.2102
2 15 10 -0.0837 -0.0525
2 15 11 -0.2347 -0.0766
2 15 12 -0.0138 -0.0332
2 16 2 0.0464 0.2901
2 16 3 -0.5394 -0.3389
2 16 4 0.2723 0.0811
2 16 5 -0.5911 0.0127
2 16 6 0.4940 -0.2376
2 16 7 -0.1140 0.0947
2 16 8 0.2953 -0.3285
2 16 9 -0.0372 -0.1656
2 16 10 0.0633 -0.1612
2 16 11 -0.1954 0.0154
2 17 2 -0.0733 0.1028
2 17 3 -0.4255 -0.5692
2 17 4 0.3155 -0.0310
2 17 5 -0.4604 0.1615
2 17 6 0.4586 -0.1988
2 17 7 0.0654 0.2833
2 17 8 0.1550 -0.1241
2 17 9 0.0717 -0.1137
2 17 10 0.0192 -0.0004
2 18 2 0.0435 0.0232
2 18 3 -0.1180 -0.3518
2 18 4 0.1566 0.0772
2 18 5 -0.2124 0.2977
2 18 6 0.1121 0.0310
2 18 7 0.0432 0.2804
2 18 8 -0.0291 0.0892
2 19 2 0.0774 0.1173
2 19 3 0.0170 0.0011
2 19 4 -0.0687 0.1829
2 19 5 -0.1094 0.2088
2 19 6 -0.1653 0.0793
2 20 2 -0.0102 0.1571
2 20 3 -0.0639 0.0977
3 -20 -3 0.0889 0.2065
3 -20 -2 -0.0178 0.1762
3 -20 -1 0.1335 0.0764
3 -20 0 0.0774 0.3339
3 -20 1 0.1081 -0.1029
3 -20 2 0.1836 0.1299
3 -19 -5 0.1063 0.3708
3 -19 -4 0.0378 -0.0217
3 -19 -3 0.2145 0.2245
3 -19 -2 -0.1440 0.0979
3 -19 -1 0.0151 0.0400
3 -19 0 0.1095 0.2628
3 -19 1 0.0075 0.0202
3 -19 2 0.3441 -0.0246
3 -18 -6 -0.0175 0.1896
3 -18 -4 -0.0153 -0.1451
3 -18 -3 0.2799 0.0684
3 -18 -2 -0.2920 -0.0835
3 -18 -1 0.1698 -0.0421
3 -18 0 0.0977 0.0909
3 -18 1 0.2337 0.0469
3 -18 2 0.3318 -0.3130
3 -17 -4 0.0779 -0.0941
3 -17 -3 0.2495 -0.1182
3 -17 -2 -0.1838 0.1341
3 -17 -1 0.4276 -0.0372
3 -17 0 0.2008 0.4303
3 -17 1 0.5429 -0.0676
3 -17 2 0.2469 -0.0482
3 -16 -5 0.0791 -0.3255
3 -16 -4 0.2180 0.3586
3 -16 -3 -0.0531 0.0565
3 -16 -2 0.1767 0.7675
3 -16 -1 0.0061 0.2689
3 -16 0 0.3070 0.9992
3 -16 1 0.0091 -0.0258
3 -16 2 0.1659 0.7491
3 -15 -5 -0.1950 0.2232
3 -15 -4 -0.0446 0.8636
3 -15 -3 -0.5863 0.5799
3 -15 -2 0.2757 0.8569
3 -15 -1 -1.1065 0.6163
3 -15 0 0.0031 0.4210
3 -15 1 -1.2931 0.2352
3 -15 2 -0.0549 0.8045
3 -14 -5 -0.4292 0.7317
3 -14 -4 -0.7870 0.7432
3 -14 -3 -0.6688 0.6566
3 -14 -2 -0.1363 -0.2782
3 -14 -1 -1.4473 0.2688
3 -14 0 -0.5982 -1.6091
3 -14 1 -1.5996 0.3366
3 -14 2 -0.3818 -0.5640
3 -13 -4 -1.0914 0.0768
3 -13 -3 0.2597 -0.3484
3 -13 -2 -0.3476 -1.5247
3 -13 -1 -0.0261 -0.8486
3 -13 0 -0.6691 -2.8725
3 -13 1 0.1189 0.2280
3 -13 2 -0.5351 -1.7837
3 -12 -5 0.3427 -0.9953
3 -12 -4 0.0679 -0.1574
3 -12 -3 1.3025 -1.6531
3 -12 -2 0.4859 -1.0288
3 -12 -1 1.4352 -1.5492
3 -12 0 0.1109 -1.1502
3 -12 1 1.7787 0.3868
3 -12 2 -0.6236 -0.8182
3 -11 -5 0.3955 -1.5109
3 -11 -4 2.1028 0.5400
3 -11 -3 0.6206 -1.6371
3 -11 -2 1.9144 0.9634
3 -11 -1 0.0501 -0.7216
3 -11 0 0.8723 2.0410
3 -11 1 0.2355 0.8389
3 -11 2 -1.0426 1.6417
3 -10 -4 2.9174 1.2936
3 -10 -3 -2.1290 -0.0547
3 -10 -2 2.4461 1.7524
3 -10 -1 -4.0454 1.0545
3 -10 0 0.7044 2.3801
3 -10 1 -4.1884 0.9960
3 -10 2 -1.5251 2.4674
3 -9 -4 1.5189 0.7700
3 -9 -3 -4.7587 1.1761
3 -9 -2 1.5048 -0.5164
3 -9 -1 -6.8804 1.9815
3 -9 0 -0.2341 -1.8615
3 -9 1 -7.1566 0.8418
3 -9 2 -1.5241 -0.0495
3 -8 -4 -0.1761 -1.3313
3 -8 -3 -4.6760 0.2721
3 -8 -2 0.4685 -4.2942
3 -8 -1 -5.1697 1.0849
3 -8 0 -1.2132 -7.1018
3 -8 1 -5.2303 1.0036
3 -8 2 -1.7246 -3.8380
3 -7 -4 0.6408 -3.7050
3 -7 -3 -1.6612 -1.8055
3 -7 -2 1.0983 -6.3249
3 -7 -1 -0.4514 -0.6496
3 -7 0 -1.7597 -8.4676
3 -7 1 -0.1483 1.3042
3 -7 2 -3.4010 -5.2784
3 -6 -4 3.9903 -4.2756
3 -6 -3 1.7014 -2.2269
3 -6 -2 3.1562 -5.3271
3 -6 -1 2.5670 -1.2496
3 -6 0 -1.6857 -5.5679
3 -6 1 2.9758 0.7936
3 -6 2 -5.8568 -3.3820
3 -5 -4 6.6414 -2.4483
3 -5 -3 2.2829 0.1231
3 -5 -2 4.3727 -3.3864
3 -5 -1 1.2971 0.1818
3 -5 0 -1.1683 -2.8832
3 -5 1 1.3938 -0.3767
3 -5 2 -6.6481 -1.1492
3 -4 -4 5.6774 -0.6801
3 -4 -3 -0.2276 3.0480
3 -4 -2 3.0484 -3.8064
3 -4 -1 -1.9358 2.3634
3 -4 0 -1.0060 -4.5698
3 -4 1 -2.1935 -0.8706
3 -4 2 -5.0970 -2.4153
3 -3 -4 1.7172 -1.9317
3 -3 -3 -2.0421 3.5346
3 -3 -2 0.0688 -7.3264
3 -3 -1 -2.2600 2.9695
3 -3 0 -1.8240 -9.7142
3 -3 1 -2.4656 -0.4873
3 -3 2 -3.2968 -7.2406
3 -2 -3 0.9592 1.0374
3 -2 -2 -2.1038 -10.3224
3 -2 -1 2.7027 1.0266
3 -2 0 -2.8107 -12.9124
3 -2 1 2.8664 -0.6798
3 -2 2 -2.6595 -10.9209
3 -1 -3 7.4219 -2.2549
3 -1 -2 -1.9455 -7.9629
3 -1 -1 9.9121 -1.9541
3 -1 0 -2.2960 -9.4336
3 -1 1 10.3639 -1.9767
3 -1 2 -1.9315 -8.4291
3 0 -3 10.8648 -3.7004
3 0 -1 13.3474 -3.3603
3 0 1 13.8703 -2.7963
3 0 3 12.1198 -1.6493
3 0 5 7.3932 -1.6688
3 0 7 3.1211 -1.7828
3 0 9 0.0347 -2.6827
3 0 11 -1.0737 -0.9257
3 0 13 -0.6740 0.1521
3 0 15 -0.2824 0.2523
3 0 17 0.0941 -0.0899
3 1 3 8.5052 -1.3812
3 1 4 0.0328 5.4440
3 1 5 5.0954 -2.0191
3 1 6 -0.6991 2.3939
3 1 7 2.0646 -2.5137
3 1 8 -0.4235 0.0894
3 1 9 -0.3471 -2.7436
3 1 10 0.3511 0.0296
3 1 11 -1.2178 -0.8494
3 1 12 0.1320 -0.1961
3 1 13 -0.7744 -0.0199
3 1 14 -0.3575 0.0155
3 1 15 -0.3850 0.0879
3 1 16 -0.0381 0.0724
3 1 17 0.0410 -0.0384
3 2 3 1.3513 -1.5496
3 2 4 0.6010 5.5630
3 2 5 1.0907 -3.0112
3 2 6 -0.0686 1.3956
3 2 7 0.5602 -3.8207
3 2 8 0.1230 -1.0962
3 2 9 -0.7344 -2.5898
3 2 10 0.5987 -0.5248
3 2 11 -1.3213 -0.6113
3 2 12 0.2563 -0.4591
3 2 13 -0.9424 -0.2889
3 2 14 -0.2715 0.0091
3 2 15 -0.6236 -0.1547
3 2 16 0.0708 0.1016
3 2 17 -0.0919 0.1150
3 3 3 -2.6292 -2.7197
3 3 4 2.8471 1.3899
3 3 5 -0.0370 -3.7580
3 3 6 2.2095 -1.6037
3 3 7 0.8917 -4.0049
3 3 8 1.4318 -2.5471
3 3 9 -0.1856 -1.8180
3 3 10 0.6105 -1.2419
3 3 11 -0.9503 -0.3093
3 3 12 0.2706 -0.6630
3 3 13 -0.9271 -0.3270
3 3 14 0.0682 -0.0631
3 3 15 -0.7995 -0.1646
3 3 16 0.1882 0.0296
3 3 17 -0.2134 0.2745
3 4 3 -1.1341 -3.0102
3 4 4 6.2755 -1.6622
3 4 5 1.8923 -2.6502
3 4 6 4.7420 -2.7448
3 4 7 2.4025 -2.3275
3 4 8 2.4803 -2.5419
3 4 9 0.7806 -0.6563
3 4 10 0.4943 -1.3805
3 4 11 -0.2799 -0.1233
3 4 12 0.2068 -0.6367
3 4 13 -0.6371 -0.1904
3 4 14 0.2338 -0.1755
3 4 15 -0.7080 -0.0521
3 4 16 0.1738 -0.1096
3 4 17 -0.2243 0.2776
3 5 3 2.0808 -0.8521
3 5 4 7.8873 -0.7265
3 5 5 3.2004 0.3879
3 5 6 5.4406 -1.0566
3 5 7 2.7305 0.1763
3 5 8 2.5960 -1.2261
3 5 9 1.0011 0.3448
3 5 10 0.4986 -0.9621
3 5 11 0.1262 0.0006
3 5 12 0.2107 -0.4039
3 5 13 -0.2662 -0.0817
3 5 14 0.1779 -0.2037
3 5 15 -0.3662 -0.0513
3 5 16 0.1271 -0.1713
3 5 17 -0.1369 0.1511
3 6 3 2.3269 1.9988
3 6 4 5.7650 1.9721
3 6 5 1.6840 3.0368
3 6 6 3.8029 0.9955
3 6 7 1.2431 1.8074
3 6 8 1.9294 -0.1316
3 6 9 0.2992 0.8896
3 6 10 0.5105 -0.5804
3 6 11 0.0269 0.2062
3 6 12 0.2157 -0.1801
3 6 13 -0.0845 -0.0241
3 6 14 0.1127 -0.0972
3 6 15 -0.0333 -0.1113
3 6 16 0.1369 -0.0786
3 7 3 -0.9901 2.7695
3 7 4 2.0278 2.8685
3 7 5 -1.1608 3.2804
3 7 6 1.5006 1.2040
3 7 7 -0.6066 1.9117
3 7 8 1.0357 -0.1165
3 7 9 -0.5515 0.9322
3 7 10 0.2431 -0.5850
3 7 11 -0.2790 0.3193
3 7 12 0.0639 -0.1310
3 7 13 -0.1022 0.0317
3 7 14 0.1098 0.0229
3 7 15 0.0922 -0.0714
3 7 16 0.1196 0.0583
3 8 3 -4.5527 1.5876
3 8 4 0.2101 1.0792
3 8 5 -2.7387 1.8213
3 8 6 0.3630 -0.2760
3 8 7 -1.4136 1.2322
3 8 8 0.4059 -0.8674
3 8 9 -0.8386 0.6218
3 8 10 -0.1103 -0.8492
3 8 11 -0.3364 0.1620
3 8 12 -0.1249 -0.1796
3 8 13 -0.0741 0.0985
3 8 14 0.0833 0.0493
3 8 15 0.0969 0.0511
3 8 16 0.0339 0.0912
3 9 3 -5.0130 0.7257
3 9 4 0.9513 -1.5093
3 9 5 -2.1357 0.7291
3 9 6 0.5326 -1.9377
3 9 7 -0.9562 0.8411
3 9 8 0.2097 -1.6350
3 9 9 -0.3899 0.4398
3 9 10 -0.1491 -1.0254
3 9 11 -0.0111 0.0597
3 9 12 -0.1813 -0.1206
3 9 13 0.1194 0.1919
3 9 14 -0.0366 0.0532
3 9 15 0.1615 0.1296
3 10 3 -2.1975 1.0508
3 10 4 2.0667 -2.6436
3 10 5 -0.3482 0.7702
3 10 6 0.8911 -2.4989
3 10 7 0.0940 1.0915
3 10 8 0.1633 -1.7717
3 10 9 0.4123 0.7843
3 10 10 -0.0659 -0.8656
3 10 11 0.4126 0.3377
3 10 12 -0.2624 0.0649
3 10 13 0.2966 0.2368
3 10 14 -0.2143 0.1338
3 10 15 0.2666 0.1000
3 11 3 1.0430 1.4571
3 11 4 1.8563 -1.7524
3 11 5 0.9636 1.1177
3 11 6 0.5906 -1.7429
3 11 7 0.7508 1.4964
3 11 8 -0.1495 -1.1689
3 11 9 0.8929 1.3067
3 11 10 -0.3306 -0.4675
3 11 11 0.6100 0.6295
3 11 12 -0.5054 0.1787
3 11 13 0.2787 0.0751
3 11 14 -0.3045 0.2326
3 12 3 1.9284 1.1315
3 12 4 0.6452 -0.2190
3 12 5 0.8990 0.9353
3 12 6 -0.2123 -0.5847
3 12 7 0.5199 1.4103
3 12 8 -0.6572 -0.4319
3 12 9 0.7469 1.3092
3 12 10 -0.7582 -0.1516
3 12 11 0.5634 0.4341
3 12 12 -0.6366 0.1353
3 12 13 0.1357 -0.2370
3 12 14 -0.1998 0.2393
3 13 3 0.5580 0.4673
3 13 4 -0.4055 0.2837
3 13 5 0.0331 0.2994
3 13 6 -0.7901 -0.0671
3 13 7 -0.0871 0.8060
3 13 8 -0.8704 -0.1496
3 13 9 0.3527 0.7880
3 13 10 -0.7754 -0.0399
3 13 11 0.4249 -0.0132
3 13 12 -0.4070 0.0696
3 13 13 0.0114 -0.3944
3 14 3 -0.7758 0.0113
3 14 4 -0.6760 -0.3063
3 14 5 -0.4504 -0.1974
3 14 6 -0.7323 -0.2015
3 14 7 -0.3038 0.2618
3 14 8 -0.6594 -0.1631
3 14 9 0.1700 0.3572
3 14 10 -0.3999 0.0257
3 14 11 0.2612 -0.1565
3 14 12 -0.0507 0.0474
3 15 3 -0.6873 -0.1603
3 15 4 -0.3457 -0.7321
3 15 5 -0.2588 -0.2219
3 15 6 -0.3446 -0.3054
3 15 7 -0.1398 0.1457
3 15 9 0.1746 0.2462
3 15 10 -0.1215 0.1616
3 15 11 0.1104 -0.0044
3 16 3 0.0684 -0.1411
3 16 4 0.0202 -0.3780
3 16 5 0.0049 -0.0165
3 16 6 -0.1416 -0.1673
3 16 7 -0.0648 0.1926
3 16 8 -0.3894 0.2219
3 16 9 0.1303 0.1545
3 16 10 -0.0621 0.3131
3 17 3 0.3702 -0.0525
3 17 4 0.0605 0.1316
3 17 5 0.0347 -0.0079
3 17 6 -0.1809 -0.0773
3 17 7 -0.1321 0.0642
3 17 8 -0.3570 0.3071
3 17 9 0.0097 -0.0241
3 18 3 0.2276 -0.0590
3 18 4 -0.0835 0.2279
3 18 5 0.0615 -0.2180
3 18 6 -0.1782 -0.0734
3 18 7 -0.1065 -0.1308
3 18 8 -0.1913 0.2179
3 19 3 0.1141 -0.1598
3 19 4 -0.1028 0.1111
4 -20 -1 0.0400 -0.1941
4 -20 0 -0.2108 0.1074
4 -20 1 -0.2184 -0.2099
4 -19 -4 -0.2646 -0.2548
4 -19 -3 0.2164 0.0670
4 -19 -2 -0.2140 -0.0122
4 -19 -1 0.0879 -0.1844
4 -19 0 -0.0694 -0.0204
4 -19 1 -0.3129 -0.1860
4 -19 2 -0.2296 -0.0052
4 -19 3 -0.3088 0.1299
4 -18 -5 0.1342 -0.0020
4 -18 -4 -0.3782 -0.0693
4 -18 -3 0.3574 0.1681
4 -18 -2 -0.3203 0.0717
4 -18 -1 0.2395 -0.0933
4 -18 0 -0.1909 -0.0438
4 -18 1 -0.2869 -0.0262
4 -18 2 -0.4109 -0.0786
4 -18 3 -0.3077 0.2110
4 -17 -6 -0.2704 0.3185
4 -17 -5 -0.0004 -0.1403
4 -17 -4 -0.3096 0.2620
4 -17 -3 0.3232 -0.0348
4 -17 -2 -0.4350 0.1430
4 -17 -1 0.1732 -0.4247
4 -17 0 -0.5247 0.0481
4 -17 1 -0.3730 -0.3655
4 -17 2 -0.5938 -0.0231
4 -17 3 -0.3025 -0.0898
4 -16 -6 -0.1543 0.2774
4 -16 -4 -0.0322 0.2631
4 -16 -3 -0.0000 -0.7219
4 -16 -2 -0.1300 -0.1012
4 -16 -1 -0.2095 -1.1728
4 -16 0 -0.1600 -0.1431
4 -16 1 -0.4685 -1.2040
4 -16 2 -0.0835 -0.1209
4 -16 3 -0.3737 -0.8422
4 -15 -4 0.4467 -0.4043
4 -15 -3 -0.1369 -1.3203
4 -15 -2 0.7746 -0.7121
4 -15 -1 -0.3201 -1.1845
4 -15 0 1.2486 -0.6140
4 -15 1 -0.0935 -1.1706
4 -15 2 1.2017 -0.3579
4 -15 3 -0.3841 -1.0881
4 -14 -4 0.8153 -1.0977
4 -14 -3 0.4845 -0.8795
4 -14 -2 1.3867 -0.9124
4 -14 -1 0.2729 0.4266
4 -14 0 2.1788 -0.6415
4 -14 1 0.6004 0.6603
4 -14 2 1.8045 -0.3812
4 -14 3 -0.3295 0.0133
4 -13 -4 0.5324 -0.5872
4 -13 -3 1.3303 0.5134
4 -13 -2 0.5404 0.0961
4 -13 -1 0.9009 2.3203
4 -13 0 0.9287 0.0634
4 -13 1 0.7473 2.6602
4 -13 2 0.4208 -0.3498
4 -13 3 -0.2660 1.5600
4 -12 -4 -0.3758 1.1371
4 -12 -3 0.9379 1.3650
4 -12 -2 -1.1849 1.6560
4 -12 -1 0.5444 1.9730
4 -12 0 -1.4334 0.6744
4 -12 1 0.1955 2.1501
4 -12 2 -1.7343 -0.7611
4 -12 3 0.1935 1.6492
4 -11 -4 -0.9254 2.2141
4 -11 -3 -1.0508 0.5637
4 -11 -2 -1.4522 1.9263
4 -11 -1 -0.7044 -0.7507
4 -11 0 -1.6845 0.4080
4 -11 1 -0.1385 -0.8241
4 -11 2 -1.8207 -1.2114
4 -11 3 1.3040 -0.1924
4 -10 -2 0.9045 0.1240
4 -10 -1 -1.6334 -2.6444
4 -10 0 1.3229 -0.4344
4 -10 1 0.2254 -2.9115
4 -10 2 1.0971 -0.7827
4 -10 3 2.0978 -2.2023
4 -9 -2 3.8815 -2.1076
4 -9 -1 -1.2833 -0.8754
4 -9 0 4.6347 -1.0829
4 -9 1 0.8064 -1.3299
4 -9 2 4.4859 0.1137
4 -9 3 1.4211 -2.1642
4 -8 -3 -0.2700 0.6757
4 -8 -2 4.2820 -2.2891
4 -8 -1 0.0130 3.4198
4 -8 0 4.4520 -1.1323
4 -8 1 1.4248 2.7575
4 -8 2 4.7677 0.0728
4 -8 3 0.2301 0.2414
4 -7 -3 0.5217 3.2538
4 -7 -2 1.2779 -0.0522
4 -7 -1 0.8727 6.3138
4 -7 0 0.5269 -0.5379
4 -7 1 2.4232 5.4374
4 -7 2 1.0729 -0.8131
4 -7 3 0.8756 2.7468
4 -6 -3 -1.5800 4.1401
4 -6 -2 -2.5333 2.0720
4 -6 -1 0.2390 5.3774
4 -6 0 -3.4946 0.2954
4 -6 1 3.3907 4.2858
4 -6 2 -3.4383 -0.7974
4 -6 3 3.5784 2.5847
4 -5 -3 -4.6617 2.7597
4 -5 -2 -3.5739 1.3196
4 -5 -1 -1.2060 2.3509
4 -5 0 -3.8991 0.4560
4 -5 1 3.3526 1.2294
4 -5 2 -4.4049 0.7451
4 -5 3 5.7227 0.0428
4 -4 -3 -5.2091 1.7050
4 -4 -2 -1.2672 -1.9711
4 -4 -1 -1.4340 1.5977
4 -4 0 -1.1110 -0.3548
4 -4 1 2.5099 0.8983
4 -4 2 -1.2706 2.4260
4 -4 3 5.4384 -0.9371
4 -3 -3 -2.1619 3.7215
4 -3 -2 0.3546 -4.3986
4 -3 -1 0.4862 5.2052
4 -3 0 -0.0090 -0.8028
4 -3 1 2.1236 5.2337
4 -3 2 1.1018 3.2886
4 -3 3 3.7956 2.4458
4 -2 -3 1.6442 6.9824
4 -2 -2 -3.2207 -3.2778
4 -2 -1 2.7726 9.4407
4 -2 0 -4.7877 0.6844
4 -2 1 2.3500 9.9617
4 -2 2 -2.2846 4.0941
4 -2 3 2.4853 7.0557
4 -1 -3 2.4998 6.2088
4 -1 -2 -10.5073 0.1401
4 -1 -1 2.7120 8.0231
4 -1 0 -13.0751 3.4568
4 -1 1 1.8333 8.4824
4 -1 2 -9.6811 5.3653
4 -1 3 1.4342 6.6468
4 0 -2 -14.3478 1.9686
4 0 0 -17.2634 4.8766
4 0 2 -13.5879 6.0635
4 0 4 -8.1848 5.4368
4 0 6 -3.2142 4.6122
4 0 8 -0.4873 3.4624
4 0 10 0.4186 1.0987
4 0 12 -0.1201 -0.1622
4 0 14 0.2219 -0.1709
4 0 16 0.1102 0.0736
4 1 4 -5.2337 5.0587
4 1 5 -0.8104 -3.7137
4 1 6 -1.5907 4.5794
4 1 7 -0.5726 -1.5929
4 1 8 0.3936 3.5053
4 1 9 -0.5903 -0.9740
4 1 10 0.9033 1.0616
4 1 11 -0.5498 -0.3676
4 1 12 0.1720 -0.1712
4 1 13 0.1400 -0.1045
4 1 14 0.3825 -0.1077
4 1 15 0.0086 -0.0968
4 1 16 0.2116 0.0049
4 1 17 -0.1460 -0.0446
4 2 4 0.0333 4.5285
4 2 5 -1.7945 -3.0318
4 2 6 1.0314 4.4189
4 2 7 -1.6394 -0.7805
4 2 8 1.7753 3.2174
4 2 9 -1.4400 -0.5876
4 2 10 1.7094 0.7317
4 2 11 -0.9654 -0.1678
4 2 12 0.7300 -0.2629
4 2 13 0.1736 0.0029
4 2 14 0.6813 -0.0200
4 2 15 -0.0520 -0.0497
4 2 16 0.4094 -0.1818
4 2 17 -0.2267 -0.0050
4 3 4 1.7051 4.1939
4 3 5 -3.4364 0.5698
4 3 6 1.2754 3.6576
4 3 7 -3.0866 1.3615
4 3 8 1.8474 1.9371
4 3 9 -2.1522 0.6809
4 3 10 1.8821 -0.0949
4 3 11 -1.0205 0.4402
4 3 12 1.0302 -0.4486
4 3 13 0.1568 0.2900
4 3 14 0.7682 -0.0058
4 3 15 -0.0866 0.1375
4 3 16 0.4798 -0.3559
4 3 17 -0.1683 0.1180
4 4 4 -0.7906 3.0121
4 4 5 -5.1304 2.2072
4 4 6 -0.5444 1.7194
4 4 7 -3.9080 2.0970
4 4 8 0.8559 -0.1105
4 4 9 -2.0348 1.5160
4 4 10 1.4024 -1.0250
4 4 11 -0.6810 0.9634
4 4 12 0.9215 -0.5672
4 4 13 0.1187 0.5633
4 4 14 0.5079 -0.0062
4 4 15 -0.0427 0.2935
4 4 16 0.3205 -0.3273
4 4 17 -0.0340 0.2174
4 5 4 -2.8069 0.5545
4 5 5 -5.0273 0.3188
4 5 6 -1.3648 -0.6875
4 5 7 -3.1792 0.9143
4 5 8 0.2897 -1.6018
4 5 9 -1.0839 1.5366
4 5 10 0.8180 -1.3740
4 5 11 -0.2366 1.1877
4 5 12 0.6016 -0.5281
4 5 13 0.0082 0.6791
4 5 14 0.1114 -0.0015
4 5 15 -0.0168 0.2709
4 5 16 0.0740 -0.1270
4 6 4 -1.1945 -1.4335
4 6 5 -2.6644 -1.9925
4 6 6 0.0543 -1.7718
4 6 7 -1.4837 -0.3509
4 6 8 0.6231 -1.5017
4 6 9 -0.1678 1.1871
4 6 10 0.4134 -0.9493
4 6 11 0.0307 1.1166
4 6 12 0.2991 -0.4066
4 6 13 -0.1066 0.6366
4 6 14 -0.1090 -0.0702
4 6 15 -0.0287 0.1312
4 6 16 -0.0399 0.0190
4 7 4 2.1688 -1.3358
4 7 5 -0.2768 -1.7408
4 7 6 1.8840 -1.0039
4 7 7 -0.4355 -0.3119
4 7 8 1.1473 -0.3936
4 7 9 -0.0490 0.8364
4 7 10 0.2371 -0.2467
4 7 11 0.0808 0.8177
4 7 12 0.1208 -0.2592
4 7 13 -0.0874 0.5435
4 7 14 -0.0931 -0.1852
4 7 15 0.0217 0.0788
4 7 16 0.0101 0.0341
4 8 4 3.6560 -0.1996
4 8 5 -0.0536 0.5114
4 8 6 2.1095 0.0286
4 8 7 -0.6396 0.6854
4 8 8 1.1824 0.2195
4 8 9 -0.5353 0.6874
4 8 10 0.2507 0.0841
4 8 11 -0.0026 0.5133
4 8 12 0.0071 -0.1253
4 8 13 0.0402 0.4834
4 8 14 -0.0761 -0.2301
4 8 15 0.1382 0.1891
4 9 4 2.2035 -0.1111
4 9 5 -1.3546 2.2408
4 9 6 0.7541 -0.1774
4 9 7 -1.1249 1.5188
4 9 8 0.5719 -0.2710
4 9 9 -0.8461 0.7907
4 9 10 0.1906 -0.1714
4 9 11 -0.0836 0.3968
4 9 12 -0.1718 -0.1157
4 9 13 0.1710 0.3951
4 9 14 -0.2333 -0.1861
4 9 15 0.2238 0.2958
4 10 4 -0.3671 -1.1236
4 10 5 -1.9755 2.0244
4 10 6 -0.7479 -1.1936
4 10 7 -0.9121 1.4100
4 10 8 -0.3446 -1.1359
4 10 9 -0.5716 0.8077
4 10 10 -0.1336 -0.6673
4 10 11 0.0069 0.3614
4 10 12 -0.3712 -0.2094
4 10 13 0.2941 0.1899
4 10 14 -0.4051 -0.0888
4 10 15 0.2381 0.2251
4 11 4 -1.7540 -1.6235
4 11 5 -1.1006 0.4526
4 11 6 -1.1663 -1.6761
4 11 7 -0.1468 0.4439
4 11 8 -0.8349 -1.4836
4 11 9 0.0131 0.4242
4 11 10 -0.4416 -0.8850
4 11 11 0.2541 0.2347
4 11 12 -0.3881 -0.1763
4 11 13 0.3643 -0.0388
4 11 14 -0.3327 0.0556
4 12 4 -1.1675 -0.9699
4 12 5 0.2560 -0.9042
4 12 6 -0.4040 -1.1866
4 12 7 0.4915 -0.4858
4 12 8 -0.4846 -1.1821
4 12 9 0.4324 -0.0557
4 12 10 -0.3955 -0.6695
4 12 11 0.3995 0.0834
4 12 12 -0.1944 0.0494
4 12 13 0.2610 -0.1179
4 13 4 0.3313 -0.0728
4 13 5 0.9734 -1.0070
4 13 6 0.5809 -0.3374
4 13 7 0.6790 -0.6034
4 13 8 0.1798 -0.6403
4 13 9 0.5177 -0.1746
4 13 10 -0.1506 -0.3131
4 13 11 0.3053 0.0168
4 13 12 0.0017 0.2172
4 13 13 0.0411 -0.0614
4 14 4 1.1129 0.2495
4 14 5 0.8739 -0.2022
4 14 6 0.8374 0.1882
4 14 7 0.5235 -0.1536
4 14 8 0.3955 -0.2326
4 14 9 0.4129 -0.0738
4 14 10 -0.0348 -0.1039
4 14 11 0.1393 -0.0266
4 14 12 0.0683 0.1729
4 15 4 0.6985 0.1278
4 15 5 0.4094 0.4172
4 15 6 0.4371 0.2244
4 15 7 0.2754 0.1115
4 15 8 0.1979 -0.0733
4 15 9 0.2722 -0.1489
4 15 10 -0.0383 -0.0270
4 15 11 0.0434 -0.1006
4 16 4 -0.0759 -0.0018
4 16 5 0.0651 0.3912
4 16 6 0.0841 0.0485
4 16 8 0.0973 -0.0858
4 16 9 0.1268 -0.3499
4 16 10 0.0018 0.0157
4 17 4 -0.4500 0.0229
4 17 5 0.0248 0.1209
4 17 6 0.0237 0.0055
4 17 7 0.1480 -0.0488
4 17 8 0.1757 -0.1339
4 17 9 0.0036 -0.3832
4 18 4 -0.4626 0.1394
4 18 5 0.1208 -0.0464
4 18 6 0.0044 0.1395
5 -19 -2 -0.0681 0.0579
5 -19 -1 0.0437 -0.0413
5 -19 0 0.0285 0.0845
5 -19 1 0.0595 0.0530
5 -19 2 0.1913 0.0082
5 -18 -4 -0.0313 0.0779
5 -18 -3 0.2268 -0.0062
5 -18 -2 -0.2423 -0.0308
5 -18 -1 0.0168 -0.0540
5 -18 0 -0.1028 -0.0594
5 -18 1 0.1235 0.1053
5 -18 2 0.1423 -0.1174
5 -18 3 0.4148 0.0165
5 -17 -5 -0.0476 -0.1157
5 -17 -4 -0.0089 0.0645
5 -17 -3 0.1089 -0.1046
5 -17 -2 -0.3647 0.0143
5 -17 -1 0.2162 -0.1674
5 -17 0 -0.0587 0.0829
5 -17 1 0.3786 -0.0320
5 -17 2 0.2220 0.0048
5 -17 3 0.4686 0.0148
5 -17 4 0.0390 0.0500
5 -16 -5 -0.1738 -0.1472
5 -16 -4 0.0883 0.2326
5 -16 -3 -0.0438 -0.1320
5 -16 -2 -0.1037 0.4827
5 -16 -1 0.2808 -0.0938
5 -16 0 0.2318 0.7605
5 -16 1 0.2969 0.0303
5 -16 2 0.3785 0.6521
5 -16 3 0.2269 0.1379
5 -16 4 0.0834 0.3768
5 -15 -5 -0.2780 0.2373
5 -15 -4 0.1471 0.5963
5 -15 -3 -0.3413 0.2843
5 -15 -2 0.2973 1.0586
5 -15 -1 -0.3680 0.3719
5 -15 0 0.2428 1.2121
5 -15 1 -0.6346 0.3747
5 -15 2 0.1949 1.1575
5 -15 3 -0.5009 0.2459
5 -15 4 0.1602 0.6256
5 -14 -5 -0.3940 0.9118
5 -14 -4 -0.2662 0.6626
5 -14 -3 -0.7738 0.9736
5 -14 -2 0.1080 0.7419
5 -14 -1 -1.3375 0.7381
5 -14 0 -0.3357 0.2833
5 -14 1 -1.6832 0.4582
5 -14 2 -0.2899 0.4626
5 -14 3 -1.1990 0.0546
5 -14 4 0.2547 0.1976
5 -13 -5 -0.4238 1.0382
5 -13 -3 -0.7313 0.9685
5 -13 -2 -0.7461 -0.7545
5 -13 -1 -1.1710 0.3190
5 -13 0 -0.9351 -1.6344
5 -13 1 -1.3117 0.0440
5 -13 2 -0.5318 -1.2220
5 -13 3 -0.9365 -0.1729
5 -13 4 0.3182 -0.8800
5 -12 -4 -1.4009 -1.2490
5 -12 -3 0.2961 -0.2062
5 -12 -2 -1.1956 -1.9668
5 -12 -1 0.6385 -0.6930
5 -12 0 -0.8499 -2.3526
5 -12 1 0.6254 -0.4126
5 -12 2 -0.4926 -2.1515
5 -12 3 0.3906 0.0267
5 -12 4 -0.0527 -1.6371
5 -11 -4 -0.1262 -1.5522
5 -11 -3 1.5454 -1.3416
5 -11 -2 -0.2880 -1.2501
5 -11 -1 2.3087 -1.2169
5 -11 0 -0.1369 -0.5870
5 -11 1 2.0861 -0.6499
5 -11 2 -0.6169 -1.0127
5 -11 3 1.5218 0.2416
5 -11 4 -1.0430 -1.0413
5 -10 -4 1.7511 -0.4348
5 -10 -3 1.5395 -0.7379
5 -10 -2 1.3355 0.8371
5 -10 -1 1.7615 -0.4655
5 -10 0 0.5888 1.9324
5 -10 1 1.1556 -0.8695
5 -10 2 -0.7231 1.2772
5 -10 3 0.9492 -0.3245
5 -10 4 -1.7301 0.7235
5 -9 -3 0.0194 1.3828
5 -9 -1 -0.5287 1.0626
5 -9 0 0.7488 2.3116
5 -9 1 -1.3845 -0.9696
5 -9 2 -0.2488 2.3483
5 -9 3 -1.2771 -1.2786
5 -9 4 -0.9848 2.0010
5 -8 -2 0.8676 0.9177
5 -8 -1 -2.0081 1.9194
5 -8 0 0.1351 0.0037
5 -8 1 -2.7461 -0.5992
5 -8 2 0.4064 0.9965
5 -8 3 -3.0990 -1.4175
5 -8 4 0.6004 1.2636
5 -7 -2 -0.6134 -1.2346
5 -7 -1 -1.1305 1.2205
5 -7 0 -0.8164 -2.6593
5 -7 1 -1.2983 0.0114
5 -7 2 0.2268 -1.3981
5 -7 3 -2.4440 -0.7012
5 -7 4 1.1357 -0.8658
5 -6 -2 -0.8152 -2.4622
5 -6 -1 1.0612 -0.2576
5 -6 0 -1.2722 -3.2843
5 -6 1 1.6388 0.2635
5 -6 2 -0.7836 -2.4665
5 -6 3 0.2235 -0.2925
5 -6 4 0.0546 -2.0841
5 -5 -2 0.2554 -2.1284
5 -5 -1 2.3971 -0.9590
5 -5 0 -0.9673 -1.9780
5 -5 1 3.3683 0.0315
5 -5 2 -1.6558 -1.6858
5 -5 3 2.2274 -0.6322
5 -5 4 -1.2877 -1.3243
5 -4 -2 1.1479 -1.6176
5 -4 -1 2.1330 -0.4608
5 -4 0 -0.5123 -0.9797
5 -4 1 2.9019 -0.5163
5 -4 2 -1.9761 -0.8866
5 -4 3 1.9389 -1.1036
5 -4 4 -1.9467 -0.0968
5 -3 -2 0.9444 -2.4853
5 -3 -1 1.9412 0.1919
5 -3 0 -0.4315 -1.9003
5 -3 1 2.0513 -1.4952
5 -3 2 -2.1095 -1.6461
5 -3 3 0.6969 -1.6570
5 -3 4 -2.4572 -0.2044
5 -2 -3 2.2235 2.1260
5 -2 -2 0.1701 -3.9364
5 -2 -1 3.9346 0.0510
5 -2 0 -0.5202 -3.5301
5 -2 1 3.1021 -2.9603
5 -2 2 -2.0899 -2.9914
5 -2 3 0.7573 -3.0444
5 -2 4 -2.9658 -1.2285
5 -1 -3 5.3911 1.9615
5 -1 -2 -0.2139 -3.3458
5 -1 -1 7.5075 -0.6386
5 -1 0 -0.3861 -3.1074
5 -1 1 5.7194 -4.3803
5 -1 2 -1.4153 -2.6051
5 -1 3 2.2284 -5.0606
5 -1 4 -2.2939 -1.3458
5 0 -3 7.1227 1.7418
5 0 -1 9.3541 -1.0110
5 0 1 7.1450 -4.9733
5 0 3 3.1322 -6.0755
5 0 5 0.7211 -5.8738
5 0 7 -0.2624 -3.7938
5 0 9 -0.1705 -1.2298
5 0 11 0.4229 0.0160
5 0 13 0.2334 -0.0348
5 0 15 0.1364 -0.0050
5 1 5 0.1521 -4.6152
5 1 6 1.7816 1.1451
5 1 7 -0.8049 -3.1126
5 1 8 1.0053 1.3211
5 1 9 -0.7376 -1.1111
5 1 10 0.6545 0.7860
5 1 11 0.0550 0.0491
5 1 12 0.1323 0.1796
5 1 13 0.0922 -0.0022
5 1 14 0.0348 0.1828
5 1 15 0.0334 0.0446
5 1 16 0.1048 0.0571
5 2 5 -0.7620 -2.2264
5 2 6 2.2504 1.0308
5 2 7 -1.7128 -1.6783
5 2 8 1.6558 1.3398
5 2 9 -1.7256 -0.6477
5 2 10 1.2720 0.7364
5 2 11 -0.6204 0.2636
5 2 12 0.2687 0.0869
5 2 13 -0.1801 0.1234
5 2 14 0.0574 0.2507
5 2 15 -0.1866 0.1635
5 2 16 0.1707 0.0479
5 3 5 -0.7781 -0.7788
5 3 6 1.8618 0.1108
5 3 7 -1.9215 -0.3521
5 3 8 1.8638 0.3826
5 3 9 -2.0868 0.2867
5 3 10 1.5410 0.1056
5 3 11 -0.9920 0.7331
5 3 12 0.2962 -0.1738
5 3 13 -0.3401 0.3221
5 3 14 0.0291 0.1634
5 3 15 -0.3242 0.2598
5 3 16 0.1660 -0.0463
5 4 5 -0.0932 -0.3599
5 4 6 1.4893 -0.1641
5 4 7 -1.5503 0.6632
5 4 8 1.4778 -0.3922
5 4 9 -1.8155 1.3444
5 4 10 1.1298 -0.4329
5 4 11 -1.0261 1.1460
5 4 12 0.1663 -0.4024
5 4 13 -0.3324 0.4706
5 4 14 -0.0452 -0.0217
5 4 15 -0.2463 0.2493
5 4 16 0.1180 -0.1600
5 5 5 -0.1829 -0.0682
5 5 6 0.9111 0.5263
5 5 7 -1.4769 1.1022
5 5 8 0.4886 -0.5925
5 5 9 -1.4497 1.6512
5 5 10 0.2761 -0.7371
5 5 11 -0.9264 1.0585
5 5 12 0.0166 -0.5908
5 5 13 -0.2501 0.4796
5 5 14 -0.1216 -0.1955
5 5 15 -0.0190 0.1602
5 5 16 0.0726 -0.1889
5 6 5 -1.5442 -0.0435
5 6 6 -0.0373 0.9544
5 6 7 -1.8407 0.4676
5 6 8 -0.3173 -0.5820
5 6 9 -1.0966 0.8253
5 6 10 -0.2344 -0.8943
5 6 11 -0.6747 0.4827
5 6 12 -0.0051 -0.7409
5 6 13 -0.1779 0.3702
5 6 14 -0.1984 -0.2843
5 6 15 0.1469 0.0631
5 6 16 0.0071 -0.0987
5 7 5 -2.6668 -0.6984
5 7 6 -0.4220 0.1975
5 7 7 -1.8837 -0.7175
5 7 8 -0.0520 -0.5755
5 7 9 -0.6715 -0.2335
5 7 10 0.0166 -0.7979
5 7 11 -0.2883 -0.0529
5 7 12 0.0701 -0.7631
5 7 13 -0.1253 0.2067
5 7 14 -0.2694 -0.3292
5 7 15 0.1246 -0.0390
5 8 5 -2.0011 -1.2186
5 8 6 0.3043 -1.0427
5 8 7 -1.1251 -1.0181
5 8 8 0.8436 -0.5265
5 8 9 -0.3248 -0.3813
5 8 10 0.5184 -0.5050
5 8 11 0.0268 -0.1183
5 8 12 0.1030 -0.6585
5 8 13 -0.0126 0.0748
5 8 14 -0.2778 -0.4007
5 8 15 0.0169 -0.1275
5 9 5 -0.0739 -0.6403
5 9 6 1.1369 -1.4352
5 9 7 0.0334 -0.0914
5 9 8 1.0911 -0.4273
5 9 9 -0.1097 0.2437
5 9 10 0.5743 -0.3171
5 9 11 0.1863 0.1576
5 9 12 0.0216 -0.5050
5 9 13 0.2064 0.0506
5 9 14 -0.2304 -0.4393
5 10 5 1.2701 0.4383
5 10 6 0.9972 -0.6355
5 10 7 0.8372 0.8049
5 10 8 0.4579 -0.2153
5 10 9 0.1248 0.6185
5 10 10 0.2400 -0.2697
5 10 11 0.2500 0.3581
5 10 12 -0.1053 -0.3189
5 10 13 0.3669 0.0872
5 10 14 -0.2050 -0.3361
5 11 5 1.0959 0.7177
5 11 6 0.2376 0.5590
5 11 7 0.8546 0.7219
5 11 8 -0.0990 0.1957
5 11 9 0.2914 0.3976
5 11 10 0.0413 -0.1389
5 11 11 0.1856 0.3143
5 11 12 -0.1383 -0.1478
5 11 13 0.2527 0.0620
5 12 5 0.0504 0.1132
5 12 6 -0.2024 1.1990
5 12 7 0.2338 0.1233
5 12 8 -0.0557 0.5843
5 12 9 0.1456 0.1101
5 12 10 0.1059 0.0639
5 12 11 -0.0072 0.1788
5 12 12 -0.0351 -0.1008
5 12 13 -0.0411 -0.0152
5 13 5 -0.7325 -0.4000
5 13 6 -0.1456 0.9854
5 13 7 -0.4244 -0.2116
5 13 8 0.1463 0.6012
5 13 9 -0.1831 0.0806
5 13 10 0.1410 0.1509
5 13 11 -0.1406 0.0957
5 13 12 0.0762 -0.1329
5 14 5 -0.7498 -0.3264
5 14 6 0.0221 0.3441
5 14 7 -0.6110 -0.2012
5 14 8 0.1287 0.3218
5 14 9 -0.3344 0.0988
5 14 10 0.0501 0.1479
5 14 11 -0.1119 0.0442
5 15 5 -0.3145 -0.0322
5 15 6 0.1115 -0.1210
5 15 7 -0.4153 -0.0854
5 15 8 0.0602 0.1201
5 15 9 -0.2728 0.0433
5 15 10 0.0295 0.1765
5 16 5 0.0307 0.0718
5 16 6 0.1371 -0.2351
5 16 8 0.0849 0.0849
5 16 9 -0.2026 0.0703
5 17 5 0.1400 -0.0252
5 17 6 0.0757 -0.2048
5 17 7 -0.2263 0.1773
6 -18 -2 0.0633 0.0400
6 -18 -1 0.1521 0.1370
6 -18 0 0.1026 0.0299
6 -18 1 0.1807 0.1510
6 -17 -4 0.2053 -0.1727
6 -17 -3 0.1177 0.2248
6 -17 -2 0.1060 0.0699
6 -17 -1 0.2232 0.1843
6 -17 0 0.0329 0.1892
6 -17 1 0.0814 0.1787
6 -17 2 -0.2043 0.2059
6 -17 3 -0.0081 0.2039
6 -16 -4 0.1588 0.0036
6 -16 -3 0.1601 0.2856
6 -16 -2 -0.0578 0.0865
6 -16 -1 0.0847 -0.0704
6 -16 0 -0.1380 0.2308
6 -16 1 -0.2378 -0.1408
6 -16 2 -0.2332 0.2303
6 -16 3 -0.1590 -0.0368
6 -16 4 -0.2290 0.0592
6 -16 5 -0.0098 -0.1276
6 -15 -4 -0.0562 0.0862
6 -15 -3 -0.0565 -0.1960
6 -15 -2 -0.1033 -0.0826
6 -15 -1 -0.1226 -0.6343
6 -15 0 0.0532 -0.0062
6 -15 1 -0.3279 -0.6762
6 -15 2 0.0960 0.0269
6 -15 3 -0.2244 -0.5537
6 -15 4 -0.1291 -0.0537
6 -15 5 -0.0168 -0.3102
6 -14 -4 -0.0124 -0.3336
6 -14 -3 -0.2132 -0.6913
6 -14 -2 0.3967 -0.4785
6 -14 -1 -0.0459 -0.6860
6 -14 0 0.7710 -0.2288
6 -14 1 0.0596 -0.6433
6 -14 2 0.7853 -0.0697
6 -14 3 -0.1241 -0.7542
6 -14 4 0.3092 0.1152
6 -14 5 0.0177 -0.2802
6 -13 -4 0.2391 -0.9563
6 -13 -3 0.2076 -0.1303
6 -13 -2 0.8044 -0.7203
6 -13 -1 0.4185 0.5098
6 -13 0 1.0942 -0.0657
6 -13 1 0.6017 0.4820
6 -13 2 1.1562 0.1411
6 -13 3 0.0577 -0.0135
6 -13 4 0.8101 0.4230
6 -13 5 0.0051 0.2751
6 -12 -4 -0.0801 -0.8922
6 -12 -3 0.9581 1.2850
6 -12 -2 -0.1188 -0.3434
6 -12 -1 0.8927 2.0308
6 -12 0 -0.0669 0.5108
6 -12 1 0.8657 1.8345
6 -12 2 0.3936 0.5871
6 -12 3 0.3477 1.3297
6 -12 4 0.6217 0.5793
6 -12 5 0.0406 1.1876
6 -11 -4 -1.2277 -0.0449
6 -11 -3 1.0321 1.8145
6 -11 -2 -2.1582 0.4399
6 -11 -1 0.7768 1.9547
6 -11 0 -2.1728 1.2034
6 -11 1 0.6188 1.7754
6 -11 2 -1.2257 1.2306
6 -11 3 0.6090 1.8478
6 -11 4 -0.5227 0.7171
6 -11 5 0.2957 1.5406
6 -10 -3 0.0568 0.4380
6 -10 -2 -3.4207 0.7088
6 -10 -1 -0.0978 -0.0836
6 -10 0 -3.2914 1.5067
6 -10 1 -0.1719 -0.0633
6 -10 2 -2.1717 1.8429
6 -10 3 0.3161 0.6034
6 -10 4 -1.5258 1.0929
6 -10 5 0.5084 0.5981
6 -9 -3 -0.9918 -1.7052
6 -9 -2 -2.7137 -0.0622
6 -9 -1 -1.0652 -2.2734
6 -9 0 -2.4249 1.0441
6 -9 1 -1.0755 -2.1026
6 -9 2 -1.3582 1.8670
6 -9 3 -0.6396 -1.3456
6 -9 4 -0.9987 1.4221
6 -9 5 0.1755 -0.9086
6 -8 -2 -0.9106 -1.2214
6 -8 -1 -1.2568 -2.8866
6 -8 0 -0.5876 0.1092
6 -8 1 -1.3697 -2.6160
6 -8 2 0.4021 1.2080
6 -8 3 -1.4278 -2.0165
6 -8 4 0.7586 1.2886
6 -8 5 -0.5577 -1.4183
6 -7 -1 -0.6114 -1.9514
6 -7 0 0.6809 -0.5847
6 -7 1 -0.9495 -1.5068
6 -7 2 1.4085 0.5357
6 -7 3 -1.3602 -0.9245
6 -7 4 2.0714 0.9305
6 -7 5 -0.9405 -0.5700
6 -6 -1 0.2623 -0.4620
6 -6 0 0.8571 -0.7892
6 -6 1 -0.3806 0.1466
6 -6 2 1.0977 0.2632
6 -6 3 -0.8109 0.7184
6 -6 4 2.1281 0.7643
6 -6 5 -0.7659 0.5965
6 -5 -1 0.9641 0.8741
6 -5 0 0.2153 -0.6340
6 -5 1 0.1044 1.5110
6 -5 2 0.1556 0.1551
6 -5 3 -0.3307 1.8775
6 -5 4 1.4743 0.5345
6 -5 5 -0.5616 1.3517
6 -4 -2 -0.4258 -0.0364
6 -4 -1 1.2865 1.7495
6 -4 0 -0.9336 0.0690
6 -4 1 0.6281 2.2901
6 -4 2 -0.8171 0.2717
6 -4 3 0.2575 2.3328
6 -4 4 0.5995 -0.0585
6 -4 5 -0.3865 1.7078
6 -3 -2 -1.6008 0.6142
6 -3 -1 0.8648 1.9997
6 -3 0 -2.2814 1.3326
6 -3 1 0.8492 2.3001
6 -3 2 -1.5965 1.0805
6 -3 3 1.1306 1.9286
6 -3 4 -0.2668 -0.2801
6 -3 5 0.3582 1.4805
6 -2 -2 -2.8308 0.5667
6 -2 -1 -0.1205 1.6498
6 -2 0 -3.3971 2.3073
6 -2 1 0.4383 1.6038
6 -2 2 -1.8277 2.4124
6 -2 3 1.7011 0.8214
6 -2 4 -0.4566 0.8819
6 -2 5 1.4374 0.6065
6 -1 -2 -3.8018 -0.1966
6 -1 -1 -0.5811 0.9085
6 -1 0 -4.0097 2.3726
6 -1 1 -0.0318 0.7086
6 -1 2 -1.4446 3.4744
6 -1 3 1.2826 -0.0140
6 -1 4 0.2585 2.9394
6 -1 5 1.4770 -0.0846
6 0 -2 -4.1773 -0.6804
6 0 0 -4.1808 2.1811
6 0 2 -1.1455 3.8354
6 0 4 0.7802 3.9916
6 0 6 1.1595 2.7632
6 0 8 0.1718 0.7482
6 0 10 -0.3693 0.1058
6 0 12 -0.2004 0.1791
6 0 14 -0.5137 -0.0089
6 0 16 -0.5096 0.1572
6 1 6 0.8356 1.7601
6 1 7 -0.9791 -0.7460
6 1 8 0.3155 0.4513
6 1 9 -0.5117 -0.6619
6 1 10 -0.1586 0.0484
6 1 11 -0.2366 -0.1033
6 1 12 -0.2103 0.0648
6 1 13 -0.2237 -0.1211
6 1 14 -0.4489 -0.1074
6 1 15 -0.1459 -0.1888
6 1 16 -0.4400 0.0943
6 2 6 0.4550 -0.0953
6 2 7 -1.0262 -1.3192
6 2 8 0.6577 -0.1455
6 2 9 -0.8448 -0.8812
6 2 10 0.1933 -0.1679
6 2 11 -0.4430 -0.1143
6 2 12 -0.2504 -0.2100
6 2 13 -0.2428 -0.2934
6 2 14 -0.2605 -0.2864
6 2 15 -0.1894 -0.3225
6 2 16 -0.2626 -0.0254
6 3 6 0.7554 -1.0349
6 3 7 -0.4773 -1.4148
6 3 8 1.0415 -0.6938
6 3 9 -0.9279 -0.7813
6 3 10 0.3860 -0.5958
6 3 11 -0.5348 -0.2018
6 3 12 -0.2280 -0.4864
6 3 13 -0.0800 -0.4584
6 3 14 -0.0046 -0.3551
6 3 15 -0.1614 -0.3121
6 3 16 -0.0691 -0.0933
6 4 6 1.4930 -0.8562
6 4 7 0.0193 -0.9913
6 4 8 1.4046 -1.1427
6 4 9 -0.6017 -0.6243
6 4 10 0.5878 -1.0325
6 4 11 -0.4214 -0.3663
6 4 12 0.0350 -0.5959
6 4 13 0.0877 -0.4452
6 4 14 0.1825 -0.2867
6 4 15 -0.1332 -0.1424
6 5 6 2.0705 -0.2924
6 5 7 0.4912 -0.3860
6 5 8 1.6642 -1.1621
6 5 9 0.1005 -0.3175
6 5 10 0.8813 -0.9854
6 5 11 -0.1884 -0.2550
6 5 12 0.4505 -0.4536
6 5 13 0.1485 -0.1727
6 5 14 0.1936 -0.1842
6 5 15 -0.0770 0.0371
6 6 6 2.2293 0.4173
6 6 7 0.8571 0.1512
6 6 8 1.5621 -0.3789
6 6 9 0.5206 0.1877
6 6 10 0.8652 -0.3267
6 6 11 -0.1019 0.2195
6 6 12 0.6466 -0.1562
6 6 13 0.1315 0.1915
6 6 14 0.0982 -0.0901
6 6 15 0.0567 0.0538
6 7 6 1.7108 1.1431
6 7 7 0.5908 0.5398
6 7 8 0.9205 0.5962
6 7 9 0.1250 0.4957
6 7 10 0.3271 0.2946
6 7 11 -0.2288 0.6015
6 7 12 0.4419 0.0618
6 7 13 0.1067 0.4138
6 7 14 0.0558 0.0144
6 7 15 0.1857 -0.0617
6 8 6 0.4197 1.2853
6 8 7 -0.1480 0.5496
6 8 8 0.0400 0.7272
6 8 9 -0.5190 0.2746
6 8 10 -0.2625 0.2852
6 8 11 -0.2856 0.5321
6 8 12 0.0510 0.0637
6 8 13 0.1086 0.4432
6 8 14 0.0773 0.0757
6 9 6 -0.8616 0.6840
6 9 7 -0.4412 0.0287
6 9 8 -0.4939 0.1849
6 9 9 -0.5461 -0.2072
6 9 10 -0.3745 -0.0340
6 9 11 -0.1182 0.2028
6 9 12 -0.2176 -0.0544
6 9 13 0.1385 0.3595
6 9 14 0.0433 0.0181
6 10 6 -1.0814 0.1507
6 10 7 -0.1113 -0.6573
6 10 8 -0.4463 0.0311
6 10 9 -0.1804 -0.4727
6 10 10 -0.0779 -0.0610
6 10 11 -0.0054 -0.0196
6 10 12 -0.2248 -0.1361
6 10 13 0.1623 0.2364
6 11 6 -0.3014 0.2941
6 11 7 0.0325 -0.9667
6 11 8 -0.0907 0.4271
6 11 9 -0.2104 -0.4475
6 11 10 0.2282 0.1026
6 11 11 -0.1746 -0.0315
6 11 12 -0.0260 -0.1554
6 11 13 0.1220 0.1581
6 12 6 0.4512 0.6620
6 12 7 -0.3344 -0.8079
6 12 8 0.2354 0.5715
6 12 9 -0.5740 -0.3539
6 12 10 0.3410 0.0285
6 12 11 -0.3878 0.0462
6 12 12 0.1717 -0.1473
6 13 6 0.5500 0.6064
6 13 7 -0.6020 -0.4617
6 13 8 0.4110 0.2127
6 13 9 -0.6112 -0.2914
6 13 10 0.3037 -0.1934
6 13 11 -0.3483 0.0716
6 14 6 0.2369 0.2204
6 14 7 -0.3871 -0.1523
6 14 8 0.4232 -0.0964
6 14 9 -0.2750 -0.2141
6 14 10 0.2175 -0.2097
6 15 6 -0.0199 -0.0382
6 15 7 -0.0512 0.0421
6 15 8 0.3035 -0.0858
6 15 9 -0.0598 -0.1186
6 16 6 -0.0405 -0.0427
6 16 7 0.0536 0.1155
6 16 8 0.1565 -0.0352
7 -16 -2 -0.1511 -0.2373
7 -16 -1 -0.1101 -0.0810
7 -16 0 0.1765 -0.0604
7 -16 1 -0.0515 -0.2145
7 -16 2 0.2467 -0.1224
7 -16 3 0.0407 -0.1802
7 -16 4 0.1077 0.0197
7 -16 5 0.0636 0.0125
7 -15 -3 0.2235 0.0041
7 -15 -2 -0.1767 0.0587
7 -15 -1 0.0749 0.0282
7 -15 0 0.3087 0.1846
7 -15 1 -0.0780 -0.0897
7 -15 2 0.3316 0.0375
7 -15 3 0.0283 -0.0439
7 -15 4 0.1234 0.1766
7 -15 5 0.1620 0.0515
7 -15 6 0.1322 0.1362
7 -14 -3 0.1221 -0.0019
7 -14 -2 -0.0650 0.5631
7 -14 -1 -0.0602 0.1233
7 -14 0 0.2025 0.4079
7 -14 1 -0.2945 0.0054
7 -14 2 0.2743 0.3099
7 -14 3 -0.0567 0.0020
7 -14 4 0.2265 0.3625
7 -14 5 0.1547 -0.1238
7 -14 6 -0.0562 0.0737
7 -13 -3 -0.2983 0.3237
7 -13 -2 -0.0353 0.3400
7 -13 -1 -0.3967 0.1845
7 -13 0 -0.0926 -0.0163
7 -13 1 -0.6202 -0.0391
7 -13 2 0.0769 0.1966
7 -13 3 -0.3960 -0.0483
7 -13 4 0.2873 0.2227
7 -13 5 -0.2304 -0.3839
7 -13 6 -0.3062 -0.1010
7 -12 -3 -0.0557 0.6264
7 -12 -2 -0.3929 -0.7426
7 -12 -1 0.0180 0.0983
7 -12 0 -0.5117 -1.0809
7 -12 1 -0.3819 -0.3273
7 -12 2 -0.2603 -0.6579
7 -12 3 -0.5480 -0.3315
7 -12 4 0.0897 -0.6452
7 -12 5 -0.6221 -0.6077
7 -12 6 -0.3832 -0.6647
7 -11 -3 1.2778 0.3455
7 -11 -2 -0.9116 -1.3559
7 -11 -1 1.5421 -0.3989
7 -11 0 -0.7708 -1.6621
7 -11 1 0.9052 -0.9888
7 -11 2 -0.3750 -1.5409
7 -11 3 0.2522 -1.0278
7 -11 4 -0.1229 -1.6473
7 -11 5 -0.1940 -0.8411
7 -11 6 -0.2159 -1.3186
7 -10 -3 2.6277 -0.4109
7 -10 -2 -0.8796 -0.4397
7 -10 -1 3.0882 -1.1754
7 -10 0 -0.3725 -0.7394
7 -10 1 2.5558 -1.6821
7 -10 2 0.2411 -1.1759
7 -10 3 1.7016 -1.7117
7 -10 4 0.1801 -1.4866
7 -10 5 0.8965 -1.0696
7 -10 6 0.0720 -1.2135
7 -9 -3 2.8297 -0.8653
7 -9 -2 -0.0500 1.3985
7 -9 -1 3.3790 -1.5218
7 -9 0 0.6490 1.3122
7 -9 1 3.2016 -1.6966
7 -9 2 1.2680 0.5719
7 -9 3 2.3772 -1.6339
7 -9 4 0.8667 -0.0306
7 -9 5 1.3768 -1.1188
7 -9 6 0.3858 -0.2799
7 -8 -2 0.9019 2.8691
7 -8 -1 2.3024 -0.9778
7 -8 0 1.5374 3.1447
7 -8 1 2.2657 -0.9948
7 -8 2 1.7528 2.3197
7 -8 3 1.5391 -0.9566
7 -8 4 1.1625 1.3194
7 -8 5 0.6738 -0.9691
7 -8 6 0.6860 0.4974
7 -7 -2 1.1185 3.3357
7 -7 -1 0.6072 0.1108
7 -7 0 1.7643 3.7060
7 -7 1 0.4470 -0.2750
7 -7 2 1.5577 2.7219
7 -7 3 -0.0713 -0.5977
7 -7 4 0.8915 1.5077
7 -7 5 -0.4487 -0.8401
7 -7 6 0.8596 0.5438
7 -6 -1 -0.8610 1.0935
7 -6 0 1.4369 2.7924
7 -6 1 -1.0899 0.1766
7 -6 2 1.3699 1.6291
7 -6 3 -1.4155 -0.6674
7 -6 4 0.7385 0.7172
7 -6 5 -1.2870 -0.7359
7 -6 6 0.8702 0.1917
7 -5 0 0.7130 0.9861
7 -5 1 -1.5171 0.5079
7 -5 2 1.2555 -0.2164
7 -5 3 -1.9321 -0.4390
7 -5 4 1.0023 -0.5731
7 -5 5 -1.6824 -0.3058
7 -5 6 0.8950 -0.3811
7 -4 -1 -0.4749 0.9422
7 -4 0 -0.1497 -0.5666
7 -4 1 -0.7104 0.3677
7 -4 2 0.7679 -1.7036
7 -4 3 -1.3302 0.0874
7 -4 4 1.1349 -1.7738
7 -4 5 -1.2996 0.5189
7 -4 6 0.9729 -1.1843
7 -3 -1 0.9192 -0.1926
7 -3 0 -0.4316 -0.9248
7 -3 1 0.5564 -0.5189
7 -3 2 0.2473 -1.8526
7 -3 3 -0.0480 0.1575
7 -3 4 0.7847 -1.8533
7 -3 5 -0.2203 1.1183
7 -3 6 0.8018 -1.5707
7 -2 -1 1.5848 -0.9258
7 -2 0 0.1038 -0.3077
7 -2 1 1.1376 -1.3222
7 -2 2 0.2808 -0.8143
7 -2 3 0.5626 -0.2893
7 -2 4 0.3058 -0.6455
7 -2 5 0.3214 0.8633
7 -2 6 0.2977 -1.0138
7 -1 -1 1.2609 -0.7729
7 -1 0 0.4791 0.1771
7 -1 1 0.7874 -1.2757
7 -1 2 0.4020 0.0541
7 -1 3 -0.0464 -0.6346
7 -1 4 0.0577 0.3089
7 -1 5 -0.3429 0.0204
7 -1 6 -0.0701 -0.2341
7 0 -1 0.9286 -0.5053
7 0 1 0.4478 -1.0289
7 0 3 -0.5918 -0.7069
7 0 5 -0.9277 -0.4419
7 0 7 -0.0118 0.5352
7 0 9 0.8687 0.4694
7 0 11 0.2187 -0.0653
7 0 13 0.2768 0.0862
7 0 15 0.6735 -0.1484
7 1 7 0.1959 0.7238
7 1 8 0.0433 0.4584
7 1 9 0.7634 0.4236
7 1 10 -0.0772 0.1063
7 1 11 0.3562 0.0243
7 1 12 0.2414 -0.0332
7 1 13 0.3766 0.2303
7 1 14 0.2610 0.0252
7 1 15 0.5948 -0.0114
7 2 7 0.3708 0.9879
7 2 8 -0.0282 0.8153
7 2 9 0.5453 0.3652
7 2 10 -0.0152 0.2692
7 2 11 0.6427 0.2248
7 2 12 0.2105 0.1950
7 2 13 0.5004 0.4271
7 2 14 0.1982 0.1868
7 2 15 0.3781 0.2007
7 3 7 0.0092 0.9730
7 3 8 -0.1308 0.9483
7 3 9 0.3141 0.5087
7 3 10 0.1583 0.6051
7 3 11 0.7322 0.4237
7 3 12 0.0007 0.5994
7 3 13 0.3705 0.3409
7 3 14 -0.0387 0.3656
7 3 15 0.1107 0.2108
7 4 7 -0.6090 0.7686
7 4 8 -0.3383 0.8881
7 4 9 -0.0181 0.8597
7 4 10 0.1775 0.9813
7 4 11 0.3462 0.5048
7 4 12 -0.1261 0.7775
7 4 13 0.0071 0.0342
7 4 14 -0.1150 0.3587
7 4 15 -0.0640 0.0630
7 5 7 -1.0375 0.4257
7 5 8 -0.7716 0.7330
7 5 9 -0.4805 0.9017
7 5 10 -0.0725 0.9585
7 5 11 -0.2909 0.3217
7 5 12 -0.0819 0.4784
7 5 13 -0.2847 -0.1825
7 5 14 -0.0154 0.1966
7 6 7 -1.1590 -0.1956
7 6 8 -1.0240 0.4347
7 6 9 -0.7293 0.2692
7 6 10 -0.2309 0.4003
7 6 11 -0.5826 -0.0924
7 6 12 0.0376 -0.0370
7 6 13 -0.3146 -0.1877
7 6 14 0.0368 0.0870
7 7 7 -0.7954 -0.8261
7 7 8 -0.6169 0.0769
7 7 9 -0.4024 -0.4853
7 7 10 -0.0042 -0.1572
7 7 11 -0.3009 -0.3950
7 7 12 0.1048 -0.2868
7 7 13 -0.1995 -0.0936
7 7 14 -0.0326 0.0933
7 8 7 0.0834 -0.9432
7 8 8 0.0596 0.0789
7 8 9 0.2184 -0.6349
7 8 10 0.2862 -0.1442
7 8 11 0.1070 -0.3407
7 8 12 0.0558 -0.1488
7 8 13 -0.1190 -0.0067
7 9 7 0.7678 -0.6530
7 9 8 0.2848 0.5702
7 9 9 0.4117 -0.3921
7 9 10 0.2805 0.2700
7 9 11 0.1322 -0.1169
7 9 12 -0.0352 0.0687
7 9 13 -0.0908 0.0646
7 10 7 0.5406 -0.5303
7 10 8 0.1959 0.9742
7 10 9 -0.0127 -0.3563
7 10 10 0.2245 0.4691
7 10 11 -0.1676 0.0209
7 10 12 -0.0227 0.0810
7 11 7 -0.2094 -0.6326
7 11 8 0.3789 0.7956
7 11 9 -0.4822 -0.4094
7 11 10 0.4165 0.2665
7 11 11 -0.3706 0.1116
7 11 12 0.0892 -0.0680
7 12 7 -0.5808 -0.5318
7 12 8 0.7034 0.3337
7 12 9 -0.5339 -0.1335
7 12 10 0.5816 0.0285
7 12 11 -0.2913 0.2110
7 13 7 -0.4272 -0.1784
7 13 8 0.6175 0.0965
7 13 9 -0.3469 0.2556
7 13 10 0.4060 0.0140
7 14 7 -0.1993 0.0531
7 14 8 0.1862 0.0683
7 14 9 -0.2365 0.2926
7 15 7 -0.0812 0.0298
8 -15 -1 -0.1009 -0.0325
8 -15 0 0.1573 -0.0968
8 -15 1 -0.2791 0.1779
8 -15 2 0.1333 -0.1704
8 -15 3 0.0500 0.1219
8 -15 4 0.0688 -0.1892
8 -15 5 0.0385 -0.0290
8 -14 1 -0.2549 0.1030
8 -14 2 0.0070 -0.1230
8 -14 3 -0.0188 0.1366
8 -14 4 -0.2716 -0.0175
8 -14 5 -0.0190 0.1081
8 -14 6 -0.1196 0.1012
8 -14 7 0.0645 0.0791
8 -13 3 -0.3044 -0.1116
8 -13 4 -0.4086 0.0590
8 -13 5 -0.0939 0.0457
8 -13 6 -0.0703 0.1590
8 -13 7 0.3108 -0.0357
8 -12 4 -0.0095 0.0945
8 -12 5 0.0247 0.2065
8 -12 6 0.2859 0.2393
8 -12 7 0.4916 0.0896
8 -11 -1 0.3010 0.2797
8 -11 0 -0.3348 0.2674
8 -11 4 0.2468 0.4477
8 -11 5 0.1137 0.7845
8 -11 6 0.3490 0.4242
8 -11 7 0.3457 0.5917
8 -10 5 -0.2211 1.0690
8 -10 6 -0.1386 0.5970
8 -10 7 -0.0161 0.8638
8 -9 5 -0.7946 0.5443
8 -9 6 -0.4534 0.6436
8 -9 7 -0.3014 0.5769
8 -8 4 -1.1172 0.8020
8 -8 5 -1.0539 -0.2130
8 -8 6 -0.1071 0.6529
8 -8 7 -0.4917 0.3223
8 -7 3 -1.1345 -1.5886
8 -7 4 -0.4735 0.6509
8 -7 5 -0.9785 -0.5174
8 -7 6 0.3554 0.6686
8 -7 7 -0.7263 0.5196
8 -6 1 -1.7466 -2.0664
8 -6 2 0.5426 0.2785
8 -6 4 0.3521 0.5061
8 -6 5 -1.0147 -0.3988
8 -6 6 0.4316 0.4785
8 -6 7 -0.9298 0.7138
8 -5 1 -1.7384 -1.0858
8 -5 2 1.1010 -0.3516
8 -5 3 -1.6439 -0.3140
8 -5 5 -1.2106 0.0117
8 -5 6 0.3229 -0.0765
8 -5 7 -0.9341 0.5810
8 -4 1 -1.3448 -0.4191
8 -4 2 0.9118 -0.9214
8 -4 3 -1.4231 0.5282
8 -4 4 0.8708 -0.9766
8 -4 6 0.1361 -0.7627
8 -4 7 -0.7696 0.4967
8 -3 0 0.4826 -0.6500
8 -3 1 -0.9232 -0.3918
8 -3 2 0.5076 -0.8937
8 -3 3 -0.9722 0.6315
8 -3 4 0.2445 -1.2674
8 -3 6 -0.2549 -1.1665
8 -3 7 -0.5605 0.6440
8 -2 0 0.6768 -0.4493
8 -2 1 -0.8473 -0.6080
8 -2 2 0.4699 -0.6988
8 -2 3 -0.8405 0.0710
8 -2 4 -0.1390 -1.0391
8 -2 5 -0.6642 0.5232
8 -2 7 -0.3468 0.6583
8 -1 0 1.1928 -0.5127
8 -1 1 -0.6837 -0.5110
8 -1 2 0.8442 -0.9450
8 -1 3 -0.6746 -0.2965
8 -1 4 0.2063 -0.8773
8 -1 5 -0.3950 -0.0068
8 -1 7 -0.1523 0.3773
8 0 0 1.4679 -0.6168
8 0 2 1.0903 -1.1980
8 0 4 0.5405 -0.8756
8 0 8 -1.0839 -0.8423
8 0 10 -0.7572 -0.0503
8 0 12 -0.0501 0.0235
8 0 14 -0.2917 0.1500
8 1 8 -0.9645 -0.7575
8 1 9 0.2415 -0.2744
8 1 10 -0.7133 -0.0538
8 1 11 -0.0356 -0.1178
8 1 12 -0.1949 -0.0458
8 1 13 -0.2792 0.1684
8 1 14 -0.2854 0.0178
8 2 8 -0.6938 -0.5847
8 2 9 0.2848 -0.3903
8 2 10 -0.6531 -0.1159
8 2 11 -0.0648 -0.2953
8 2 12 -0.4346 -0.1345
8 2 13 -0.2341 0.0779
8 2 14 -0.2071 -0.1622
8 3 8 -0.4632 -0.5250
8 3 9 0.1501 -0.4882
8 3 10 -0.6147 -0.3262
8 3 11 -0.1087 -0.5029
8 3 12 -0.4435 -0.0921
8 3 13 0.0041 -0.1424
8 3 14 -0.0268 -0.1064
8 4 8 -0.2906 -0.6207
8 4 9 0.1165 -0.7840
8 4 10 -0.4342 -0.5894
8 4 11 -0.1244 -0.5894
8 4 12 -0.1791 0.0236
8 4 13 0.1164 -0.1996
8 4 14 0.1151 0.0970
8 5 8 0.0891 -0.5695
8 5 9 0.3050 -1.0828
8 5 10 -0.0057 -0.5720
8 5 11 -0.0577 -0.4153
8 5 12 0.0951 0.0961
8 5 13 0.0596 -0.0760
8 6 8 0.6591 -0.1622
8 6 9 0.3907 -0.9207
8 6 10 0.3913 -0.1542
8 6 11 0.0076 -0.0741
8 6 12 0.1605 0.1198
8 6 13 -0.0006 -0.0012
8 7 8 0.8219 0.2932
8 7 9 0.1246 -0.3479
8 7 10 0.3814 0.2751
8 7 11 -0.0202 0.1206
8 7 12 0.0777 0.1139
8 7 13 0.0065 -0.0748
8 8 8 0.3010 0.4372
8 8 9 -0.1925 -0.0277
8 8 10 0.0909 0.3404
8 8 11 -0.0674 -0.0038
8 8 12 0.0461 0.0606
8 9 8 -0.2114 0.4060
8 9 9 -0.2400 -0.2506
8 9 10 0.0205 0.1802
8 9 11 -0.0694 -0.2203
8 9 12 0.1302 -0.0299
8 10 8 -0.0637 0.4278
8 10 9 -0.2163 -0.4834
8 10 10 0.2754 0.0672
8 10 11 -0.1067 -0.1979
8 11 8 0.3571 0.3481
8 11 9 -0.3499 -0.2816
8 11 10 0.4242 -0.0296
8 12 8 0.3990 0.0440
8 12 9 -0.4239 0.0413
8 12 10 0.2348 -0.1638
8 13 8 0.1742 -0.1960
8 13 9 -0.2483 0.0802
9 -15 0 0.1355 -0.1230
9 -15 1 -0.1643 0.1679
9 -14 0 0.1231 -0.1374
9 -14 1 -0.0723 0.0893
9 -14 2 -0.0549 -0.3374
9 -14 3 0.0829 0.1749
9 -14 4 -0.0636 -0.1679
9 -14 5 0.1958 -0.0070
9 -13 1 0.0834 -0.0860
9 -13 2 0.1602 -0.1026
9 -13 3 0.3364 0.1951
9 -13 4 0.1623 -0.0952
9 -13 5 0.3799 0.0107
9 -13 6 -0.0049 -0.0295
9 -13 7 0.0757 0.0654
9 -12 3 0.1610 0.3004
9 -12 4 0.2667 0.0649
9 -12 5 0.1594 0.1373
9 -12 6 -0.0914 0.0206
9 -12 7 -0.0901 0.0957
9 -12 8 -0.1560 0.0793
9 -11 3 -0.2900 0.2357
9 -11 4 0.2079 -0.1035
9 -11 5 -0.2169 0.1312
9 -11 6 -0.0743 -0.2499
9 -11 7 -0.1565 -0.0212
9 -11 8 -0.1300 -0.2450
9 -10 4 0.2860 -0.4225
9 -10 5 -0.2521 -0.0141
9 -10 6 0.1985 -0.5684
9 -10 7 0.0510 -0.1183
9 -10 8 0.0053 -0.5041
9 -9 4 0.5271 -0.3552
9 -9 5 -0.0545 -0.1066
9 -9 6 0.5263 -0.5889
9 -9 7 0.1112 -0.0928
9 -9 8 0.0506 -0.3946
9 -8 4 0.6566 0.0358
9 -8 5 -0.0202 -0.1706
9 -8 6 0.6579 -0.5223
9 -8 7 -0.2616 -0.0527
9 -8 8 -0.0080 -0.2749
9 -7 2 0.4147 0.7602
9 -7 3 -0.0176 -0.2020
9 -7 4 0.6987 0.2306
9 -7 5 -0.0814 -0.2643
9 -7 6 0.6755 -0.6062
9 -7 7 -0.5836 -0.0213
9 -7 8 0.0121 -0.5209
9 -6 3 -0.2814 0.0158
9 -6 4 0.8463 0.1200
9 -6 5 -0.0091 -0.0947
9 -6 6 0.7173 -0.5756
9 -6 7 -0.3758 0.1535
9 -6 8 0.1233 -0.8028
9 -5 4 0.8557 -0.0183
9 -5 5 0.0664 0.5257
9 -5 6 0.6251 -0.2683
9 -5 7 0.0669 0.4640
9 -5 8 0.1512 -0.6547
9 -4 5 0.0125 1.0997
9 -4 6 0.2579 -0.0377
9 -4 7 0.2609 0.6486
9 -4 8 0.0500 -0.2644
9 -3 5 -0.0184 1.0183
9 -3 6 -0.1390 -0.1027
9 -3 7 0.2367 0.5454
9 -3 8 -0.0584 -0.1023
9 -2 6 -0.2556 -0.2055
9 -2 7 0.2283 0.2891
9 -2 8 -0.0924 -0.1870
9 -1 7 0.2554 0.0910
9 -1 8 -0.0629 -0.1938
9 0 7 0.2654 0.0267
9 0 9 0.6824 -0.0870
9 0 11 0.1105 -0.2530
9 0 13 -0.0072 -0.2164
9 1 9 0.5275 -0.0659
9 1 10 -0.0235 0.2085
9 1 11 0.1230 -0.2196
9 1 12 0.2154 -0.0849
9 1 13 -0.0055 -0.1709
9 2 9 0.2654 0.0187
9 2 10 0.0364 0.2293
9 2 11 0.1725 -0.1392
9 2 12 0.2755 -0.1142
9 2 13 -0.0327 -0.1018
9 3 9 0.1924 0.2020
9 3 10 0.1919 0.1633
9 3 11 0.2399 -0.0316
9 3 12 0.2003 -0.1130
9 3 13 -0.0928 -0.0821
9 4 9 0.2227 0.4333
9 4 10 0.3348 0.2043
9 4 11 0.2230 0.1034
9 4 12 0.0938 -0.1223
9 5 9 0.0251 0.5388
9 5 10 0.3420 0.2732
9 5 11 0.0537 0.2151
9 5 12 0.0012 -0.1311
9 6 9 -0.3555 0.4279
9 6 10 0.2318 0.1356
9 6 11 -0.1484 0.2348
9 6 12 -0.0644 -0.1120
9 7 9 -0.4614 0.2263
9 7 10 0.0967 -0.1346
9 7 11 -0.1857 0.1775
9 8 9 -0.1680 0.0627
9 8 10 -0.0149 -0.1861
9 8 11 -0.0636 0.1091
9 9 9 0.0638 -0.0699
9 9 10 -0.0490 0.0419
9 10 9 -0.0546 -0.1358
9 10 10 0.0365 0.1976
9 11 9 -0.2031 -0.0449
10 -13 -1 -0.0072 -0.0100
10 -13 0 -0.0679 0.1759
10 -13 1 -0.0591 0.0602
10 -13 2 0.0597 -0.0949
10 -13 3 -0.0390 0.0362
10 -13 4 -0.0990 -0.2355
10 -12 1 -0.1420 -0.1360
10 -12 2 0.2202 -0.1195
10 -12 3 -0.1176 -0.0387
10 -12 4 -0.0397 -0.3169
10 -12 5 -0.0460 0.0603
10 -11 2 0.4759 -0.1627
10 -11 3 -0.1950 0.0170
10 -11 4 0.1501 -0.3555
10 -11 5 -0.0731 0.1429
10 -11 6 -0.0497 -0.2424
10 -11 7 -0.0454 0.1716
10 -10 3 -0.2339 0.1757
10 -10 4 0.2358 -0.3914
10 -10 5 -0.1819 0.2608
10 -10 6 -0.1116 -0.2657
10 -10 7 -0.0829 0.4013
10 -9 3 -0.1805 0.1409
10 -9 4 0.1763 -0.4188
10 -9 5 -0.2425 0.2901
10 -9 6 -0.1486 -0.2357
10 -9 7 -0.0399 0.5048
10 -9 8 -0.1523 0.0841
10 -8 4 0.1736 -0.3289
10 -8 5 -0.1949 0.2913
10 -8 6 -0.0355 -0.0768
10 -8 7 0.0563 0.4964
10 -8 8 -0.0854 0.0126
10 -8 9 0.0528 -0.0466
10 -7 3 0.1657 -0.0974
10 -7 4 0.2167 -0.1229
10 -7 5 -0.1660 0.3769
10 -7 6 0.0777 0.0923
10 -7 7 0.0476 0.4717
10 -7 8 0.0415 -0.0963
10 -7 9 0.1488 -0.0843
10 -6 1 0.3984 0.1920
10 -6 2 0.4350 -0.0822
10 -6 3 0.2000 0.1445
10 -6 4 0.1032 -0.0463
10 -6 5 -0.1945 0.3866
10 -6 6 0.0014 0.0013
10 -6 7 -0.0711 0.3520
10 -6 8 0.0322 -0.2236
10 -6 9 0.2311 0.0161
10 -5 3 0.1641 0.2501
10 -5 4 -0.0662 -0.2443
10 -5 5 -0.0813 0.1287
10 -5 6 -0.1291 -0.3489
10 -5 7 -0.1021 0.0659
10 -5 8 -0.0690 -0.3091
10 -5 9 0.2340 0.0477
10 -4 4 0.0195 -0.4454
10 -4 5 0.2588 -0.1949
10 -4 6 -0.0720 -0.5765
10 -4 7 0.0546 -0.1949
10 -4 8 -0.0642 -0.2769
10 -4 9 0.1593 -0.0318
10 -3 5 0.5540 -0.2334
10 -3 6 0.1273 -0.3841
10 -3 7 0.2598 -0.2036
10 -3 8 0.0479 -0.1357
10 -3 9 0.0734 -0.0511
10 -2 5 0.5335 -0.0198
10 -2 6 0.2514 0.0910
10 -2 7 0.3297 -0.0344
10 -2 8 0.0834 0.0395
10 -2 9 0.0356 0.0471
10 -1 6 0.2438 0.5043
10 -1 7 0.2197 0.0607
10 -1 8 -0.0110 0.1805
10 -1 9 0.0259 0.0967
10 0 6 0.2168 0.6556
10 0 8 -0.0793 0.2363
10 0 10 -0.1387 0.1834
10 1 10 -0.0764 0.1512
10 1 11 -0.0405 -0.0323
10 2 10 0.0002 0.0895
10 2 11 -0.0520 0.0351
10 3 10 -0.0418 0.0381
10 3 11 -0.0578 0.1397
10 4 10 -0.1104 -0.0252
10 4 11 -0.0815 0.1621
10 5 10 -0.0433 -0.1213
10 5 11 -0.0917 0.1208
10 6 10 0.0989 -0.2017
10 7 10 0.1169 -0.1921
11 -11 -1 0.0358 -0.0188
11 -11 0 -0.0608 -0.0227
11 -11 1 -0.3470 -0.0372
11 -11 2 -0.0019 -0.0447
11 -11 3 -0.2320 0.1333
11 -10 1 -0.3365 0.0060
11 -10 2 0.0126 -0.1713
11 -10 3 -0.1814 0.2099
11 -10 4 0.0794 -0.1020
11 -9 1 -0.1885 -0.0273
11 -9 2 0.0051 -0.1588
11 -9 3 -0.0786 0.2509
11 -9 4 0.0295 -0.0811
11 -9 5 0.1275 0.2808
11 -9 6 0.0844 -0.1266
11 -8 2 0.0016 -0.0337
11 -8 3 -0.0885 0.1976
11 -8 4 -0.0802 -0.0192
11 -8 5 0.1141 0.1942
11 -8 6 -0.0969 -0.1792
11 -8 7 0.0900 -0.0987
11 -7 2 -0.0390 -0.0142
11 -7 3 -0.1977 0.0992
11 -7 4 -0.1542 -0.0669
11 -7 5 0.0116 -0.0037
11 -7 6 -0.1893 -0.1639
11 -7 7 0.0750 -0.1343
11 -7 8 -0.1092 -0.0267
11 -6 2 -0.1479 -0.1640
11 -6 3 -0.2002 0.0058
11 -6 4 -0.1969 -0.2028
11 -6 5 -0.0672 -0.1095
11 -6 6 -0.1543 -0.0925
11 -6 7 0.0542 -0.0793
11 -6 8 -0.0171 0.0320
11 -5 1 -0.0773 0.0230
11 -5 2 -0.2207 -0.2799
11 -5 3 -0.0631 -0.0732
11 -5 4 -0.2402 -0.2275
11 -5 5 -0.0786 -0.0682
11 -5 6 -0.0849 0.0218
11 -5 7 0.0510 0.0245
11 -5 8 0.0720 0.0791
11 -5 9 0.1354 -0.0162
11 -4 3 -0.0052 -0.1051
11 -4 4 -0.2664 -0.1050
11 -4 5 -0.1064 0.0143
11 -4 6 -0.0447 0.1165
11 -4 7 0.0293 0.0927
11 -4 8 0.1136 0.1063
11 -4 9 0.0640 -0.0189
11 -3 4 -0.2720 -0.0394
11 -3 5 -0.1685 0.0167
11 -3 6 -0.0515 0.1012
11 -3 7 -0.0351 0.0868
11 -3 8 0.0757 0.0622
11 -3 9 -0.0564 -0.0214
11 -2 4 -0.2618 -0.1152
11 -2 5 -0.1514 -0.1221
11 -2 6 -0.0902 -0.0050
11 -2 7 -0.0830 -0.0126
11 -2 8 -0.0195 -0.0447
11 -2 9 -0.0749 -0.0390
11 -1 5 -0.0263 -0.3390
11 -1 6 -0.0865 -0.0602
11 -1 7 -0.0679 -0.1708
11 -1 8 -0.0624 -0.0870
11 -1 9 0.0498 -0.0878
11 -1 10 0.0398 -0.0966
11 0 5 0.0523 -0.4484
11 0 7 -0.0452 -0.2527
11 0 9 0.1358 -0.1182
12 -7 -1 0.0266 -0.0011
12 -7 0 0.0006 0.0945
12 -7 2 0.1203 0.0298
12 -6 -1 -0.1153 -0.0180
12 -6 0 -0.1183 0.0417
12 -6 3 -0.0419 0.1242
12 -6 4 0.0538 -0.0973
12 -5 2 -0.0252 -0.1890
12 -5 3 0.0925 0.1163
12 -5 4 0.0655 0.0124
12 -5 5 0.2686 0.0694
12 -5 6 0.0790 0.0830
12 -4 0 0.2226 -0.2354
12 -4 1 0.1085 -0.0450
12 -4 2 -0.0214 -0.1871
12 -4 3 0.1846 0.0900
12 -4 4 0.0203 0.1350
12 -4 5 0.1351 0.1034
12 -4 6 0.0276 0.1399
12 -3 1 0.2608 -0.0123
12 -3 2 0.0029 -0.0590
12 -3 3 0.1859 0.0502
12 -3 4 -0.0449 0.1510
12 -3 5 -0.0355 0.0645
12 -3 6 -0.0421 0.0858
12 -3 7 -0.1207 0.0284
12 -2 2 0.0299 0.1698
12 -2 3 0.1726 0.0039
12 -2 4 -0.0742 0.1228
12 -2 5 -0.0646 0.0007
12 -2 6 -0.0621 0.0336
12 -2 7 -0.0646 0.0682
12 -1 3 0.1278 -0.0172
12 -1 4 -0.0596 0.1687
12 -1 5 -0.0084 -0.0227
12 -1 6 -0.0477 0.0989
12 -1 7 0.0144 0.0679
12 0 4 -0.0445 0.2153
12 0 6 -0.0385 0.1614
13 -3 1 -0.2018 0.1044
13 -3 2 -0.1482 0.0897
13 -2 1 -0.1287 -0.1110
13 -2 2 -0.0957 0.1074
13 -2 3 0.0715 -0.0511
13 -1 0 -0.0469 -0.0065
13 -1 1 -0.0856 -0.2766
13 -1 2 -0.0344 0.1012
13 -1 3 -0.0301 -0.0825
13 0 1 -0.0844 -0.3295
13 0 3 -0.0945 -0.1042
0 0 0 0.0 0.0
;
_shelx_fab_checksum              61153
_olex2_submission_special_instructions 'No special instructions were received'
_oxdiff_exptl_absorpt_empirical_details 
;
Empirical correction (ABSPACK) includes:
- Absorption correction using spherical harmonics
- Frame scaling
;
_oxdiff_exptl_absorpt_empirical_full_max 1.573
_oxdiff_exptl_absorpt_empirical_full_min 0.672
loop_
_twin_individual_id
_twin_individual_mass_fraction_refined
1 0.96(3)
2 0.04(3)

####################################################################### 
# 
# This file contains crystal structure data downloaded from the 
# Cambridge Structural Database (CSD) hosted by the Cambridge 
# Crystallographic Data Centre (CCDC).
# 
# Full information about CCDC data access policies and citation 
# guidelines are available at http://www.ccdc.cam.ac.uk/access/V1 
# 
# Audit and citation data items may have been added by the CCDC. 
# Please retain this information to preserve the provenance of 
# this file and to allow appropriate attribution of the data. 
# 
#######################################################################

data_jjw1544
_database_code_depnum_ccdc_archive 'CCDC 2501247'
loop_
_audit_author_name
_audit_author_address
'Jan J. Weigand'
;TU Dresden
Germany
;
_audit_update_record             
;
2025-12-20 deposited with the CCDC.	2025-12-26 downloaded from the CCDC.
;
_audit_creation_date             2025-08-19
_audit_creation_method           
;
Olex2 1.3
(compiled 2019.09.11 svn.r3662 for OlexSys, GUI svn.r5938)
;
_shelx_SHELXL_version_number     2018/3
_chemical_name_common            ?
_chemical_name_systematic        ?
_chemical_formula_moiety         
'C36 H50 N6 O4 P2, 2(C F3 O3 S), C2 H3 N, C4 H10 O'
_chemical_formula_sum            'C44 H63 F6 N7 O11 P2 S2'
_chemical_formula_weight         1106.07
_chemical_absolute_configuration .
_chemical_melting_point          ?
_chemical_oxdiff_formula         C44H62F6N7O11P2S2
loop_
_atom_type_symbol
_atom_type_description
_atom_type_scat_dispersion_real
_atom_type_scat_dispersion_imag
_atom_type_scat_source
C C 0.0181 0.0091 'International Tables Vol C Tables 4.2.6.8 and 6.1.1.4'
H H 0.0000 0.0000 'International Tables Vol C Tables 4.2.6.8 and 6.1.1.4'
F F 0.0727 0.0534 'International Tables Vol C Tables 4.2.6.8 and 6.1.1.4'
N N 0.0311 0.0180 'International Tables Vol C Tables 4.2.6.8 and 6.1.1.4'
O O 0.0492 0.0322 'International Tables Vol C Tables 4.2.6.8 and 6.1.1.4'
P P 0.2955 0.4335 'International Tables Vol C Tables 4.2.6.8 and 6.1.1.4'
S S 0.3331 0.5567 'International Tables Vol C Tables 4.2.6.8 and 6.1.1.4'

_shelx_space_group_comment       
;
The symmetry employed for this shelxl refinement is uniquely defined
by the following loop, which should always be used as a source of
symmetry information in preference to the above space-group names.
They are only intended as comments.
;
_space_group_crystal_system      hexagonal
_space_group_IT_number           170
_space_group_name_H-M_alt        'P 65'
_space_group_name_Hall           'P 65'
loop_
_space_group_symop_operation_xyz
'x, y, z'
'-y, x-y, z+2/3'
'-x+y, -x, z+1/3'
'-x, -y, z+1/2'
'y, -x+y, z+1/6'
'x-y, x, z+5/6'

_cell_length_a                   13.7455(3)
_cell_length_b                   13.7455(3)
_cell_length_c                   48.9066(10)
_cell_angle_alpha                90
_cell_angle_beta                 90
_cell_angle_gamma                120
_cell_volume                     8002.4(4)
_cell_formula_units_Z            6
_cell_measurement_reflns_used    8406
_cell_measurement_temperature    99.98(10)
_cell_measurement_theta_max      69.7940
_cell_measurement_theta_min      3.7120
_shelx_estimated_absorpt_T_max   ?
_shelx_estimated_absorpt_T_min   ?
_exptl_absorpt_coefficient_mu    2.192
_exptl_absorpt_correction_T_max  0.933
_exptl_absorpt_correction_T_min  0.698
_exptl_absorpt_correction_type   gaussian
_exptl_absorpt_process_details   
;
CrysAlisPro 1.171.38.43 (Rigaku Oxford Diffraction, 2015)
Numerical absorption correction based on gaussian integration over
			a multifaceted crystal model
Empirical absorption correction using spherical harmonics,
 implemented in SCALE3 ABSPACK scaling algorithm.
;
_exptl_absorpt_special_details   ?
_exptl_crystal_colour            yellow
_exptl_crystal_colour_lustre     .
_exptl_crystal_colour_modifier   .
_exptl_crystal_colour_primary    yellow
_exptl_crystal_density_diffrn    1.377
_exptl_crystal_density_meas      ?
_exptl_crystal_density_method    ?
_exptl_crystal_description       needle
_exptl_crystal_F_000             3480
loop_
_exptl_crystal_face_index_h
_exptl_crystal_face_index_k
_exptl_crystal_face_index_l
_exptl_crystal_face_perp_dist
-8 7 1 0.0145
3 6 -1 0.0234
5 -5 -1 0.0184
-4 3 -5 0.0451
2 -7 -2 0.0205
-4 -5 1 0.0181
9 -5 -4 0.0381
1 1 31 0.1820
8 -7 -2 0.0235
-2 -1 5 0.0742
-5 5 1 0.0184

_exptl_crystal_size_max          0.364
_exptl_crystal_size_mid          0.045
_exptl_crystal_size_min          0.037
loop_
_exptl_oxdiff_crystal_face_indexfrac_h
_exptl_oxdiff_crystal_face_indexfrac_k
_exptl_oxdiff_crystal_face_indexfrac_l
_exptl_oxdiff_crystal_face_x
_exptl_oxdiff_crystal_face_y
_exptl_oxdiff_crystal_face_z
-8.4545 6.6819 0.8680 -0.0901 0.0712 0.9934
3.0898 5.7050 -0.5675 0.7599 0.6500 -0.0092
5.0051 -5.0142 -1.0433 -0.0523 -0.1165 -0.6365
-4.0052 3.0122 -4.9689 -0.1636 0.1504 0.4403
1.9949 -7.0165 -2.0360 -0.5039 -0.4202 -0.4794
-3.8983 -4.9989 1.0000 -0.7555 -0.6461 0.1087
8.8353 -4.5447 -4.3159 0.2454 0.2079 -0.9469
0.6421 1.2957 30.9498 0.7863 -0.6020 0.1392
8.4045 -6.7282 -2.3386 0.0525 -0.0424 -0.9977
-2.0068 -1.0039 5.0059 -0.1585 -0.3114 0.1440
-5.0051 5.0142 1.0433 0.0523 0.1165 0.6365

_exptl_transmission_factor_max   ?
_exptl_transmission_factor_min   ?
_diffrn_reflns_av_R_equivalents  0.0557
_diffrn_reflns_av_unetI/netI     0.0480
_diffrn_reflns_Laue_measured_fraction_full 1.000
_diffrn_reflns_Laue_measured_fraction_max 1.000
_diffrn_reflns_limit_h_max       13
_diffrn_reflns_limit_h_min       -16
_diffrn_reflns_limit_k_max       16
_diffrn_reflns_limit_k_min       -15
_diffrn_reflns_limit_l_max       58
_diffrn_reflns_limit_l_min       -58
_diffrn_reflns_number            35270
_diffrn_reflns_point_group_measured_fraction_full 0.996
_diffrn_reflns_point_group_measured_fraction_max 0.996
_diffrn_reflns_theta_full        67.684
_diffrn_reflns_theta_max         68.209
_diffrn_reflns_theta_min         3.713
_diffrn_ambient_environment      N~2~
_diffrn_ambient_temperature      99.98(10)
_diffrn_detector                 'CCD plate'
_diffrn_detector_area_resol_mean 10.5700
_diffrn_detector_type            AtlasS2
_diffrn_measured_fraction_theta_full 1.000
_diffrn_measured_fraction_theta_max 1.000
_diffrn_measurement_details      
;
List of Runs (angles in degrees, time in seconds):

  # Type    Start    End  Width  t~exp~   \w     \q     \k     \f   Frames
#--------------------------------------------------------------------------
  1  \w   -108.00 -83.00   0.50    7.50    --  -38.50-158.00 -66.00   50
  2  \w    -63.00  -1.00   0.50    7.50    --  -38.50 118.00 172.00  124
  3  \w     58.00  83.00   0.50    7.50    --   42.50-158.00 -66.00   50
  4  \w     94.00 119.00   0.50   30.00    --  111.00 158.00 -33.00   50
  5  \w     66.00  91.00   0.50   30.00    --  111.00-158.00 -66.00   50
  6  \w     50.00  75.00   0.50   30.00    --  111.00-118.00  86.00   50
  7  \w    -55.00  33.00   0.50    7.50    --  -38.50  38.00   0.00  176
  8  \w    -58.00  31.00   0.50    7.50    --  -38.50  38.00-180.00  178
  9  \w    114.00 140.00   0.50   30.00    --  111.00  30.00  90.00   52
 10  \w     52.00 112.00   0.50   30.00    --  111.00-125.00 -90.00  120
 11  \w     78.00 103.00   0.50   30.00    --  111.00-125.00 -60.00   50
 12  \w     44.00 109.00   0.50   30.00    --  111.00-125.00 150.00  130
 13  \w    140.00 177.00   0.50   30.00    --  111.00  45.00  90.00   74
 14  \w     99.00 130.00   0.50   30.00    --  111.00  45.00  90.00   62
 15  \w    108.00 140.00   0.50   30.00    --  111.00  45.00 -90.00   64
 16  \w    103.00 177.00   0.50   30.00    --  111.00  77.00-150.00  148
 17  \w     88.00 142.00   0.50   30.00    --  111.00  45.00 -60.00  108
 18  \w     42.00 104.00   0.50   30.00    --  111.00-125.00 -30.00  124
;
_diffrn_measurement_device       'four-circle diffractometer'
_diffrn_measurement_device_type  'SuperNova, Dual, Cu at zero, AtlasS2'
_diffrn_measurement_method       '\w scans'
_diffrn_orient_matrix_type       
'CrysAlisPro convention (1999,Acta A55,543-557)'
_diffrn_orient_matrix_UB_11      0.0837040000
_diffrn_orient_matrix_UB_12      0.0898372000
_diffrn_orient_matrix_UB_13      0.0199072000
_diffrn_orient_matrix_UB_21      0.0541091000
_diffrn_orient_matrix_UB_22      0.0822451000
_diffrn_orient_matrix_UB_23      -0.0240166000
_diffrn_orient_matrix_UB_31      -0.0826172000
_diffrn_orient_matrix_UB_32      0.0435634000
_diffrn_orient_matrix_UB_33      0.0043878000
_diffrn_radiation_monochromator  mirror
_diffrn_radiation_probe          x-ray
_diffrn_radiation_type           'Cu K\a'
_diffrn_radiation_wavelength     1.54184
_diffrn_source                   'micro-focus sealed X-ray tube'
_diffrn_source_type              'SuperNova (Cu) X-ray Source'
_reflns_Friedel_coverage         0.968
_reflns_Friedel_fraction_full    0.993
_reflns_Friedel_fraction_max     0.993
_reflns_number_gt                8107
_reflns_number_total             9735
_reflns_odcompleteness_completeness 99.94
_reflns_odcompleteness_iscentric 1
_reflns_odcompleteness_theta     68.13
_reflns_special_details          
;
 Reflections were merged by SHELXL according to the crystal
 class for the calculation of statistics and refinement.
 
 _reflns_Friedel_fraction is defined as the number of unique
 Friedel pairs measured divided by the number that would be
 possible theoretically, ignoring centric projections and
 systematic absences.
;
_reflns_threshold_expression     'I > 2\s(I)'
_computing_cell_refinement       'CrysAlisPro 1.171.38.43 (Rigaku OD, 2015)'
_computing_data_collection       'CrysAlisPro 1.171.38.43 (Rigaku OD, 2015)'
_computing_data_reduction        'CrysAlisPro 1.171.38.43 (Rigaku OD, 2015)'
_computing_molecular_graphics    'Olex2 1.3 (Dolomanov et al., 2009)'
_computing_publication_material  'Olex2 1.3 (Dolomanov et al., 2009)'
_computing_structure_refinement  'ShelXL 2018/3 (Sheldrick, 2015)'
_computing_structure_solution    'SHELXT 2018/2 (Sheldrick, 2018)'
_refine_diff_density_max         0.439
_refine_diff_density_min         -0.319
_refine_diff_density_rms         0.058
_refine_ls_abs_structure_details 
;
 Flack x determined using 3143 quotients [(I+)-(I-)]/[(I+)+(I-)]
 (Parsons, Flack and Wagner, Acta Cryst. B69 (2013) 249-259).
;
_refine_ls_abs_structure_Flack   -0.011(15)
_refine_ls_extinction_coef       .
_refine_ls_extinction_method     none
_refine_ls_goodness_of_fit_ref   1.047
_refine_ls_hydrogen_treatment    constr
_refine_ls_matrix_type           full
_refine_ls_number_parameters     713
_refine_ls_number_reflns         9735
_refine_ls_number_restraints     397
_refine_ls_R_factor_all          0.0748
_refine_ls_R_factor_gt           0.0613
_refine_ls_restrained_S_all      1.054
_refine_ls_shift/su_max          0.003
_refine_ls_shift/su_mean         0.000
_refine_ls_structure_factor_coef Fsqd
_refine_ls_weighting_details     
'w=1/[\s^2^(Fo^2^)+(0.0882P)^2^+2.4033P] where P=(Fo^2^+2Fc^2^)/3'
_refine_ls_weighting_scheme      calc
_refine_ls_wR_factor_gt          0.1556
_refine_ls_wR_factor_ref         0.1664
_refine_special_details          ?
_olex2_refinement_description    
;
1. Fixed Uiso
 At 1.2 times of:
  All C(H) groups, All C(H,H) groups
 At 1.5 times of:
  All C(H,H,H) groups
2. Uiso/Uaniso restraints and constraints
S2A \\sim F4A \\sim F5A \\sim F6A \\sim O8A \\sim O9A \\sim O10A \\sim C38A
\\sim S2B \\sim F4B \\sim F5B \\sim F6B \\sim O8B \\sim O9B \\sim O10B \\sim
C38B: within 2A with sigma of 0.01 and sigma for terminal atoms of 0.02 within
2A
N4 \\sim C12 \\sim N3 \\sim C13 \\sim C14 \\sim C15 \\sim C16 \\sim C17 \\sim
C18 \\sim C19 \\sim C20 \\sim C21 \\sim C22 \\sim C1 \\sim N2 \\sim C2 \\sim C3
\\sim N1 \\sim C4 \\sim C5 \\sim C6 \\sim C7 \\sim C8 \\sim C9 \\sim C10 \\sim
C11: within 2A with sigma of 0.01 and sigma for terminal atoms of 0.02 within 2A
3. Others
 Sof(S2B)=Sof(F4B)=Sof(F5B)=Sof(F6B)=Sof(O8B)=Sof(O9B)=Sof(O10B)=Sof(C38B)=1-
 FVAR(1)
 Sof(S2A)=Sof(F4A)=Sof(F5A)=Sof(F6A)=Sof(O8A)=Sof(O9A)=Sof(O10A)=Sof(C38A)=
 FVAR(1)
4.a Ternary CH refined with riding coordinates:
 C4(H4), C9(H9), C15(H15), C20(H20), C23(H23)
4.b Secondary CH2 refined with riding coordinates:
 C26(H26A,H26B), C42(H42A,H42B), C43(H43A,H43B)
4.c Aromatic/amide H refined with riding coordinates:
 C33(H33), C35(H35), C36(H36), C32(H32), C31(H31), C29(H29), C28(H28)
4.d Fitted hexagon refined as free rotating group:
 C24(C33,C34,C35,C36,C25), C27(C32,C31,C30,C29,C28)
4.e Idealised Me refined as rotating group:
 C5(H5A,H5B,H5C), C6(H6A,H6B,H6C), C7(H7A,H7B,H7C), C8(H8A,H8B,H8C), C10(H10A,
 H10B,H10C), C11(H11A,H11B,H11C), C16(H16A,H16B,H16C), C17(H17A,H17B,H17C),
 C18(H18A,H18B,H18C), C19(H19A,H19B,H19C), C21(H21A,H21B,H21C), C22(H22A,H22B,
 H22C), C39(H39A,H39B,H39C), C41(H41A,H41B,H41C), C44(H44A,H44B,H44C)
;
_atom_sites_solution_hydrogens   geom
_atom_sites_solution_primary     dual
_atom_sites_solution_secondary   ?
loop_
_atom_site_label
_atom_site_type_symbol
_atom_site_fract_x
_atom_site_fract_y
_atom_site_fract_z
_atom_site_U_iso_or_equiv
_atom_site_adp_type
_atom_site_occupancy
_atom_site_site_symmetry_order
_atom_site_calc_flag
_atom_site_refinement_flags_posn
_atom_site_refinement_flags_adp
_atom_site_refinement_flags_occupancy
_atom_site_disorder_assembly
_atom_site_disorder_group
P1 P 0.74177(13) 0.14136(13) 0.51175(3) 0.0391(3) Uani 1 1 d . . . . .
C1 C 0.6755(6) 0.2275(6) 0.50543(13) 0.0484(14) Uani 1 1 d . U . . .
N2 N 0.6126(6) 0.2082(6) 0.48230(13) 0.0618(15) Uani 1 1 d . U . . .
C2 C 0.5811(9) 0.2887(9) 0.4810(2) 0.078(2) Uani 1 1 d . U . . .
C3 C 0.6213(8) 0.3549(7) 0.5031(2) 0.072(2) Uani 1 1 d . U . . .
N1 N 0.6814(5) 0.3172(5) 0.51822(12) 0.0537(13) Uani 1 1 d . U . . .
O1 O 0.1504(6) -0.2351(8) 0.53246(18) 0.124(4) Uani 1 1 d . . . . .
P2 P 0.91182(14) 0.26730(13) 0.52659(3) 0.0421(3) Uani 1 1 d . . . . .
O2 O 0.1603(5) -0.1724(7) 0.57312(13) 0.092(2) Uani 1 1 d . . . . .
O3 O 0.5857(8) -0.3386(5) 0.55223(16) 0.094(2) Uani 1 1 d . . . . .
O4 O 0.7423(9) -0.3382(7) 0.55517(19) 0.113(3) Uani 1 1 d . . . . .
N4 N 1.1126(5) 0.3609(5) 0.49906(13) 0.0548(14) Uani 1 1 d . U . . .
C12 C 1.0138(6) 0.2648(5) 0.50253(13) 0.0450(13) Uani 1 1 d . U . . .
N3 N 1.0126(5) 0.1882(5) 0.48506(10) 0.0464(12) Uani 1 1 d . U . . .
C13 C 1.1107(6) 0.2377(6) 0.47002(14) 0.0547(16) Uani 1 1 d . U . . .
C14 C 1.1733(7) 0.3453(6) 0.47859(16) 0.0617(19) Uani 1 1 d . U . . .
C4 C 0.5839(8) 0.1149(8) 0.46248(16) 0.0676(19) Uani 1 1 d . U . . .
H4 H 0.618783 0.071224 0.469632 0.081 Uiso 1 1 calc R U . . .
C5 C 0.4558(8) 0.0336(9) 0.46192(18) 0.081(3) Uani 1 1 d . U . . .
H5A H 0.427061 0.016931 0.480690 0.121 Uiso 1 1 calc R U . . .
H5B H 0.439726 -0.036174 0.452723 0.121 Uiso 1 1 calc R U . . .
H5C H 0.419222 0.068610 0.452004 0.121 Uiso 1 1 calc R U . . .
N5 N 0.2041(6) -0.1784(7) 0.55184(16) 0.082(2) Uani 1 1 d . . . . .
C6 C 0.6315(10) 0.1550(11) 0.43450(19) 0.094(3) Uani 1 1 d . U . . .
H6A H 0.589527 0.185934 0.425344 0.142 Uiso 1 1 calc R U . . .
H6B H 0.625464 0.091845 0.423816 0.142 Uiso 1 1 calc R U . . .
H6C H 0.710676 0.213321 0.436031 0.142 Uiso 1 1 calc R U . . .
N6 N 0.6868(9) -0.2903(7) 0.55375(16) 0.082(2) Uani 1 1 d . . . . .
N7 N 0.3388(9) 0.4547(8) 0.63247(18) 0.094(3) Uani 1 1 d . . . . .
C7 C 0.5083(12) 0.2953(12) 0.4589(3) 0.119(4) Uani 1 1 d . U . . .
H7A H 0.504899 0.248756 0.443352 0.178 Uiso 1 1 calc R U . . .
H7B H 0.540187 0.373458 0.452924 0.178 Uiso 1 1 calc R U . . .
H7C H 0.432350 0.268035 0.466049 0.178 Uiso 1 1 calc R U . . .
C8 C 0.6068(10) 0.4527(9) 0.5106(3) 0.095(3) Uani 1 1 d . U . . .
H8A H 0.532228 0.425122 0.518643 0.142 Uiso 1 1 calc R U . . .
H8B H 0.614249 0.496747 0.494186 0.142 Uiso 1 1 calc R U . . .
H8C H 0.664504 0.500201 0.523919 0.142 Uiso 1 1 calc R U . . .
C9 C 0.7354(6) 0.3623(6) 0.54489(15) 0.0549(16) Uani 1 1 d . U . . .
H9 H 0.759761 0.309766 0.552070 0.066 Uiso 1 1 calc R U . . .
C10 C 0.8410(7) 0.4768(7) 0.5422(2) 0.066(2) Uani 1 1 d . U . . .
H10A H 0.885511 0.475903 0.526629 0.100 Uiso 1 1 calc R U . . .
H10B H 0.885518 0.493941 0.558956 0.100 Uiso 1 1 calc R U . . .
H10C H 0.819856 0.534353 0.539169 0.100 Uiso 1 1 calc R U . . .
C11 C 0.6511(8) 0.3606(7) 0.56524(19) 0.073(2) Uani 1 1 d . U . . .
H11A H 0.637548 0.422664 0.561302 0.109 Uiso 1 1 calc R U . . .
H11B H 0.681069 0.368796 0.583812 0.109 Uiso 1 1 calc R U . . .
H11C H 0.580443 0.289071 0.563749 0.109 Uiso 1 1 calc R U . . .
C15 C 0.9187(6) 0.0720(6) 0.48179(14) 0.0496(15) Uani 1 1 d . U . . .
H15 H 0.863120 0.059783 0.496478 0.060 Uiso 1 1 calc R U . . .
C16 C 0.8599(7) 0.0611(8) 0.45477(15) 0.068(2) Uani 1 1 d . U . . .
H16A H 0.839636 0.119922 0.453464 0.102 Uiso 1 1 calc R U . . .
H16B H 0.791824 -0.012794 0.453720 0.102 Uiso 1 1 calc R U . . .
H16C H 0.910368 0.069280 0.439680 0.102 Uiso 1 1 calc R U . . .
C17 C 0.9561(7) -0.0144(6) 0.4866(2) 0.065(2) Uani 1 1 d . U . . .
H17A H 0.995918 -0.018434 0.470403 0.098 Uiso 1 1 calc R U . . .
H17B H 0.890032 -0.088268 0.489998 0.098 Uiso 1 1 calc R U . . .
H17C H 1.006214 0.008047 0.502473 0.098 Uiso 1 1 calc R U . . .
C18 C 1.1415(7) 0.1806(8) 0.44869(17) 0.070(2) Uani 1 1 d . U . . .
H18A H 1.145886 0.117940 0.456950 0.105 Uiso 1 1 calc R U . . .
H18B H 1.214574 0.234251 0.440810 0.105 Uiso 1 1 calc R U . . .
H18C H 1.084351 0.151984 0.434265 0.105 Uiso 1 1 calc R U . . .
C19 C 1.2867(8) 0.4313(8) 0.4688(2) 0.087(3) Uani 1 1 d . U . . .
H19A H 1.296279 0.506344 0.471186 0.130 Uiso 1 1 calc R U . . .
H19B H 1.294182 0.418636 0.449340 0.130 Uiso 1 1 calc R U . . .
H19C H 1.344283 0.425468 0.479270 0.130 Uiso 1 1 calc R U . . .
C20 C 1.1505(7) 0.4671(6) 0.5149(2) 0.075(2) Uani 1 1 d . U . . .
H20 H 1.093442 0.448381 0.529697 0.090 Uiso 1 1 calc R U . . .
C21 C 1.2621(9) 0.5054(8) 0.5294(2) 0.089(3) Uani 1 1 d . U . . .
H21A H 1.261940 0.440268 0.537635 0.133 Uiso 1 1 calc R U . . .
H21B H 1.272393 0.559494 0.543775 0.133 Uiso 1 1 calc R U . . .
H21C H 1.323598 0.540935 0.516182 0.133 Uiso 1 1 calc R U . . .
C22 C 1.1479(9) 0.5545(8) 0.4981(3) 0.100(4) Uani 1 1 d . U . . .
H22A H 1.201595 0.575114 0.483061 0.150 Uiso 1 1 calc R U . . .
H22B H 1.168096 0.620861 0.509438 0.150 Uiso 1 1 calc R U . . .
H22C H 1.072119 0.525859 0.490719 0.150 Uiso 1 1 calc R U . . .
C23 C 0.6850(5) 0.0721(5) 0.54628(11) 0.0392(12) Uani 1 1 d . . . . .
H23 H 0.710913 0.132415 0.560460 0.047 Uiso 1 1 calc R U . . .
C24 C 0.7455(3) 0.0056(3) 0.55109(8) 0.0459(14) Uani 1 1 d G . . . .
C33 C 0.6880(3) -0.1111(3) 0.55065(9) 0.0525(16) Uani 1 1 d G . . . .
H33 H 0.609011 -0.151478 0.547959 0.063 Uiso 1 1 calc R U . . .
C34 C 0.7462(4) -0.1689(3) 0.55414(10) 0.065(2) Uani 1 1 d G . . . .
C35 C 0.8618(4) -0.1099(4) 0.55808(11) 0.066(2) Uani 1 1 d G . . . .
H35 H 0.901550 -0.149351 0.560468 0.079 Uiso 1 1 calc R U . . .
C36 C 0.9193(3) 0.0069(4) 0.55852(10) 0.0590(18) Uani 1 1 d G . . . .
H36 H 0.998342 0.047190 0.561213 0.071 Uiso 1 1 calc R U . . .
C25 C 0.8612(3) 0.0646(3) 0.55503(8) 0.0471(14) Uani 1 1 d G . . . .
C26 C 0.9241(6) 0.1896(6) 0.55640(12) 0.0467(14) Uani 1 1 d . . . . .
H26A H 1.004655 0.214436 0.558994 0.056 Uiso 1 1 calc R U . . .
H26B H 0.898753 0.212384 0.572894 0.056 Uiso 1 1 calc R U . . .
C27 C 0.5587(2) 0.0082(3) 0.54624(7) 0.0416(13) Uani 1 1 d G . . . .
C32 C 0.4971(3) -0.0724(4) 0.52657(7) 0.0505(15) Uani 1 1 d G . . . .
H32 H 0.534626 -0.085594 0.511961 0.061 Uiso 1 1 calc R U . . .
C31 C 0.3806(3) -0.1338(4) 0.52828(8) 0.0566(17) Uani 1 1 d G . . . .
H31 H 0.338502 -0.188880 0.514841 0.068 Uiso 1 1 calc R U . . .
C30 C 0.3257(2) -0.1145(4) 0.54966(9) 0.0603(19) Uani 1 1 d G . . . .
C29 C 0.3874(3) -0.0339(4) 0.56933(8) 0.063(2) Uani 1 1 d G . . . .
H29 H 0.349855 -0.020724 0.583940 0.076 Uiso 1 1 calc R U . . .
C28 C 0.5039(3) 0.0275(4) 0.56762(7) 0.0495(15) Uani 1 1 d G . . . .
H28 H 0.545979 0.082563 0.581061 0.059 Uiso 1 1 calc R U . . .
C39 C 0.4692(10) 0.4487(9) 0.5955(2) 0.093(3) Uani 1 1 d . . . . .
H39A H 0.443437 0.455768 0.577286 0.139 Uiso 1 1 calc R U . . .
H39B H 0.468653 0.377208 0.596690 0.139 Uiso 1 1 calc R U . . .
H39C H 0.545767 0.510921 0.598479 0.139 Uiso 1 1 calc R U . . .
C40 C 0.3956(9) 0.4517(8) 0.61594(19) 0.078(3) Uani 1 1 d . . . . .
S2A S 0.2779(10) 0.2275(8) 0.5373(3) 0.090(2) Uani 0.586(13) 1 d . U P A 1
F4A F 0.2303(12) 0.0854(15) 0.4975(3) 0.116(4) Uani 0.586(13) 1 d . U P A 1
F5A F 0.1961(11) 0.0115(12) 0.5393(4) 0.106(4) Uani 0.586(13) 1 d . U P A 1
F6A F 0.3687(14) 0.1054(14) 0.5209(4) 0.090(4) Uani 0.586(13) 1 d . U P A 1
O8A O 0.3419(16) 0.3070(16) 0.5157(5) 0.131(5) Uani 0.586(13) 1 d . U P A 1
O9A O 0.169(2) 0.202(2) 0.5356(4) 0.089(5) Uani 0.586(13) 1 d . U P A 1
O10A O 0.331(2) 0.230(2) 0.5631(5) 0.145(8) Uani 0.586(13) 1 d . U P A 1
C38A C 0.268(2) 0.104(3) 0.5234(6) 0.093(4) Uani 0.586(13) 1 d . U P A 1
S2B S 0.2827(15) 0.2082(15) 0.5450(3) 0.085(3) Uani 0.414(13) 1 d . U P A 2
F4B F 0.301(2) 0.175(2) 0.4935(4) 0.117(5) Uani 0.414(13) 1 d . U P A 2
F5B F 0.217(2) 0.026(2) 0.5226(6) 0.120(6) Uani 0.414(13) 1 d . U P A 2
F6B F 0.406(2) 0.149(3) 0.5203(8) 0.114(7) Uani 0.414(13) 1 d . U P A 2
O8B O 0.3689(15) 0.3289(16) 0.5340(4) 0.081(4) Uani 0.414(13) 1 d . U P A 2
O9B O 0.173(3) 0.198(4) 0.5470(6) 0.098(7) Uani 0.414(13) 1 d . U P A 2
O10B O 0.317(2) 0.1812(17) 0.5688(5) 0.088(5) Uani 0.414(13) 1 d . U P A 2
C38B C 0.302(3) 0.135(3) 0.5184(9) 0.098(5) Uani 0.414(13) 1 d . U P A 2
F1 F 0.6352(11) 0.7237(10) 0.49433(16) 0.167(4) Uani 1 1 d . . . . .
S1 S 0.52455(16) 0.77862(14) 0.46042(3) 0.0556(4) Uani 1 1 d . . . . .
F2 F 0.6995(5) 0.7543(5) 0.45389(16) 0.0998(19) Uani 1 1 d . . . . .
F3 F 0.5479(5) 0.6018(4) 0.46378(14) 0.0943(17) Uani 1 1 d . . . . .
O5 O 0.5995(6) 0.8923(5) 0.46870(19) 0.105(3) Uani 1 1 d . . . . .
O6 O 0.5137(7) 0.7609(8) 0.43208(11) 0.095(2) Uani 1 1 d . . . . .
O7 O 0.4243(5) 0.7239(5) 0.47579(12) 0.0768(17) Uani 1 1 d . . . . .
C37 C 0.6050(9) 0.7131(8) 0.46901(18) 0.078(3) Uani 1 1 d . . . . .
O8 O 0.9789(7) 0.6826(7) 0.45204(16) 0.096(2) Uani 1 1 d . . . . .
C41 C 1.1765(14) 0.8038(14) 0.4539(4) 0.142(6) Uani 1 1 d . . . . .
H41A H 1.182476 0.803667 0.433967 0.213 Uiso 1 1 calc R U . . .
H41B H 1.184874 0.742415 0.461577 0.213 Uiso 1 1 calc R U . . .
H41C H 1.235863 0.875627 0.461171 0.213 Uiso 1 1 calc R U . . .
C42 C 1.0650(14) 0.7880(13) 0.4616(4) 0.135(6) Uani 1 1 d . . . . .
H42A H 1.060056 0.791461 0.481783 0.162 Uiso 1 1 calc R U . . .
H42B H 1.055653 0.848876 0.453615 0.162 Uiso 1 1 calc R U . . .
C43 C 0.8705(13) 0.6626(16) 0.4571(3) 0.125(5) Uani 1 1 d . . . . .
H43A H 0.859371 0.720120 0.447765 0.149 Uiso 1 1 calc R U . . .
H43B H 0.860492 0.668046 0.477014 0.149 Uiso 1 1 calc R U . . .
C44 C 0.7841(11) 0.5468(12) 0.4470(3) 0.112(4) Uani 1 1 d . . . . .
H44A H 0.808786 0.532012 0.429476 0.168 Uiso 1 1 calc R U . . .
H44B H 0.711696 0.543336 0.444613 0.168 Uiso 1 1 calc R U . . .
H44C H 0.776144 0.490211 0.460401 0.168 Uiso 1 1 calc R U . . .

loop_
_atom_site_aniso_label
_atom_site_aniso_U_11
_atom_site_aniso_U_22
_atom_site_aniso_U_33
_atom_site_aniso_U_23
_atom_site_aniso_U_13
_atom_site_aniso_U_12
P1 0.0445(8) 0.0408(8) 0.0333(6) -0.0003(6) 0.0032(6) 0.0223(7)
C1 0.055(4) 0.053(3) 0.047(3) 0.008(3) 0.006(3) 0.034(3)
N2 0.069(4) 0.065(4) 0.062(3) 0.006(3) -0.003(3) 0.042(3)
C2 0.078(5) 0.075(5) 0.100(5) 0.009(4) -0.010(4) 0.052(4)
C3 0.068(4) 0.064(4) 0.101(5) 0.005(4) 0.000(4) 0.046(4)
N1 0.058(3) 0.046(3) 0.066(3) 0.006(2) 0.008(3) 0.033(3)
O1 0.052(4) 0.142(7) 0.138(6) -0.094(6) -0.006(4) 0.018(4)
P2 0.0446(8) 0.0380(8) 0.0422(7) -0.0049(6) 0.0057(6) 0.0195(7)
O2 0.052(3) 0.116(6) 0.078(4) -0.022(4) 0.012(3) 0.021(4)
O3 0.120(7) 0.041(3) 0.106(5) 0.004(3) -0.003(5) 0.030(4)
O4 0.163(8) 0.077(5) 0.137(7) 0.008(4) 0.019(6) 0.088(6)
N4 0.051(3) 0.038(3) 0.070(3) -0.009(2) 0.014(3) 0.018(2)
C12 0.047(3) 0.036(3) 0.049(3) -0.006(2) 0.008(3) 0.018(3)
N3 0.045(3) 0.044(3) 0.045(2) -0.005(2) 0.007(2) 0.018(2)
C13 0.050(4) 0.050(3) 0.057(3) -0.007(3) 0.016(3) 0.019(3)
C14 0.053(4) 0.048(4) 0.072(4) -0.004(3) 0.023(3) 0.016(3)
C4 0.073(5) 0.083(5) 0.058(4) -0.006(4) -0.009(4) 0.048(4)
C5 0.079(6) 0.094(7) 0.065(4) -0.008(4) -0.023(4) 0.040(5)
N5 0.054(4) 0.083(5) 0.083(5) -0.034(4) -0.001(4) 0.016(4)
C6 0.092(7) 0.136(10) 0.065(5) 0.006(6) -0.007(5) 0.065(7)
N6 0.120(7) 0.058(4) 0.072(4) 0.001(4) -0.001(5) 0.047(5)
N7 0.109(7) 0.106(7) 0.083(5) 0.020(5) 0.046(5) 0.066(6)
C7 0.103(8) 0.107(8) 0.168(11) 0.006(8) -0.046(8) 0.068(7)
C8 0.099(7) 0.083(7) 0.132(8) 0.009(6) -0.002(7) 0.067(6)
C9 0.063(4) 0.047(4) 0.062(4) -0.004(3) 0.013(3) 0.033(3)
C10 0.061(5) 0.049(4) 0.094(5) -0.005(4) 0.011(4) 0.032(4)
C11 0.076(5) 0.059(5) 0.088(6) 0.003(4) 0.033(5) 0.038(4)
C15 0.044(3) 0.044(3) 0.052(3) -0.009(3) 0.008(3) 0.016(3)
C16 0.055(4) 0.073(5) 0.056(4) -0.016(4) 0.005(3) 0.018(4)
C17 0.059(4) 0.044(4) 0.092(5) -0.011(4) 0.015(4) 0.024(3)
C18 0.058(4) 0.069(5) 0.069(4) -0.020(4) 0.018(4) 0.020(4)
C19 0.070(6) 0.057(5) 0.111(7) -0.011(5) 0.040(5) 0.016(4)
C20 0.059(4) 0.042(4) 0.103(5) -0.019(4) 0.031(4) 0.009(3)
C21 0.084(6) 0.064(5) 0.082(6) -0.025(4) 0.018(5) 0.011(5)
C22 0.069(6) 0.046(5) 0.178(11) -0.011(6) 0.018(7) 0.023(4)
C23 0.047(3) 0.035(3) 0.032(2) -0.003(2) 0.001(2) 0.017(3)
C24 0.062(4) 0.047(3) 0.032(3) -0.003(2) -0.003(3) 0.029(3)
C33 0.068(4) 0.044(4) 0.042(3) -0.005(3) 0.000(3) 0.025(3)
C34 0.104(7) 0.052(4) 0.050(4) 0.002(3) 0.000(4) 0.048(5)
C35 0.089(6) 0.068(5) 0.060(4) 0.001(4) 0.001(4) 0.054(5)
C36 0.072(5) 0.068(5) 0.048(3) -0.003(3) -0.003(3) 0.043(4)
C25 0.056(4) 0.054(4) 0.032(3) -0.005(2) 0.000(3) 0.028(3)
C26 0.041(3) 0.053(4) 0.044(3) -0.005(3) -0.003(3) 0.022(3)
C27 0.051(3) 0.037(3) 0.032(2) -0.004(2) -0.001(2) 0.018(3)
C32 0.059(4) 0.043(3) 0.040(3) -0.014(3) -0.002(3) 0.018(3)
C31 0.048(4) 0.054(4) 0.052(3) -0.018(3) 0.003(3) 0.014(3)
C30 0.044(4) 0.064(4) 0.060(4) -0.021(3) 0.004(3) 0.017(3)
C29 0.049(4) 0.076(5) 0.054(4) -0.023(4) 0.003(3) 0.023(4)
C28 0.045(3) 0.055(4) 0.042(3) -0.016(3) -0.001(3) 0.020(3)
C39 0.097(8) 0.082(7) 0.085(6) -0.004(5) 0.042(6) 0.033(6)
C40 0.079(6) 0.074(6) 0.069(5) 0.008(4) 0.026(5) 0.028(5)
S2A 0.064(3) 0.067(4) 0.133(6) 0.006(4) 0.014(4) 0.029(3)
F4A 0.099(8) 0.149(10) 0.096(7) -0.014(7) -0.016(6) 0.061(7)
F5A 0.082(7) 0.091(7) 0.138(10) 0.032(7) 0.004(7) 0.037(5)
F6A 0.080(9) 0.096(9) 0.120(7) 0.023(8) 0.022(7) 0.063(7)
O8A 0.105(10) 0.106(9) 0.168(12) 0.025(10) 0.025(10) 0.043(8)
O9A 0.073(7) 0.096(8) 0.103(11) -0.008(10) 0.016(10) 0.047(6)
O10A 0.113(10) 0.123(12) 0.129(12) -0.017(11) -0.024(9) 0.007(11)
C38A 0.076(7) 0.094(7) 0.116(7) 0.022(7) 0.003(6) 0.049(6)
S2B 0.077(4) 0.098(6) 0.103(6) 0.018(4) 0.019(4) 0.060(4)
F4B 0.121(11) 0.141(11) 0.121(10) -0.002(9) 0.001(9) 0.089(9)
F5B 0.091(9) 0.122(11) 0.140(11) 0.002(11) -0.027(10) 0.048(8)
F6B 0.089(13) 0.129(15) 0.133(12) -0.003(13) -0.011(11) 0.061(11)
O8B 0.068(8) 0.079(9) 0.101(10) 0.012(8) 0.004(8) 0.041(7)
O9B 0.075(10) 0.098(11) 0.129(16) 0.010(15) 0.035(14) 0.049(8)
O10B 0.113(11) 0.061(9) 0.089(10) 0.022(8) 0.014(9) 0.042(9)
C38B 0.080(7) 0.103(8) 0.120(8) 0.012(7) 0.000(7) 0.053(6)
F1 0.244(12) 0.201(10) 0.092(5) -0.031(5) -0.071(6) 0.138(10)
S1 0.0639(11) 0.0444(9) 0.0521(8) -0.0023(7) 0.0220(8) 0.0222(8)
F2 0.061(3) 0.080(4) 0.155(6) -0.014(4) -0.005(3) 0.033(3)
F3 0.084(4) 0.054(3) 0.139(5) 0.003(3) -0.008(3) 0.030(3)
O5 0.082(5) 0.050(3) 0.162(7) -0.022(4) 0.046(5) 0.016(3)
O6 0.131(6) 0.148(7) 0.046(3) -0.001(3) 0.014(3) 0.100(6)
O7 0.063(3) 0.069(4) 0.076(3) -0.003(3) 0.032(3) 0.016(3)
C37 0.084(6) 0.069(5) 0.060(4) -0.013(4) -0.012(4) 0.022(5)
O8 0.104(6) 0.100(5) 0.095(5) -0.007(4) -0.001(4) 0.059(5)
C41 0.116(12) 0.102(10) 0.179(15) -0.021(10) -0.054(11) 0.034(9)
C42 0.144(13) 0.130(12) 0.170(14) -0.075(11) -0.064(11) 0.098(11)
C43 0.111(10) 0.169(15) 0.114(9) -0.020(9) 0.023(8) 0.085(11)
C44 0.091(8) 0.119(10) 0.140(10) 0.044(9) 0.046(8) 0.063(8)

_geom_special_details            
;
 All esds (except the esd in the dihedral angle between two l.s. planes)
 are estimated using the full covariance matrix.  The cell esds are taken
 into account individually in the estimation of esds in distances, angles
 and torsion angles; correlations between esds in cell parameters are only
 used when they are defined by crystal symmetry.  An approximate (isotropic)
 treatment of cell esds is used for estimating esds involving l.s. planes.
;
loop_
_geom_bond_atom_site_label_1
_geom_bond_atom_site_label_2
_geom_bond_distance
_geom_bond_site_symmetry_2
_geom_bond_publ_flag
P1 C1 1.845(7) . ?
P1 P2 2.223(2) . ?
P1 C23 1.903(6) . ?
C1 N2 1.367(10) . ?
C1 N1 1.349(9) . ?
N2 C2 1.376(11) . ?
N2 C4 1.495(11) . ?
C2 C3 1.341(14) . ?
C2 C7 1.507(14) . ?
C3 N1 1.387(10) . ?
C3 C8 1.500(13) . ?
N1 C9 1.475(10) . ?
O1 N5 1.215(10) . ?
P2 C12 1.844(6) . ?
P2 C26 1.865(7) . ?
O2 N5 1.226(9) . ?
O3 N6 1.206(12) . ?
O4 N6 1.234(12) . ?
N4 C12 1.351(9) . ?
N4 C14 1.387(9) . ?
N4 C20 1.498(9) . ?
C12 N3 1.349(8) . ?
N3 C13 1.380(9) . ?
N3 C15 1.477(8) . ?
C13 C14 1.353(11) . ?
C13 C18 1.489(10) . ?
C14 C19 1.488(11) . ?
C4 H4 1.0000 . ?
C4 C5 1.544(13) . ?
C4 C6 1.498(13) . ?
C5 H5A 0.9800 . ?
C5 H5B 0.9800 . ?
C5 H5C 0.9800 . ?
N5 C30 1.453(8) . ?
C6 H6A 0.9800 . ?
C6 H6B 0.9800 . ?
C6 H6C 0.9800 . ?
N6 C34 1.445(9) . ?
N7 C40 1.139(12) . ?
C7 H7A 0.9800 . ?
C7 H7B 0.9800 . ?
C7 H7C 0.9800 . ?
C8 H8A 0.9800 . ?
C8 H8B 0.9800 . ?
C8 H8C 0.9800 . ?
C9 H9 1.0000 . ?
C9 C10 1.522(11) . ?
C9 C11 1.518(10) . ?
C10 H10A 0.9800 . ?
C10 H10B 0.9800 . ?
C10 H10C 0.9800 . ?
C11 H11A 0.9800 . ?
C11 H11B 0.9800 . ?
C11 H11C 0.9800 . ?
C15 H15 1.0000 . ?
C15 C16 1.517(11) . ?
C15 C17 1.530(11) . ?
C16 H16A 0.9800 . ?
C16 H16B 0.9800 . ?
C16 H16C 0.9800 . ?
C17 H17A 0.9800 . ?
C17 H17B 0.9800 . ?
C17 H17C 0.9800 . ?
C18 H18A 0.9800 . ?
C18 H18B 0.9800 . ?
C18 H18C 0.9800 . ?
C19 H19A 0.9800 . ?
C19 H19B 0.9800 . ?
C19 H19C 0.9800 . ?
C20 H20 1.0000 . ?
C20 C21 1.525(15) . ?
C20 C22 1.471(16) . ?
C21 H21A 0.9800 . ?
C21 H21B 0.9800 . ?
C21 H21C 0.9800 . ?
C22 H22A 0.9800 . ?
C22 H22B 0.9800 . ?
C22 H22C 0.9800 . ?
C23 H23 1.0000 . ?
C23 C24 1.531(7) . ?
C23 C27 1.503(7) . ?
C24 C33 1.3900 . ?
C24 C25 1.3900 . ?
C33 H33 0.9500 . ?
C33 C34 1.3900 . ?
C34 C35 1.3900 . ?
C35 H35 0.9500 . ?
C35 C36 1.3900 . ?
C36 H36 0.9500 . ?
C36 C25 1.3900 . ?
C25 C26 1.489(8) . ?
C26 H26A 0.9900 . ?
C26 H26B 0.9900 . ?
C27 C32 1.3900 . ?
C27 C28 1.3900 . ?
C32 H32 0.9500 . ?
C32 C31 1.3900 . ?
C31 H31 0.9500 . ?
C31 C30 1.3900 . ?
C30 C29 1.3900 . ?
C29 H29 0.9500 . ?
C29 C28 1.3900 . ?
C28 H28 0.9500 . ?
C39 H39A 0.9800 . ?
C39 H39B 0.9800 . ?
C39 H39C 0.9800 . ?
C39 C40 1.439(13) . ?
S2A O8A 1.46(2) . ?
S2A O9A 1.36(3) . ?
S2A O10A 1.45(3) . ?
S2A C38A 1.77(4) . ?
F4A C38A 1.34(3) . ?
F5A C38A 1.40(3) . ?
F6A C38A 1.38(3) . ?
S2B O8B 1.58(2) . ?
S2B O9B 1.45(5) . ?
S2B O10B 1.37(3) . ?
S2B C38B 1.74(5) . ?
F4B C38B 1.34(4) . ?
F5B C38B 1.38(4) . ?
F6B C38B 1.34(5) . ?
F1 C37 1.291(11) . ?
S1 O5 1.434(7) . ?
S1 O6 1.402(6) . ?
S1 O7 1.412(5) . ?
S1 C37 1.790(12) . ?
F2 C37 1.348(12) . ?
F3 C37 1.350(11) . ?
O8 C42 1.416(16) . ?
O8 C43 1.396(15) . ?
C41 H41A 0.9800 . ?
C41 H41B 0.9800 . ?
C41 H41C 0.9800 . ?
C41 C42 1.49(2) . ?
C42 H42A 0.9900 . ?
C42 H42B 0.9900 . ?
C43 H43A 0.9900 . ?
C43 H43B 0.9900 . ?
C43 C44 1.52(2) . ?
C44 H44A 0.9800 . ?
C44 H44B 0.9800 . ?
C44 H44C 0.9800 . ?

loop_
_geom_angle_atom_site_label_1
_geom_angle_atom_site_label_2
_geom_angle_atom_site_label_3
_geom_angle
_geom_angle_site_symmetry_1
_geom_angle_site_symmetry_3
_geom_angle_publ_flag
C1 P1 P2 102.7(2) . . ?
C1 P1 C23 105.0(3) . . ?
C23 P1 P2 96.2(2) . . ?
N2 C1 P1 118.8(5) . . ?
N1 C1 P1 133.3(5) . . ?
N1 C1 N2 107.7(6) . . ?
C1 N2 C2 107.8(7) . . ?
C1 N2 C4 124.9(6) . . ?
C2 N2 C4 127.3(7) . . ?
N2 C2 C7 124.5(10) . . ?
C3 C2 N2 108.7(8) . . ?
C3 C2 C7 126.7(9) . . ?
C2 C3 N1 107.2(7) . . ?
C2 C3 C8 127.7(9) . . ?
N1 C3 C8 125.1(9) . . ?
C1 N1 C3 108.7(6) . . ?
C1 N1 C9 125.6(6) . . ?
C3 N1 C9 125.6(6) . . ?
C12 P2 P1 106.9(2) . . ?
C12 P2 C26 101.6(3) . . ?
C26 P2 P1 99.8(2) . . ?
C12 N4 C14 109.1(6) . . ?
C12 N4 C20 125.3(6) . . ?
C14 N4 C20 125.6(6) . . ?
N4 C12 P2 117.6(4) . . ?
N3 C12 P2 134.9(5) . . ?
N3 C12 N4 107.4(5) . . ?
C12 N3 C13 108.9(6) . . ?
C12 N3 C15 125.1(5) . . ?
C13 N3 C15 125.9(5) . . ?
N3 C13 C18 125.3(7) . . ?
C14 C13 N3 107.8(6) . . ?
C14 C13 C18 126.8(7) . . ?
N4 C14 C19 125.6(7) . . ?
C13 C14 N4 106.8(6) . . ?
C13 C14 C19 127.6(7) . . ?
N2 C4 H4 106.7 . . ?
N2 C4 C5 110.4(7) . . ?
N2 C4 C6 113.4(8) . . ?
C5 C4 H4 106.7 . . ?
C6 C4 H4 106.7 . . ?
C6 C4 C5 112.4(8) . . ?
C4 C5 H5A 109.5 . . ?
C4 C5 H5B 109.5 . . ?
C4 C5 H5C 109.5 . . ?
H5A C5 H5B 109.5 . . ?
H5A C5 H5C 109.5 . . ?
H5B C5 H5C 109.5 . . ?
O1 N5 O2 123.0(8) . . ?
O1 N5 C30 118.5(7) . . ?
O2 N5 C30 118.5(6) . . ?
C4 C6 H6A 109.5 . . ?
C4 C6 H6B 109.5 . . ?
C4 C6 H6C 109.5 . . ?
H6A C6 H6B 109.5 . . ?
H6A C6 H6C 109.5 . . ?
H6B C6 H6C 109.5 . . ?
O3 N6 O4 124.0(9) . . ?
O3 N6 C34 117.8(8) . . ?
O4 N6 C34 118.2(10) . . ?
C2 C7 H7A 109.5 . . ?
C2 C7 H7B 109.5 . . ?
C2 C7 H7C 109.5 . . ?
H7A C7 H7B 109.5 . . ?
H7A C7 H7C 109.5 . . ?
H7B C7 H7C 109.5 . . ?
C3 C8 H8A 109.5 . . ?
C3 C8 H8B 109.5 . . ?
C3 C8 H8C 109.5 . . ?
H8A C8 H8B 109.5 . . ?
H8A C8 H8C 109.5 . . ?
H8B C8 H8C 109.5 . . ?
N1 C9 H9 106.7 . . ?
N1 C9 C10 112.1(6) . . ?
N1 C9 C11 110.7(7) . . ?
C10 C9 H9 106.7 . . ?
C11 C9 H9 106.7 . . ?
C11 C9 C10 113.5(6) . . ?
C9 C10 H10A 109.5 . . ?
C9 C10 H10B 109.5 . . ?
C9 C10 H10C 109.5 . . ?
H10A C10 H10B 109.5 . . ?
H10A C10 H10C 109.5 . . ?
H10B C10 H10C 109.5 . . ?
C9 C11 H11A 109.5 . . ?
C9 C11 H11B 109.5 . . ?
C9 C11 H11C 109.5 . . ?
H11A C11 H11B 109.5 . . ?
H11A C11 H11C 109.5 . . ?
H11B C11 H11C 109.5 . . ?
N3 C15 H15 106.5 . . ?
N3 C15 C16 109.6(6) . . ?
N3 C15 C17 111.8(6) . . ?
C16 C15 H15 106.5 . . ?
C16 C15 C17 115.3(6) . . ?
C17 C15 H15 106.5 . . ?
C15 C16 H16A 109.5 . . ?
C15 C16 H16B 109.5 . . ?
C15 C16 H16C 109.5 . . ?
H16A C16 H16B 109.5 . . ?
H16A C16 H16C 109.5 . . ?
H16B C16 H16C 109.5 . . ?
C15 C17 H17A 109.5 . . ?
C15 C17 H17B 109.5 . . ?
C15 C17 H17C 109.5 . . ?
H17A C17 H17B 109.5 . . ?
H17A C17 H17C 109.5 . . ?
H17B C17 H17C 109.5 . . ?
C13 C18 H18A 109.5 . . ?
C13 C18 H18B 109.5 . . ?
C13 C18 H18C 109.5 . . ?
H18A C18 H18B 109.5 . . ?
H18A C18 H18C 109.5 . . ?
H18B C18 H18C 109.5 . . ?
C14 C19 H19A 109.5 . . ?
C14 C19 H19B 109.5 . . ?
C14 C19 H19C 109.5 . . ?
H19A C19 H19B 109.5 . . ?
H19A C19 H19C 109.5 . . ?
H19B C19 H19C 109.5 . . ?
N4 C20 H20 106.1 . . ?
N4 C20 C21 112.1(8) . . ?
C21 C20 H20 106.1 . . ?
C22 C20 N4 111.6(9) . . ?
C22 C20 H20 106.1 . . ?
C22 C20 C21 114.2(8) . . ?
C20 C21 H21A 109.5 . . ?
C20 C21 H21B 109.5 . . ?
C20 C21 H21C 109.5 . . ?
H21A C21 H21B 109.5 . . ?
H21A C21 H21C 109.5 . . ?
H21B C21 H21C 109.5 . . ?
C20 C22 H22A 109.5 . . ?
C20 C22 H22B 109.5 . . ?
C20 C22 H22C 109.5 . . ?
H22A C22 H22B 109.5 . . ?
H22A C22 H22C 109.5 . . ?
H22B C22 H22C 109.5 . . ?
P1 C23 H23 108.3 . . ?
C24 C23 P1 103.1(4) . . ?
C24 C23 H23 108.3 . . ?
C27 C23 P1 110.9(4) . . ?
C27 C23 H23 108.3 . . ?
C27 C23 C24 117.7(5) . . ?
C33 C24 C23 121.5(3) . . ?
C33 C24 C25 120.0 . . ?
C25 C24 C23 118.5(3) . . ?
C24 C33 H33 120.0 . . ?
C34 C33 C24 120.0 . . ?
C34 C33 H33 120.0 . . ?
C33 C34 N6 120.2(5) . . ?
C33 C34 C35 120.0 . . ?
C35 C34 N6 119.8(5) . . ?
C34 C35 H35 120.0 . . ?
C36 C35 C34 120.0 . . ?
C36 C35 H35 120.0 . . ?
C35 C36 H36 120.0 . . ?
C35 C36 C25 120.0 . . ?
C25 C36 H36 120.0 . . ?
C24 C25 C26 121.0(4) . . ?
C36 C25 C24 120.0 . . ?
C36 C25 C26 119.0(4) . . ?
P2 C26 H26A 108.0 . . ?
P2 C26 H26B 108.0 . . ?
C25 C26 P2 117.3(4) . . ?
C25 C26 H26A 108.0 . . ?
C25 C26 H26B 108.0 . . ?
H26A C26 H26B 107.2 . . ?
C32 C27 C23 122.1(3) . . ?
C32 C27 C28 120.0 . . ?
C28 C27 C23 117.8(3) . . ?
C27 C32 H32 120.0 . . ?
C27 C32 C31 120.0 . . ?
C31 C32 H32 120.0 . . ?
C32 C31 H31 120.0 . . ?
C32 C31 C30 120.0 . . ?
C30 C31 H31 120.0 . . ?
C31 C30 N5 120.7(4) . . ?
C31 C30 C29 120.0 . . ?
C29 C30 N5 119.3(4) . . ?
C30 C29 H29 120.0 . . ?
C28 C29 C30 120.0 . . ?
C28 C29 H29 120.0 . . ?
C27 C28 H28 120.0 . . ?
C29 C28 C27 120.0 . . ?
C29 C28 H28 120.0 . . ?
H39A C39 H39B 109.5 . . ?
H39A C39 H39C 109.5 . . ?
H39B C39 H39C 109.5 . . ?
C40 C39 H39A 109.5 . . ?
C40 C39 H39B 109.5 . . ?
C40 C39 H39C 109.5 . . ?
N7 C40 C39 178.8(13) . . ?
O8A S2A C38A 99.6(14) . . ?
O9A S2A O8A 108.8(14) . . ?
O9A S2A O10A 122.8(15) . . ?
O9A S2A C38A 100.4(16) . . ?
O10A S2A O8A 120.3(14) . . ?
O10A S2A C38A 98.5(16) . . ?
F4A C38A S2A 112.6(18) . . ?
F4A C38A F5A 109(2) . . ?
F4A C38A F6A 102(2) . . ?
F5A C38A S2A 109.8(19) . . ?
F6A C38A S2A 115(2) . . ?
F6A C38A F5A 108.0(19) . . ?
O8B S2B C38B 95.9(17) . . ?
O9B S2B O8B 108.7(19) . . ?
O9B S2B C38B 117(2) . . ?
O10B S2B O8B 113.3(17) . . ?
O10B S2B O9B 113.1(19) . . ?
O10B S2B C38B 108(2) . . ?
F4B C38B S2B 114(3) . . ?
F4B C38B F5B 114(3) . . ?
F4B C38B F6B 103(3) . . ?
F5B C38B S2B 103(3) . . ?
F6B C38B S2B 109(3) . . ?
F6B C38B F5B 114(3) . . ?
O5 S1 C37 101.1(5) . . ?
O6 S1 O5 115.1(6) . . ?
O6 S1 O7 116.3(5) . . ?
O6 S1 C37 100.6(4) . . ?
O7 S1 O5 114.1(4) . . ?
O7 S1 C37 106.9(5) . . ?
F1 C37 S1 114.4(8) . . ?
F1 C37 F2 106.9(10) . . ?
F1 C37 F3 106.4(9) . . ?
F2 C37 S1 111.6(7) . . ?
F2 C37 F3 105.3(8) . . ?
F3 C37 S1 111.7(7) . . ?
C43 O8 C42 114.0(11) . . ?
H41A C41 H41B 109.5 . . ?
H41A C41 H41C 109.5 . . ?
H41B C41 H41C 109.5 . . ?
C42 C41 H41A 109.5 . . ?
C42 C41 H41B 109.5 . . ?
C42 C41 H41C 109.5 . . ?
O8 C42 C41 109.8(11) . . ?
O8 C42 H42A 109.7 . . ?
O8 C42 H42B 109.7 . . ?
C41 C42 H42A 109.7 . . ?
C41 C42 H42B 109.7 . . ?
H42A C42 H42B 108.2 . . ?
O8 C43 H43A 109.6 . . ?
O8 C43 H43B 109.6 . . ?
O8 C43 C44 110.3(11) . . ?
H43A C43 H43B 108.1 . . ?
C44 C43 H43A 109.6 . . ?
C44 C43 H43B 109.6 . . ?
C43 C44 H44A 109.5 . . ?
C43 C44 H44B 109.5 . . ?
C43 C44 H44C 109.5 . . ?
H44A C44 H44B 109.5 . . ?
H44A C44 H44C 109.5 . . ?
H44B C44 H44C 109.5 . . ?

loop_
_geom_torsion_atom_site_label_1
_geom_torsion_atom_site_label_2
_geom_torsion_atom_site_label_3
_geom_torsion_atom_site_label_4
_geom_torsion
_geom_torsion_site_symmetry_1
_geom_torsion_site_symmetry_2
_geom_torsion_site_symmetry_3
_geom_torsion_site_symmetry_4
_geom_torsion_publ_flag
P1 C1 N2 C2 -174.7(6) . . . . ?
P1 C1 N2 C4 5.7(10) . . . . ?
P1 C1 N1 C3 174.6(6) . . . . ?
P1 C1 N1 C9 -9.6(11) . . . . ?
P1 P2 C12 N4 150.4(5) . . . . ?
P1 P2 C12 N3 -24.4(8) . . . . ?
P1 P2 C26 C25 28.5(5) . . . . ?
P1 C23 C24 C33 -111.2(3) . . . . ?
P1 C23 C24 C25 66.6(4) . . . . ?
P1 C23 C27 C32 53.5(5) . . . . ?
P1 C23 C27 C28 -130.0(3) . . . . ?
C1 N2 C2 C3 -1.3(11) . . . . ?
C1 N2 C2 C7 -178.4(11) . . . . ?
C1 N2 C4 C5 116.1(8) . . . . ?
C1 N2 C4 C6 -116.8(9) . . . . ?
C1 N1 C9 C10 111.5(8) . . . . ?
C1 N1 C9 C11 -120.6(8) . . . . ?
N2 C1 N1 C3 0.2(8) . . . . ?
N2 C1 N1 C9 175.9(6) . . . . ?
N2 C2 C3 N1 1.4(11) . . . . ?
N2 C2 C3 C8 -179.1(10) . . . . ?
C2 N2 C4 C5 -63.4(11) . . . . ?
C2 N2 C4 C6 63.7(12) . . . . ?
C2 C3 N1 C1 -1.0(10) . . . . ?
C2 C3 N1 C9 -176.7(8) . . . . ?
C3 N1 C9 C10 -73.5(9) . . . . ?
C3 N1 C9 C11 54.4(10) . . . . ?
N1 C1 N2 C2 0.7(9) . . . . ?
N1 C1 N2 C4 -178.9(7) . . . . ?
O1 N5 C30 C31 -12.0(12) . . . . ?
O1 N5 C30 C29 168.4(9) . . . . ?
P2 P1 C1 N2 137.7(5) . . . . ?
P2 P1 C1 N1 -36.2(7) . . . . ?
P2 C12 N3 C13 173.8(6) . . . . ?
P2 C12 N3 C15 -3.5(11) . . . . ?
O2 N5 C30 C31 168.2(8) . . . . ?
O2 N5 C30 C29 -11.4(11) . . . . ?
O3 N6 C34 C33 -5.0(10) . . . . ?
O3 N6 C34 C35 174.9(6) . . . . ?
O4 N6 C34 C33 175.4(7) . . . . ?
O4 N6 C34 C35 -4.7(10) . . . . ?
N4 C12 N3 C13 -1.4(8) . . . . ?
N4 C12 N3 C15 -178.7(6) . . . . ?
C12 P2 C26 C25 -81.2(5) . . . . ?
C12 N4 C14 C13 -0.9(10) . . . . ?
C12 N4 C14 C19 -179.8(9) . . . . ?
C12 N4 C20 C21 122.6(8) . . . . ?
C12 N4 C20 C22 -107.9(9) . . . . ?
C12 N3 C13 C14 0.8(9) . . . . ?
C12 N3 C13 C18 179.5(8) . . . . ?
C12 N3 C15 C16 107.6(7) . . . . ?
C12 N3 C15 C17 -123.3(7) . . . . ?
N3 C13 C14 N4 0.1(10) . . . . ?
N3 C13 C14 C19 178.9(10) . . . . ?
C13 N3 C15 C16 -69.2(9) . . . . ?
C13 N3 C15 C17 59.9(9) . . . . ?
C14 N4 C12 P2 -174.7(6) . . . . ?
C14 N4 C12 N3 1.5(9) . . . . ?
C14 N4 C20 C21 -57.0(12) . . . . ?
C14 N4 C20 C22 72.4(11) . . . . ?
C4 N2 C2 C3 178.2(8) . . . . ?
C4 N2 C2 C7 1.1(17) . . . . ?
N5 C30 C29 C28 179.6(7) . . . . ?
N6 C34 C35 C36 -179.9(5) . . . . ?
C7 C2 C3 N1 178.4(11) . . . . ?
C7 C2 C3 C8 -2(2) . . . . ?
C8 C3 N1 C1 179.5(9) . . . . ?
C8 C3 N1 C9 3.8(14) . . . . ?
C15 N3 C13 C14 178.1(7) . . . . ?
C15 N3 C13 C18 -3.2(13) . . . . ?
C18 C13 C14 N4 -178.6(9) . . . . ?
C18 C13 C14 C19 0.2(17) . . . . ?
C20 N4 C12 P2 5.6(11) . . . . ?
C20 N4 C12 N3 -178.2(8) . . . . ?
C20 N4 C14 C13 178.7(8) . . . . ?
C20 N4 C14 C19 -0.1(15) . . . . ?
C23 P1 C1 N2 -122.2(6) . . . . ?
C23 P1 C1 N1 63.9(8) . . . . ?
C23 C24 C33 C34 177.7(4) . . . . ?
C23 C24 C25 C36 -177.8(4) . . . . ?
C23 C24 C25 C26 4.0(5) . . . . ?
C23 C27 C32 C31 176.4(5) . . . . ?
C23 C27 C28 C29 -176.5(5) . . . . ?
C24 C23 C27 C32 -64.7(5) . . . . ?
C24 C23 C27 C28 111.7(4) . . . . ?
C24 C33 C34 N6 179.9(5) . . . . ?
C24 C33 C34 C35 0.0 . . . . ?
C24 C25 C26 P2 -57.0(5) . . . . ?
C33 C24 C25 C36 0.0 . . . . ?
C33 C24 C25 C26 -178.2(4) . . . . ?
C33 C34 C35 C36 0.0 . . . . ?
C34 C35 C36 C25 0.0 . . . . ?
C35 C36 C25 C24 0.0 . . . . ?
C35 C36 C25 C26 178.2(4) . . . . ?
C36 C25 C26 P2 124.8(4) . . . . ?
C25 C24 C33 C34 0.0 . . . . ?
C26 P2 C12 N4 -105.5(6) . . . . ?
C26 P2 C12 N3 79.7(8) . . . . ?
C27 C23 C24 C33 11.1(5) . . . . ?
C27 C23 C24 C25 -171.1(3) . . . . ?
C27 C32 C31 C30 0.0 . . . . ?
C32 C27 C28 C29 0.0 . . . . ?
C32 C31 C30 N5 -179.6(7) . . . . ?
C32 C31 C30 C29 0.0 . . . . ?
C31 C30 C29 C28 0.0 . . . . ?
C30 C29 C28 C27 0.0 . . . . ?
C28 C27 C32 C31 0.0 . . . . ?
O8A S2A C38A F4A -51(2) . . . . ?
O8A S2A C38A F5A -172.3(18) . . . . ?
O8A S2A C38A F6A 65(2) . . . . ?
O9A S2A C38A F4A 60(2) . . . . ?
O9A S2A C38A F5A -61(2) . . . . ?
O9A S2A C38A F6A 176.8(19) . . . . ?
O10A S2A C38A F4A -173.8(18) . . . . ?
O10A S2A C38A F5A 65(2) . . . . ?
O10A S2A C38A F6A -57(2) . . . . ?
O8B S2B C38B F4B -46(3) . . . . ?
O8B S2B C38B F5B -170(2) . . . . ?
O8B S2B C38B F6B 68(3) . . . . ?
O9B S2B C38B F4B 68(3) . . . . ?
O9B S2B C38B F5B -56(3) . . . . ?
O9B S2B C38B F6B -177(3) . . . . ?
O10B S2B C38B F4B -163(3) . . . . ?
O10B S2B C38B F5B 73(3) . . . . ?
O10B S2B C38B F6B -48(3) . . . . ?
O5 S1 C37 F1 56.8(10) . . . . ?
O5 S1 C37 F2 -64.7(7) . . . . ?
O5 S1 C37 F3 177.7(7) . . . . ?
O6 S1 C37 F1 175.3(9) . . . . ?
O6 S1 C37 F2 53.8(7) . . . . ?
O6 S1 C37 F3 -63.8(8) . . . . ?
O7 S1 C37 F1 -62.9(10) . . . . ?
O7 S1 C37 F2 175.6(6) . . . . ?
O7 S1 C37 F3 58.0(7) . . . . ?
C42 O8 C43 C44 -178.1(13) . . . . ?
C43 O8 C42 C41 -177.0(14) . . . . ?

_shelx_res_file                  
;
TITL jjw1544_a.res in P6(5)
    jjw1544.res
    created by SHELXL-2018/3 at 08:55:53 on 19-Aug-2025
REM Old TITL jjw1544_a.res in P6(5)
REM SHELXT solution in P6(5): R1 0.156, Rweak 0.059, Alpha 0.009
REM <I/s> 0.629 for 49 systematic absences, Orientation as input
REM Flack x = 0.101 ( 0.012 ) from 3501 Parsons' quotients
REM Formula found by SHELXT: C48 N9 O11 S4
CELL 1.54184 13.7455 13.7455 48.9066 90 90 120
ZERR 6 0.0003 0.0003 0.001 0 0 0
LATT -1
SYMM -Y,+X-Y,0.667+Z
SYMM +Y-X,-X,0.333+Z
SYMM -X,-Y,0.5+Z
SYMM +Y,-X+Y,0.167+Z
SYMM -Y+X,+X,0.833+Z
SFAC C H F N O P S
UNIT 264 378 36 42 66 12 12
SIMU 0.01 0.02 2 S2A > C38B
SIMU 0.01 0.02 2 N4 C12 N3 C13 C14 C15 C16 C17 C18 C19 C20 C21 C22 C1 N2 C2 =
 C3 N1 C4 C5 C6 C7 C8 C9 C10 C11

L.S. 15
PLAN  8
TEMP -173.15
CONF
BOND
list 4
MORE -1
BOND $H
fmap 2 53
acta
SHEL 1000 0.83
REM <olex2.extras>
REM <HklSrc "%.\\jjw1544.hkl">
REM </olex2.extras>

WGHT    0.088200    2.403300
FVAR       0.13908   0.58588
P1    6    0.741770    0.141359    0.511753    11.00000    0.04451    0.04081 =
         0.03326   -0.00034    0.00322    0.02234
C1    1    0.675538    0.227473    0.505432    11.00000    0.05494    0.05268 =
         0.04707    0.00846    0.00581    0.03395
N2    4    0.612597    0.208201    0.482301    11.00000    0.06875    0.06543 =
         0.06234    0.00550   -0.00254    0.04199
C2    1    0.581105    0.288699    0.481016    11.00000    0.07758    0.07472 =
         0.10047    0.00948   -0.01013    0.05245
C3    1    0.621341    0.354925    0.503112    11.00000    0.06771    0.06440 =
         0.10054    0.00529   -0.00012    0.04628
N1    4    0.681392    0.317219    0.518217    11.00000    0.05819    0.04608 =
         0.06593    0.00578    0.00806    0.03283
O1    5    0.150382   -0.235086    0.532458    11.00000    0.05170    0.14230 =
         0.13844   -0.09351   -0.00649    0.01817
P2    6    0.911824    0.267302    0.526587    11.00000    0.04463    0.03799 =
         0.04220   -0.00489    0.00566    0.01949
O2    5    0.160295   -0.172356    0.573122    11.00000    0.05170    0.11634 =
         0.07844   -0.02236    0.01219    0.02079
O3    5    0.585690   -0.338582    0.552229    11.00000    0.12050    0.04073 =
         0.10649    0.00424   -0.00295    0.03003
O4    5    0.742266   -0.338229    0.555166    11.00000    0.16299    0.07666 =
         0.13727    0.00759    0.01861    0.08845
N4    4    1.112632    0.360942    0.499061    11.00000    0.05066    0.03816 =
         0.07012   -0.00935    0.01425    0.01801
C12   1    1.013834    0.264754    0.502527    11.00000    0.04692    0.03586 =
         0.04867   -0.00622    0.00824    0.01814
N3    4    1.012605    0.188155    0.485057    11.00000    0.04481    0.04393 =
         0.04494   -0.00499    0.00664    0.01801
C13   1    1.110663    0.237731    0.470019    11.00000    0.04963    0.04997 =
         0.05660   -0.00737    0.01611    0.01901
C14   1    1.173344    0.345275    0.478589    11.00000    0.05347    0.04778 =
         0.07223   -0.00381    0.02324    0.01648
C4    1    0.583903    0.114877    0.462478    11.00000    0.07268    0.08335 =
         0.05849   -0.00601   -0.00949    0.04771
AFIX  13
H4    2    0.618783    0.071224    0.469632    11.00000   -1.20000
AFIX   0
C5    1    0.455784    0.033647    0.461923    11.00000    0.07864    0.09356 =
         0.06478   -0.00797   -0.02285    0.03954
AFIX 137
H5A   2    0.427061    0.016931    0.480690    11.00000   -1.50000
H5B   2    0.439726   -0.036174    0.452723    11.00000   -1.50000
H5C   2    0.419222    0.068610    0.452004    11.00000   -1.50000
AFIX   0
N5    4    0.204065   -0.178398    0.551838    11.00000    0.05419    0.08284 =
         0.08349   -0.03378   -0.00058    0.01550
C6    1    0.631507    0.154959    0.434499    11.00000    0.09236    0.13636 =
         0.06537    0.00586   -0.00689    0.06539
AFIX 137
H6A   2    0.589527    0.185934    0.425344    11.00000   -1.50000
H6B   2    0.625464    0.091845    0.423816    11.00000   -1.50000
H6C   2    0.710676    0.213321    0.436031    11.00000   -1.50000
AFIX   0
N6    4    0.686782   -0.290264    0.553754    11.00000    0.11963    0.05751 =
         0.07247    0.00056   -0.00123    0.04747

N7    4    0.338757    0.454721    0.632473    11.00000    0.10946    0.10622 =
         0.08327    0.02036    0.04583    0.06609
C7    1    0.508266    0.295316    0.458901    11.00000    0.10302    0.10667 =
         0.16756    0.00604   -0.04585    0.06844
AFIX 137
H7A   2    0.504899    0.248756    0.443352    11.00000   -1.50000
H7B   2    0.540187    0.373458    0.452924    11.00000   -1.50000
H7C   2    0.432350    0.268035    0.466049    11.00000   -1.50000
AFIX   0
C8    1    0.606822    0.452724    0.510615    11.00000    0.09921    0.08296 =
         0.13153    0.00936   -0.00205    0.06709
AFIX 137
H8A   2    0.532228    0.425122    0.518643    11.00000   -1.50000
H8B   2    0.614249    0.496747    0.494186    11.00000   -1.50000
H8C   2    0.664504    0.500201    0.523919    11.00000   -1.50000
AFIX   0
C9    1    0.735362    0.362323    0.544889    11.00000    0.06284    0.04742 =
         0.06176   -0.00362    0.01305    0.03313
AFIX  13
H9    2    0.759761    0.309766    0.552070    11.00000   -1.20000
AFIX   0
C10   1    0.840966    0.476827    0.542168    11.00000    0.06094    0.04938 =
         0.09404   -0.00460    0.01144    0.03151
AFIX 137
H10A  2    0.885511    0.475903    0.526629    11.00000   -1.50000
H10B  2    0.885518    0.493941    0.558956    11.00000   -1.50000
H10C  2    0.819856    0.534353    0.539169    11.00000   -1.50000
AFIX   0
C11   1    0.651147    0.360557    0.565241    11.00000    0.07621    0.05925 =
         0.08764    0.00314    0.03350    0.03786
AFIX 137
H11A  2    0.637548    0.422664    0.561302    11.00000   -1.50000
H11B  2    0.681069    0.368796    0.583812    11.00000   -1.50000
H11C  2    0.580443    0.289071    0.563749    11.00000   -1.50000
AFIX   0
C15   1    0.918698    0.071956    0.481787    11.00000    0.04414    0.04422 =
         0.05222   -0.00940    0.00829    0.01588
AFIX  13
H15   2    0.863120    0.059783    0.496478    11.00000   -1.20000
AFIX   0
C16   1    0.859934    0.061134    0.454774    11.00000    0.05502    0.07282 =
         0.05650   -0.01650    0.00544    0.01789
AFIX 137
H16A  2    0.839636    0.119922    0.453464    11.00000   -1.50000
H16B  2    0.791824   -0.012794    0.453720    11.00000   -1.50000
H16C  2    0.910368    0.069280    0.439680    11.00000   -1.50000
AFIX   0
C17   1    0.956072   -0.014434    0.486597    11.00000    0.05853    0.04370 =
         0.09208   -0.01117    0.01523    0.02404
AFIX 137
H17A  2    0.995918   -0.018434    0.470403    11.00000   -1.50000
H17B  2    0.890032   -0.088268    0.489998    11.00000   -1.50000
H17C  2    1.006214    0.008047    0.502473    11.00000   -1.50000
AFIX   0
C18   1    1.141505    0.180591    0.448687    11.00000    0.05753    0.06930 =
         0.06881   -0.01960    0.01800    0.02045
AFIX 137
H18A  2    1.145886    0.117940    0.456950    11.00000   -1.50000
H18B  2    1.214574    0.234251    0.440810    11.00000   -1.50000
H18C  2    1.084351    0.151984    0.434265    11.00000   -1.50000
AFIX   0
C19   1    1.286698    0.431271    0.468757    11.00000    0.07047    0.05688 =
         0.11071   -0.01091    0.04043    0.01551
AFIX 137
H19A  2    1.296279    0.506344    0.471186    11.00000   -1.50000
H19B  2    1.294182    0.418636    0.449340    11.00000   -1.50000
H19C  2    1.344283    0.425468    0.479270    11.00000   -1.50000
AFIX   0
C20   1    1.150483    0.467130    0.514940    11.00000    0.05890    0.04243 =
         0.10327   -0.01887    0.03083    0.00932
AFIX  13
H20   2    1.093442    0.448381    0.529697    11.00000   -1.20000
AFIX   0
C21   1    1.262069    0.505372    0.529427    11.00000    0.08440    0.06446 =
         0.08196   -0.02473    0.01767    0.01099
AFIX 137
H21A  2    1.261940    0.440268    0.537635    11.00000   -1.50000
H21B  2    1.272393    0.559494    0.543775    11.00000   -1.50000
H21C  2    1.323598    0.540935    0.516182    11.00000   -1.50000
AFIX   0
C22   1    1.147854    0.554533    0.498138    11.00000    0.06938    0.04575 =
         0.17830   -0.01122    0.01825    0.02333
AFIX 137
H22A  2    1.201595    0.575114    0.483061    11.00000   -1.50000
H22B  2    1.168096    0.620861    0.509438    11.00000   -1.50000
H22C  2    1.072119    0.525859    0.490719    11.00000   -1.50000
AFIX   0
C23   1    0.685012    0.072106    0.546276    11.00000    0.04707    0.03468 =
         0.03198   -0.00264    0.00096    0.01749
AFIX  13
H23   2    0.710913    0.132415    0.560460    11.00000   -1.20000
AFIX  66
C24   1    0.745536    0.005599    0.551093    11.00000    0.06222    0.04660 =
         0.03185   -0.00315   -0.00255    0.02934
C33   1    0.688042   -0.111150    0.550650    11.00000    0.06769    0.04408 =
         0.04237   -0.00504    0.00013    0.02548
AFIX  43
H33   2    0.609011   -0.151478    0.547959    11.00000   -1.20000
AFIX  65
C34   1    0.746181   -0.168892    0.554143    11.00000    0.10443    0.05213 =
         0.04980    0.00203    0.00028    0.04827
C35   1    0.861815   -0.109886    0.558080    11.00000    0.08900    0.06830 =
         0.05983    0.00092    0.00069    0.05370
AFIX  43
H35   2    0.901550   -0.149351    0.560468    11.00000   -1.20000
AFIX  65
C36   1    0.919311    0.006863    0.558523    11.00000    0.07197    0.06812 =
         0.04799   -0.00331   -0.00315    0.04341
AFIX  43
H36   2    0.998342    0.047190    0.561213    11.00000   -1.20000
AFIX  65
C25   1    0.861173    0.064607    0.555029    11.00000    0.05645    0.05384 =
         0.03174   -0.00539   -0.00012    0.02815
AFIX   0
C26   1    0.924116    0.189568    0.556398    11.00000    0.04083    0.05316 =
         0.04391   -0.00525   -0.00335    0.02176
AFIX  23
H26A  2    1.004655    0.214436    0.558994    11.00000   -1.20000
H26B  2    0.898753    0.212384    0.572894    11.00000   -1.20000
AFIX  66
C27   1    0.558743    0.008195    0.546240    11.00000    0.05085    0.03717 =
         0.03186   -0.00391   -0.00076    0.01839
C32   1    0.497119   -0.072426    0.526572    11.00000    0.05865    0.04303 =
         0.03992   -0.01394   -0.00246    0.01800
AFIX  43
H32   2    0.534626   -0.085594    0.511961    11.00000   -1.20000
AFIX  65
C31   1    0.380619   -0.133780    0.528283    11.00000    0.04796    0.05423 =
         0.05191   -0.01787    0.00311    0.01380
AFIX  43
H31   2    0.338502   -0.188880    0.514841    11.00000   -1.20000
AFIX  65
C30   1    0.325740   -0.114513    0.549661    11.00000    0.04383    0.06433 =
         0.05950   -0.02116    0.00382    0.01701
C29   1    0.387362   -0.033892    0.569329    11.00000    0.04927    0.07622 =
         0.05351   -0.02319    0.00282    0.02340
AFIX  43
H29   2    0.349855   -0.020724    0.583940    11.00000   -1.20000
AFIX  65
C28   1    0.503863    0.027462    0.567619    11.00000    0.04491    0.05529 =
         0.04188   -0.01614   -0.00123    0.02019
AFIX  43
H28   2    0.545979    0.082563    0.581061    11.00000   -1.20000
AFIX   0

C39   1    0.469239    0.448662    0.595465    11.00000    0.09672    0.08179 =
         0.08481   -0.00354    0.04157    0.03345
AFIX 137
H39A  2    0.443437    0.455768    0.577286    11.00000   -1.50000
H39B  2    0.468653    0.377208    0.596690    11.00000   -1.50000
H39C  2    0.545767    0.510921    0.598479    11.00000   -1.50000
AFIX   0
C40   1    0.395600    0.451730    0.615938    11.00000    0.07937    0.07356 =
         0.06866    0.00843    0.02560    0.02807

PART 1
S2A   7    0.277876    0.227499    0.537311    21.00000    0.06405    0.06720 =
         0.13350    0.00577    0.01438    0.02902
F4A   3    0.230348    0.085422    0.497460    21.00000    0.09943    0.14906 =
         0.09633   -0.01448   -0.01578    0.06073
F5A   3    0.196082    0.011484    0.539305    21.00000    0.08178    0.09105 =
         0.13789    0.03201    0.00370    0.03737
F6A   3    0.368707    0.105424    0.520879    21.00000    0.07983    0.09606 =
         0.12034    0.02315    0.02184    0.06297
O8A   5    0.341872    0.306965    0.515677    21.00000    0.10488    0.10593 =
         0.16794    0.02498    0.02491    0.04254
O9A   5    0.169136    0.201930    0.535558    21.00000    0.07314    0.09577 =
         0.10331   -0.00844    0.01556    0.04689
O10A  5    0.331408    0.229557    0.563087    21.00000    0.11348    0.12292 =
         0.12902   -0.01674   -0.02369    0.00745
C38A  1    0.268050    0.104160    0.523375    21.00000    0.07603    0.09434 =
         0.11587    0.02227    0.00285    0.04893
PART 0
PART 2
S2B   7    0.282714    0.208159    0.544971   -21.00000    0.07700    0.09819 =
         0.10286    0.01804    0.01869    0.06007
F4B   3    0.301390    0.174595    0.493455   -21.00000    0.12148    0.14056 =
         0.12055   -0.00202    0.00076    0.08872
F5B   3    0.216973    0.025580    0.522586   -21.00000    0.09113    0.12199 =
         0.13983    0.00189   -0.02738    0.04799
F6B   3    0.405572    0.149031    0.520283   -21.00000    0.08908    0.12912 =
         0.13264   -0.00255   -0.01082    0.06057
O8B   5    0.368904    0.328944    0.533991   -21.00000    0.06815    0.07946 =
         0.10126    0.01199    0.00433    0.04101
O9B   5    0.172930    0.198442    0.547035   -21.00000    0.07450    0.09770 =
         0.12886    0.00974    0.03487    0.04858
O10B  5    0.316523    0.181223    0.568844   -21.00000    0.11253    0.06062 =
         0.08852    0.02231    0.01442    0.04162
C38B  1    0.302029    0.135016    0.518402   -21.00000    0.08039    0.10336 =
         0.12031    0.01233    0.00018    0.05264

PART 0
F1    3    0.635221    0.723709    0.494334    11.00000    0.24394    0.20105 =
         0.09170   -0.03065   -0.07100    0.13797
S1    7    0.524553    0.778617    0.460421    11.00000    0.06389    0.04440 =
         0.05210   -0.00230    0.02197    0.02223
F2    3    0.699460    0.754277    0.453888    11.00000    0.06134    0.07958 =
         0.15511   -0.01377   -0.00497    0.03274
F3    3    0.547881    0.601786    0.463782    11.00000    0.08448    0.05370 =
         0.13915    0.00343   -0.00814    0.03047
O5    5    0.599548    0.892277    0.468700    11.00000    0.08230    0.04964 =
         0.16209   -0.02210    0.04610    0.01634
O6    5    0.513656    0.760877    0.432082    11.00000    0.13054    0.14813 =
         0.04646   -0.00081    0.01398    0.10026
O7    5    0.424268    0.723901    0.475787    11.00000    0.06292    0.06858 =
         0.07647   -0.00331    0.03156    0.01607
C37   1    0.605001    0.713107    0.469010    11.00000    0.08364    0.06920 =
         0.05963   -0.01300   -0.01237    0.02173

O8    5    0.978920    0.682641    0.452036    11.00000    0.10413    0.09974 =
         0.09512   -0.00687   -0.00053    0.05884
C41   1    1.176545    0.803762    0.453935    11.00000    0.11621    0.10234 =
         0.17940   -0.02085   -0.05389    0.03432
AFIX 137
H41A  2    1.182476    0.803667    0.433967    11.00000   -1.50000
H41B  2    1.184874    0.742415    0.461577    11.00000   -1.50000
H41C  2    1.235863    0.875627    0.461171    11.00000   -1.50000
AFIX   0
C42   1    1.065050    0.787965    0.461647    11.00000    0.14383    0.12980 =
         0.16964   -0.07462   -0.06421    0.09800
AFIX  23
H42A  2    1.060056    0.791461    0.481783    11.00000   -1.20000
H42B  2    1.055653    0.848876    0.453615    11.00000   -1.20000
AFIX   0
C43   1    0.870470    0.662555    0.457135    11.00000    0.11076    0.16898 =
         0.11351   -0.02026    0.02260    0.08467
AFIX  23
H43A  2    0.859371    0.720120    0.447765    11.00000   -1.20000
H43B  2    0.860492    0.668046    0.477014    11.00000   -1.20000
AFIX   0
C44   1    0.784149    0.546804    0.447012    11.00000    0.09081    0.11873 =
         0.14005    0.04391    0.04559    0.06255
AFIX 137
H44A  2    0.808786    0.532012    0.429476    11.00000   -1.50000
H44B  2    0.711696    0.543336    0.444613    11.00000   -1.50000
H44C  2    0.776144    0.490211    0.460401    11.00000   -1.50000
AFIX   0
HKLF 4


REM  jjw1544_a.res in P6(5)
REM wR2 = 0.1664, GooF = S = 1.047, Restrained GooF = 1.054 for all data
REM R1 = 0.0613 for 8107 Fo > 4sig(Fo) and 0.0748 for all 9735 data
REM 713 parameters refined using 397 restraints

END

WGHT      0.0881      2.3743

REM Highest difference peak  0.439,  deepest hole -0.319,  1-sigma level  0.058
Q1    1   0.6941  0.7468  0.4761  11.00000  0.05    0.44
Q2    1   0.2260  0.1324  0.5487  11.00000  0.05    0.43
Q3    1   0.6546  0.8150  0.4933  11.00000  0.05    0.39
Q4    1   0.5555  0.6761  0.5018  11.00000  0.05    0.35
Q5    1   0.2274  0.1342  0.5422  11.00000  0.05    0.34
Q6    1   0.7291  0.2064  0.5139  11.00000  0.05    0.32
Q7    1   0.5786  0.8726  0.4456  11.00000  0.05    0.31
Q8    1   0.7014  0.5248  0.5075  11.00000  0.05    0.27
;
_shelx_res_checksum              65231
_olex2_submission_special_instructions 'No special instructions were received'
_oxdiff_exptl_absorpt_empirical_details 
;
Empirical correction (ABSPACK) includes:
- Absorption correction using spherical harmonics
- Frame scaling
;
_oxdiff_exptl_absorpt_empirical_full_max 1.819
_oxdiff_exptl_absorpt_empirical_full_min 0.594
_vrf_PLAT340_jjw1544             
;
PROBLEM: Low Bond Precision on C-C Bonds ............... 0.01131 Ang.
RESPONSE: This is likely due to weak high angle diffraction limited by the small 
crystal size and already long irradiation time. This should explain the poor 
data/parameters ratio and thus the low C-C bond precision.
;
####################################################################### 
# 
# This file contains crystal structure data downloaded from the 
# Cambridge Structural Database (CSD) hosted by the Cambridge 
# Crystallographic Data Centre (CCDC).
# 
# Full information about CCDC data access policies and citation 
# guidelines are available at http://www.ccdc.cam.ac.uk/access/V1 
# 
# Audit and citation data items may have been added by the CCDC. 
# Please retain this information to preserve the provenance of 
# this file and to allow appropriate attribution of the data. 
# 
#######################################################################

data_jjw1725
_database_code_depnum_ccdc_archive 'CCDC 2501254'
loop_
_audit_author_name
_audit_author_address
'Jan J. Weigand'
;TU Dresden
Germany
;
_audit_update_record             
;
2025-12-20 deposited with the CCDC.	2025-12-26 downloaded from the CCDC.
;
_audit_creation_date             2024-02-09
_audit_creation_method           
;
Olex2 1.3
(compiled 2019.09.11 svn.r3662 for OlexSys, GUI svn.r5938)
;
_shelx_SHELXL_version_number     2018/3
_chemical_name_common            ?
_chemical_name_systematic        ?
_chemical_formula_moiety         'C38 H50 N6 P2, 2(C F3 O3 S), C2 H3 N'
_chemical_formula_sum            'C42 H53 F6 N7 O6 P2 S2'
_chemical_formula_weight         991.97
_chemical_melting_point          ?
_chemical_oxdiff_formula         C42H53F6N7O6P2S2
loop_
_atom_type_symbol
_atom_type_description
_atom_type_scat_dispersion_real
_atom_type_scat_dispersion_imag
_atom_type_scat_source
C C 0.0181 0.0091 'International Tables Vol C Tables 4.2.6.8 and 6.1.1.4'
H H 0.0000 0.0000 'International Tables Vol C Tables 4.2.6.8 and 6.1.1.4'
F F 0.0727 0.0534 'International Tables Vol C Tables 4.2.6.8 and 6.1.1.4'
N N 0.0311 0.0180 'International Tables Vol C Tables 4.2.6.8 and 6.1.1.4'
O O 0.0492 0.0322 'International Tables Vol C Tables 4.2.6.8 and 6.1.1.4'
P P 0.2955 0.4335 'International Tables Vol C Tables 4.2.6.8 and 6.1.1.4'
S S 0.3331 0.5567 'International Tables Vol C Tables 4.2.6.8 and 6.1.1.4'

_shelx_space_group_comment       
;
The symmetry employed for this shelxl refinement is uniquely defined
by the following loop, which should always be used as a source of
symmetry information in preference to the above space-group names.
They are only intended as comments.
;
_space_group_crystal_system      triclinic
_space_group_IT_number           2
_space_group_name_H-M_alt        'P -1'
_space_group_name_Hall           '-P 1'
loop_
_space_group_symop_operation_xyz
'x, y, z'
'-x, -y, -z'

_cell_length_a                   10.2822(3)
_cell_length_b                   13.2602(4)
_cell_length_c                   17.8827(5)
_cell_angle_alpha                94.291(2)
_cell_angle_beta                 97.156(3)
_cell_angle_gamma                90.210(3)
_cell_volume                     2412.22(12)
_cell_formula_units_Z            2
_cell_measurement_reflns_used    11308
_cell_measurement_temperature    100.00(10)
_cell_measurement_theta_max      76.0240
_cell_measurement_theta_min      2.4900
_shelx_estimated_absorpt_T_max   ?
_shelx_estimated_absorpt_T_min   ?
_exptl_absorpt_coefficient_mu    2.283
_exptl_absorpt_correction_T_max  0.903
_exptl_absorpt_correction_T_min  0.687
_exptl_absorpt_correction_type   analytical
_exptl_absorpt_process_details   
;
CrysAlisPro 1.171.38.43 (Rigaku Oxford Diffraction, 2015)
Analytical numeric absorption correction using a multifaceted crystal
			model based on expressions derived by R.C. Clark & J.S. Reid.
(Clark, R. C. & Reid, J. S. (1995). Acta Cryst. A51, 887-897)
Empirical absorption correction using spherical harmonics,
 implemented in SCALE3 ABSPACK scaling algorithm.
;
_exptl_absorpt_special_details   ?
_exptl_crystal_colour            colourless
_exptl_crystal_colour_lustre     .
_exptl_crystal_colour_modifier   .
_exptl_crystal_colour_primary    colourless
_exptl_crystal_density_diffrn    1.366
_exptl_crystal_density_meas      ?
_exptl_crystal_density_method    ?
_exptl_crystal_description       block
_exptl_crystal_F_000             1036
loop_
_exptl_crystal_face_index_h
_exptl_crystal_face_index_k
_exptl_crystal_face_index_l
_exptl_crystal_face_perp_dist
4 -1 -10 0.0658
0 0 11 0.0841
-7 2 0 0.1266
-3 -1 -9 0.0780
0 -9 3 0.0037
0 9 -2 0.0435
0 -3 5 0.0484
-3 -5 1 0.0756
2 5 -4 0.0639
-2 1 -5 0.0775
4 -2 -5 0.0450

_exptl_crystal_size_max          0.254
_exptl_crystal_size_mid          0.179
_exptl_crystal_size_min          0.056
loop_
_exptl_oxdiff_crystal_face_indexfrac_h
_exptl_oxdiff_crystal_face_indexfrac_k
_exptl_oxdiff_crystal_face_indexfrac_l
_exptl_oxdiff_crystal_face_x
_exptl_oxdiff_crystal_face_y
_exptl_oxdiff_crystal_face_z
3.9762 -1.0342 -9.8822 0.1205 0.9249 0.3605
0.3987 -0.1568 11.3912 -0.0595 -0.4643 -0.8837
-6.5193 1.7633 0.3936 -0.1062 -0.8053 0.5833
-3.4972 -0.7937 -8.8817 -0.1996 0.0461 0.9788
0.1233 -8.5029 2.6121 -0.9413 0.2256 -0.2512
0.2982 8.5855 -1.5381 0.9639 -0.2308 0.1329
-0.0000 -3.0000 5.0000 -0.3557 -0.1094 -0.3875
-3.0000 -5.0000 1.0000 -0.6909 -0.1821 0.1763
2.0000 5.0000 -4.0000 0.6612 0.2072 0.1390
-2.0000 1.0000 -5.0000 0.0450 -0.0336 0.5617
4.0000 -2.0000 -5.0000 -0.0103 0.7446 -0.0095

_exptl_transmission_factor_max   ?
_exptl_transmission_factor_min   ?
_diffrn_reflns_av_R_equivalents  0.0261
_diffrn_reflns_av_unetI/netI     0.0304
_diffrn_reflns_Laue_measured_fraction_full 0.999
_diffrn_reflns_Laue_measured_fraction_max 0.984
_diffrn_reflns_limit_h_max       12
_diffrn_reflns_limit_h_min       -12
_diffrn_reflns_limit_k_max       16
_diffrn_reflns_limit_k_min       -16
_diffrn_reflns_limit_l_max       17
_diffrn_reflns_limit_l_min       -22
_diffrn_reflns_number            26815
_diffrn_reflns_point_group_measured_fraction_full 0.999
_diffrn_reflns_point_group_measured_fraction_max 0.984
_diffrn_reflns_theta_full        67.684
_diffrn_reflns_theta_max         76.734
_diffrn_reflns_theta_min         2.497
_diffrn_ambient_environment      N~2~
_diffrn_ambient_temperature      100.00(10)
_diffrn_detector                 'CCD plate'
_diffrn_detector_area_resol_mean 10.5700
_diffrn_detector_type            AtlasS2
_diffrn_measured_fraction_theta_full 0.999
_diffrn_measured_fraction_theta_max 0.984
_diffrn_measurement_details      
;
List of Runs (angles in degrees, time in seconds):

  # Type    Start    End  Width  t~exp~   \w     \q     \k     \f   Frames
#--------------------------------------------------------------------------
  1  \w   -110.00 -15.00   0.50    1.00    --  -38.50 -41.00-172.00  190
  2  \w     -1.00  32.00   0.50    1.00    --  -38.50  41.00 -20.00   66
  3  \w    -39.00 -12.00   0.50    1.00    --  -38.50  41.00 -20.00   54
  4  \w     22.00 111.00   0.50    1.00    --   42.75  41.00 -20.00  178
  5  \w    114.00 168.00   0.50    4.00    --  111.00  41.00 -20.00  108
  6  \w     65.00  92.00   0.50    4.00    --  111.00 -41.00-172.00   54
  7  \w    -82.00 -10.00   0.50    1.00    --  -38.50 125.00  90.00  144
  8  \w    -33.00  -8.00   0.50    1.00    --  -38.50 125.00   0.00   50
  9  \w     10.00  82.00   0.50    1.00    --   42.75 -99.00   0.00  144
 10  \w      9.00  36.00   0.50    1.00    --   42.75 -99.00  90.00   54
 11  \w     18.00  45.00   0.50    1.00    --   42.75 -41.00-172.00   54
 12  \w     54.00 103.00   0.50    1.00    --   42.75  38.00 -90.00   98
 13  \w     39.00  66.00   0.50    4.00    --  111.00 -97.00-141.08   54
 14  \w     87.00 177.00   0.50    4.00    --  111.00  30.00 -90.00  180
 15  \w    143.00 168.00   0.50    4.00    --  111.00 125.00-150.00   50
 16  \w     97.00 178.00   0.50    4.00    --  111.00  45.00-150.00  162
 17  \w    146.00 173.00   0.50    4.00    --  111.00  77.00 -60.00   54
 18  \w     42.00 110.00   0.50    4.00    --  111.00-125.00 -30.00  136
 19  \w     75.00 107.00   0.50    4.00    --  111.00 -94.00  60.00   64
 20  \w     89.00 139.00   0.50    4.00    --  111.00 -61.00  60.00  100
 21  \w     47.00  91.00   0.50    4.00    --  111.00-125.00  30.00   88
 22  \w    102.00 129.00   0.50    4.00    --  111.00 125.00 150.00   54
 23  \w     41.00 102.00   0.50    4.00    --  111.00-125.00  60.00  122
 24  \w     38.00  96.00   0.50    4.00    --  111.00 -77.00-150.00  116
 25  \w    129.00 178.00   0.50    4.00    --  111.00  77.00  90.00   98
 26  \w     77.00 107.00   0.50    4.00    --  111.00 -94.00-180.00   60
 27  \w     79.00 112.00   0.50    4.00    --  111.00-125.00 150.00   66
 28  \w     41.00 132.00   0.50    4.00    --  111.00 -45.00  30.00  182
 29  \w    103.00 178.00   0.50    4.00    --  111.00  30.00 150.00  150
 30  \w     32.00  58.00   0.50    4.00    --  111.00 -94.00 -60.00   52
 31  \w     66.00 107.00   0.50    4.00    --  111.00 -94.00 -60.00   82
 32  \w     82.00 109.00   0.50    4.00    --  111.00 -61.00-150.00   54
 33  \w     43.00 112.00   0.50    4.00    --  111.00-125.00  90.00  138
 34  \w     67.00 107.00   0.50    4.00    --  111.00 -97.00-141.08   80
 35  \w     76.00 106.00   0.50    4.00    --  111.00 -94.00 150.00   60
 36  \w     55.00 107.00   0.50    4.00    --  111.00 -94.00 -30.00  104
 37  \w    114.00 139.00   0.50    4.00    --  111.00 125.00-150.00   50
;
_diffrn_measurement_device       'four-circle diffractometer'
_diffrn_measurement_device_type  'SuperNova, Dual, Cu at zero, AtlasS2'
_diffrn_measurement_method       '\w scans'
_diffrn_orient_matrix_type       
'CrysAlisPro convention (1999,Acta A55,543-557)'
_diffrn_orient_matrix_UB_11      0.0456442000
_diffrn_orient_matrix_UB_12      0.1097335000
_diffrn_orient_matrix_UB_13      -0.0053092000
_diffrn_orient_matrix_UB_21      0.1103002000
_diffrn_orient_matrix_UB_22      -0.0388013000
_diffrn_orient_matrix_UB_23      -0.0451570000
_diffrn_orient_matrix_UB_31      -0.0925029000
_diffrn_orient_matrix_UB_32      0.0053827000
_diffrn_orient_matrix_UB_33      -0.0742618000
_diffrn_radiation_monochromator  mirror
_diffrn_radiation_probe          x-ray
_diffrn_radiation_type           'Cu K\a'
_diffrn_radiation_wavelength     1.54184
_diffrn_source                   'micro-focus sealed X-ray tube'
_diffrn_source_type              'SuperNova (Cu) X-ray Source'
_reflns_Friedel_coverage         0.000
_reflns_Friedel_fraction_full    .
_reflns_Friedel_fraction_max     .
_reflns_number_gt                8795
_reflns_number_total             9990
_reflns_odcompleteness_completeness 99.72
_reflns_odcompleteness_iscentric 1
_reflns_odcompleteness_theta     74.33
_reflns_special_details          
;
 Reflections were merged by SHELXL according to the crystal
 class for the calculation of statistics and refinement.
 
 _reflns_Friedel_fraction is defined as the number of unique
 Friedel pairs measured divided by the number that would be
 possible theoretically, ignoring centric projections and
 systematic absences.
;
_reflns_threshold_expression     'I > 2\s(I)'
_computing_cell_refinement       'CrysAlisPro 1.171.38.43 (Rigaku OD, 2015)'
_computing_data_collection       'CrysAlisPro 1.171.38.43 (Rigaku OD, 2015)'
_computing_data_reduction        'CrysAlisPro 1.171.38.43 (Rigaku OD, 2015)'
_computing_molecular_graphics    'Olex2 1.3 (Dolomanov et al., 2009)'
_computing_publication_material  'Olex2 1.3 (Dolomanov et al., 2009)'
_computing_structure_refinement  'ShelXL 2018/3 (Sheldrick, 2015)'
_computing_structure_solution    'SHELXT 2018/2 (Sheldrick, 2018)'
_refine_diff_density_max         0.819
_refine_diff_density_min         -0.473
_refine_diff_density_rms         0.055
_refine_ls_extinction_coef       .
_refine_ls_extinction_method     none
_refine_ls_goodness_of_fit_ref   1.019
_refine_ls_hydrogen_treatment    constr
_refine_ls_matrix_type           full
_refine_ls_number_parameters     772
_refine_ls_number_reflns         9990
_refine_ls_number_restraints     677
_refine_ls_R_factor_all          0.0514
_refine_ls_R_factor_gt           0.0454
_refine_ls_restrained_S_all      1.046
_refine_ls_shift/su_max          0.001
_refine_ls_shift/su_mean         0.000
_refine_ls_structure_factor_coef Fsqd
_refine_ls_weighting_details     
'w=1/[\s^2^(Fo^2^)+(0.0688P)^2^+1.3219P] where P=(Fo^2^+2Fc^2^)/3'
_refine_ls_weighting_scheme      calc
_refine_ls_wR_factor_gt          0.1205
_refine_ls_wR_factor_ref         0.1260
_refine_special_details          ?
_olex2_refinement_description    
;
1. Fixed Uiso
 At 1.2 times of:
  All C(H) groups, All C(H,H) groups
 At 1.5 times of:
  All C(H,H,H) groups
2. Restrained distances
 S2A-C40A \\sim S2B-C40B \\sim S2C-C40C
 with sigma of 0.02
 F5C-C40C \\sim F6C-C40C \\sim F4C-C40C \\sim F4B-C40B \\sim F4A-C40A \\sim
F5B-C40B \\sim F5A-C40A ~
 F6A-C40A \\sim F6B-C40B
 with sigma of 0.02
 S2C-O5C \\sim S2C-O6C \\sim S2B-O8A \\sim S2A-O8 \\sim S2B-O9A \\sim S2C-O4C
\\sim S2B-O7A \\sim S2A-O7 ~
 S2A-O9
 with sigma of 0.02
 N7B-C42B \\sim N7A-C42A
 with sigma of 0.02
 C41B-C42B \\sim C41A-C42A
 with sigma of 0.02
3. Uiso/Uaniso restraints and constraints
S2A \\sim F4A \\sim F5A \\sim F6A \\sim O7 \\sim O8 \\sim O9 \\sim C40A \\sim
S2C \\sim O4C \\sim F4C \\sim O5C \\sim F5C \\sim F6C \\sim O6C \\sim C40C
\\sim S2B \\sim F4B \\sim F5B \\sim F6B \\sim O7A \\sim O8A \\sim O9A \\sim
C40B: within 2A with sigma of 0.01 and sigma for terminal atoms of 0.02 within
2A
N7B \\sim C41B \\sim C42B \\sim N7A \\sim C41A \\sim C42A: within 2A with sigma
of 0.01 and sigma for terminal atoms of 0.02 within 2A
Uanis(C41B) \\sim Ueq, Uanis(N7B) \\sim Ueq, Uanis(C42B) \\sim Ueq: with sigma
of 0.01 and sigma for terminal atoms of 0.02
Uanis(O5C) \\sim Ueq: with sigma of 0.001 and sigma for terminal atoms of 0.002
4. Others
 Sof(N7B)=Sof(C41B)=Sof(H41A)=Sof(H41B)=Sof(H41C)=Sof(C42B)=1-FVAR(1)
 Sof(N7A)=Sof(C41A)=Sof(H41D)=Sof(H41E)=Sof(H41F)=Sof(C42A)=FVAR(1)
 Fixed Sof: S2A(0.525) F4A(0.525) F5A(0.525) F6A(0.525) O7(0.525) O8(0.525)
 O9(0.525) C40A(0.525) S2C(0.05) O4C(0.05) F4C(0.05) O5C(0.05) F5C(0.05)
 F6C(0.05) O6C(0.05) C40C(0.05) S2B(0.425) F4B(0.425) F5B(0.425) F6B(0.425)
 O7A(0.425) O8A(0.425) O9A(0.425) C40B(0.425)
5.a Ternary CH refined with riding coordinates:
 C4(H4), C9(H9), C15(H15), C20(H20), C26(H26)
5.b Secondary CH2 refined with riding coordinates:
 C23(H23A,H23B)
5.c Aromatic/amide H refined with riding coordinates:
 C27(H27), C28(H28), C30(H30), C33(H33), C34(H34), C36(H36), C37(H37)
5.d Idealised Me refined as rotating group:
 C5(H5A,H5B,H5C), C6(H6A,H6B,H6C), C7(H7A,H7B,H7C), C8(H8A,H8B,H8C), C10(H10A,
 H10B,H10C), C11(H11A,H11B,H11C), C16(H16A,H16B,H16C), C17(H17A,H17B,H17C),
 C18(H18A,H18B,H18C), C19(H19A,H19B,H19C), C21(H21A,H21B,H21C), C22(H22A,H22B,
 H22C), C41B(H41A,H41B,H41C), C41A(H41D,H41E,H41F)
;
_atom_sites_solution_hydrogens   geom
_atom_sites_solution_primary     dual
_atom_sites_solution_secondary   ?
loop_
_atom_site_label
_atom_site_type_symbol
_atom_site_fract_x
_atom_site_fract_y
_atom_site_fract_z
_atom_site_U_iso_or_equiv
_atom_site_adp_type
_atom_site_occupancy
_atom_site_site_symmetry_order
_atom_site_calc_flag
_atom_site_refinement_flags_posn
_atom_site_refinement_flags_adp
_atom_site_refinement_flags_occupancy
_atom_site_disorder_assembly
_atom_site_disorder_group
C1 C 0.69515(17) 0.78331(13) 0.81994(10) 0.0245(3) Uani 1 1 d . . . . .
N1 N 0.78740(14) 0.84122(11) 0.79586(8) 0.0229(3) Uani 1 1 d . . . . .
P1 P 0.58458(4) 0.68334(3) 0.77240(2) 0.02238(10) Uani 1 1 d . . . . .
P2 P 0.71670(4) 0.58755(3) 0.71024(2) 0.02240(10) Uani 1 1 d . . . . .
N2 N 0.68806(16) 0.81408(12) 0.89323(8) 0.0293(3) Uani 1 1 d . . . . .
C2 C 0.77718(19) 0.89168(15) 0.91555(11) 0.0306(4) Uani 1 1 d . . . . .
N3 N 0.80639(15) 0.39985(12) 0.74717(9) 0.0266(3) Uani 1 1 d . . . . .
C3 C 0.83906(17) 0.90892(13) 0.85458(10) 0.0263(3) Uani 1 1 d . . . . .
N4 N 0.60125(14) 0.40774(11) 0.76626(8) 0.0246(3) Uani 1 1 d . . . . .
C4 C 0.6045(2) 0.76405(19) 0.94250(12) 0.0445(5) Uani 1 1 d . . . . .
H4 H 0.539704 0.720464 0.908001 0.053 Uiso 1 1 calc R U . . .
C5 C 0.6879(3) 0.6933(2) 0.99071(15) 0.0632(8) Uani 1 1 d . . . . .
H5A H 0.737903 0.649536 0.958469 0.095 Uiso 1 1 calc R U . . .
H5B H 0.631102 0.651674 1.016444 0.095 Uiso 1 1 calc R U . . .
H5C H 0.748511 0.733120 1.028380 0.095 Uiso 1 1 calc R U . . .
N5 N -0.05302(18) 0.60889(16) 0.57550(11) 0.0448(5) Uani 1 1 d . . . . .
N6 N 0.20009(19) 1.17687(14) 0.82260(12) 0.0408(4) Uani 1 1 d . . . . .
C6 C 0.5251(3) 0.8400(3) 0.98572(15) 0.0593(7) Uani 1 1 d . . . . .
H6A H 0.581487 0.872377 1.029151 0.089 Uiso 1 1 calc R U . . .
H6B H 0.452093 0.804809 1.003490 0.089 Uiso 1 1 calc R U . . .
H6C H 0.490574 0.891516 0.952295 0.089 Uiso 1 1 calc R U . . .
C7 C 0.8017(2) 0.9436(2) 0.99304(12) 0.0472(6) Uani 1 1 d . . . . .
H7A H 0.873722 0.992763 0.995171 0.071 Uiso 1 1 calc R U . . .
H7B H 0.825246 0.893443 1.029819 0.071 Uiso 1 1 calc R U . . .
H7C H 0.722300 0.978664 1.005011 0.071 Uiso 1 1 calc R U . . .
C8 C 0.94858(19) 0.98182(14) 0.85189(11) 0.0312(4) Uani 1 1 d . . . . .
H8A H 1.032471 0.948252 0.864118 0.047 Uiso 1 1 calc R U . . .
H8B H 0.941614 1.039492 0.888716 0.047 Uiso 1 1 calc R U . . .
H8C H 0.943722 1.005691 0.801076 0.047 Uiso 1 1 calc R U . . .
C9 C 0.82509(17) 0.83278(13) 0.71809(10) 0.0255(3) Uani 1 1 d . . . . .
H9 H 0.772984 0.774932 0.690015 0.031 Uiso 1 1 calc R U . . .
C10 C 0.96871(19) 0.80559(15) 0.71842(12) 0.0327(4) Uani 1 1 d . . . . .
H10A H 1.023831 0.863383 0.740515 0.049 Uiso 1 1 calc R U . . .
H10B H 0.986681 0.788447 0.666466 0.049 Uiso 1 1 calc R U . . .
H10C H 0.988152 0.747419 0.748478 0.049 Uiso 1 1 calc R U . . .
C11 C 0.7858(2) 0.92690(15) 0.67657(11) 0.0325(4) Uani 1 1 d . . . . .
H11A H 0.702767 0.952386 0.691618 0.049 Uiso 1 1 calc R U . . .
H11B H 0.775187 0.909425 0.621910 0.049 Uiso 1 1 calc R U . . .
H11C H 0.854102 0.979197 0.689579 0.049 Uiso 1 1 calc R U . . .
C12 C 0.69963(17) 0.46026(13) 0.74271(9) 0.0238(3) Uani 1 1 d . . . . .
C13 C 0.64661(19) 0.31427(14) 0.78615(10) 0.0289(4) Uani 1 1 d . . . . .
C14 C 0.77479(19) 0.30936(14) 0.77435(11) 0.0297(4) Uani 1 1 d . . . . .
C15 C 0.46662(17) 0.44623(14) 0.76997(10) 0.0271(4) Uani 1 1 d . . . . .
H15 H 0.460122 0.509962 0.743242 0.033 Uiso 1 1 calc R U . . .
C16 C 0.4450(2) 0.47497(17) 0.85171(12) 0.0371(4) Uani 1 1 d . . . . .
H16A H 0.360942 0.509312 0.852626 0.056 Uiso 1 1 calc R U . . .
H16B H 0.516034 0.520304 0.875860 0.056 Uiso 1 1 calc R U . . .
H16C H 0.444226 0.413735 0.879138 0.056 Uiso 1 1 calc R U . . .
C17 C 0.36241(19) 0.37317(16) 0.72787(12) 0.0350(4) Uani 1 1 d . . . . .
H17A H 0.343035 0.320936 0.761004 0.052 Uiso 1 1 calc R U . . .
H17B H 0.394973 0.341317 0.682698 0.052 Uiso 1 1 calc R U . . .
H17C H 0.282384 0.410416 0.712906 0.052 Uiso 1 1 calc R U . . .
C18 C 0.5669(2) 0.23356(16) 0.81345(13) 0.0383(4) Uani 1 1 d . . . . .
H18A H 0.517943 0.194854 0.770055 0.057 Uiso 1 1 calc R U . . .
H18B H 0.505392 0.264583 0.845751 0.057 Uiso 1 1 calc R U . . .
H18C H 0.625074 0.188228 0.842486 0.057 Uiso 1 1 calc R U . . .
C19 C 0.8661(2) 0.22382(17) 0.78807(14) 0.0412(5) Uani 1 1 d . . . . .
H19A H 0.830199 0.178370 0.821346 0.062 Uiso 1 1 calc R U . . .
H19B H 0.951532 0.250326 0.812057 0.062 Uiso 1 1 calc R U . . .
H19C H 0.876639 0.186511 0.739833 0.062 Uiso 1 1 calc R U . . .
C20 C 0.93526(18) 0.42892(16) 0.72465(12) 0.0343(4) Uani 1 1 d . . . . .
H20 H 0.919411 0.493321 0.699400 0.041 Uiso 1 1 calc R U . . .
C21 C 1.0338(2) 0.4556(2) 0.79266(16) 0.0551(7) Uani 1 1 d . . . . .
H21A H 0.995944 0.504799 0.827186 0.083 Uiso 1 1 calc R U . . .
H21B H 1.112469 0.484874 0.776578 0.083 Uiso 1 1 calc R U . . .
H21C H 1.057260 0.394411 0.818570 0.083 Uiso 1 1 calc R U . . .
C22 C 0.9791(2) 0.3541(2) 0.66501(15) 0.0472(5) Uani 1 1 d . . . . .
H22A H 1.008486 0.292147 0.688167 0.071 Uiso 1 1 calc R U . . .
H22B H 1.051502 0.383757 0.642840 0.071 Uiso 1 1 calc R U . . .
H22C H 0.905665 0.338096 0.625379 0.071 Uiso 1 1 calc R U . . .
C23 C 0.61802(17) 0.57697(13) 0.61517(9) 0.0246(3) Uani 1 1 d . . . . .
H23A H 0.646704 0.632104 0.586331 0.030 Uiso 1 1 calc R U . . .
H23B H 0.640532 0.512353 0.588682 0.030 Uiso 1 1 calc R U . . .
C24 C 0.47128(17) 0.58088(13) 0.61109(9) 0.0231(3) Uani 1 1 d . . . . .
C25 C 0.41034(17) 0.66443(13) 0.64477(9) 0.0235(3) Uani 1 1 d . . . . .
C26 C 0.49673(16) 0.74657(13) 0.68906(9) 0.0229(3) Uani 1 1 d . . . . .
H26 H 0.563049 0.768422 0.656934 0.028 Uiso 1 1 calc R U . . .
C27 C 0.39437(18) 0.50262(14) 0.57133(10) 0.0264(3) Uani 1 1 d . . . . .
H27 H 0.435439 0.444959 0.550344 0.032 Uiso 1 1 calc R U . . .
C28 C 0.25889(18) 0.50816(14) 0.56216(10) 0.0281(4) Uani 1 1 d . . . . .
H28 H 0.207116 0.455353 0.534193 0.034 Uiso 1 1 calc R U . . .
C29 C 0.19944(18) 0.59195(14) 0.59438(10) 0.0278(4) Uani 1 1 d . . . . .
C30 C 0.27466(17) 0.66965(14) 0.63675(10) 0.0260(3) Uani 1 1 d . . . . .
H30 H 0.232991 0.725483 0.659814 0.031 Uiso 1 1 calc R U . . .
C31 C 0.05908(19) 0.60071(16) 0.58365(11) 0.0339(4) Uani 1 1 d . . . . .
C32 C 0.42692(16) 0.83897(13) 0.71804(10) 0.0231(3) Uani 1 1 d . . . . .
C33 C 0.42938(17) 0.92730(14) 0.68013(10) 0.0257(3) Uani 1 1 d . . . . .
H33 H 0.472746 0.927746 0.636248 0.031 Uiso 1 1 calc R U . . .
C34 C 0.36902(18) 1.01445(14) 0.70599(11) 0.0284(4) Uani 1 1 d . . . . .
H34 H 0.370845 1.074203 0.679936 0.034 Uiso 1 1 calc R U . . .
C35 C 0.30593(17) 1.01343(13) 0.77034(10) 0.0266(3) Uani 1 1 d . . . . .
C36 C 0.30091(17) 0.92513(14) 0.80821(10) 0.0271(3) Uani 1 1 d . . . . .
H36 H 0.257036 0.924608 0.851899 0.032 Uiso 1 1 calc R U . . .
C37 C 0.36046(17) 0.83853(13) 0.78146(10) 0.0259(3) Uani 1 1 d . . . . .
H37 H 0.356003 0.778180 0.806560 0.031 Uiso 1 1 calc R U . . .
C38 C 0.24562(19) 1.10411(14) 0.79886(11) 0.0313(4) Uani 1 1 d . . . . .
S2A S 0.9072(2) 0.26120(11) 1.05080(9) 0.0509(4) Uani 0.525 1 d D U P A -1
F4A F 0.7142(10) 0.3615(6) 0.9690(5) 0.088(3) Uani 0.525 1 d D U P A -1
F5A F 0.8188(5) 0.4473(4) 1.0511(2) 0.0674(13) Uani 0.525 1 d D U P A -1
F6A F 0.9071(5) 0.3997(3) 0.9536(2) 0.0670(10) Uani 0.525 1 d D U P A -1
O7 O 1.0229(12) 0.3056(15) 1.0937(9) 0.064(3) Uani 0.525 1 d D U P A -1
O8 O 0.8086(5) 0.2364(5) 1.0973(3) 0.0819(14) Uani 0.525 1 d D U P A -1
O9 O 0.9280(7) 0.1898(3) 0.9908(3) 0.0931(16) Uani 0.525 1 d D U P A -1
C40A C 0.8358(9) 0.3698(6) 1.0039(5) 0.0441(14) Uani 0.525 1 d D U P A -1
S2C S 0.8174(12) 0.2774(9) 1.0366(6) 0.0415(16) Uani 0.05 1 d D U P B -3
O4C O 0.740(5) 0.289(4) 0.9653(19) 0.059(5) Uani 0.05 1 d D U P B -3
F4C F 1.067(4) 0.314(4) 1.095(2) 0.051(5) Uani 0.05 1 d D U P B -3
O5C O 0.854(8) 0.185(3) 1.069(4) 0.057(4) Uani 0.05 1 d D U P B -3
F5C F 1.018(4) 0.280(3) 0.9722(18) 0.071(5) Uani 0.05 1 d D U P B -3
F6C F 0.984(4) 0.424(2) 1.0281(18) 0.062(4) Uani 0.05 1 d D U P B -3
O6C O 0.738(4) 0.292(4) 1.096(2) 0.057(5) Uani 0.05 1 d D U P B -3
C40C C 0.983(2) 0.325(2) 1.0346(18) 0.051(2) Uani 0.05 1 d D U P B -3
S2B S 0.88178(18) 0.28211(13) 1.08020(12) 0.0433(4) Uani 0.425 1 d D U P C -2
F4B F 0.7307(8) 0.3319(5) 0.9618(4) 0.0455(13) Uani 0.425 1 d D U P C -2
F5B F 0.8633(6) 0.4572(4) 1.0233(3) 0.0695(16) Uani 0.425 1 d D U P C -2
F6B F 0.9343(6) 0.3405(6) 0.9504(3) 0.0871(16) Uani 0.425 1 d D U P C -2
O7A O 1.0171(13) 0.3020(16) 1.1072(10) 0.050(2) Uani 0.425 1 d D U P C -2
O8A O 0.7868(5) 0.3188(5) 1.1262(3) 0.0631(12) Uani 0.425 1 d D U P C -2
O9A O 0.8548(10) 0.1810(4) 1.0435(5) 0.083(2) Uani 0.425 1 d D U P C -2
C40B C 0.8468(12) 0.3601(8) 1.0003(6) 0.0486(18) Uani 0.425 1 d D U P C -2
S1 S 0.45156(6) 0.77255(4) 0.44331(3) 0.03702(13) Uani 1 1 d . . . . .
O1 O 0.38327(19) 0.67803(12) 0.42147(11) 0.0518(4) Uani 1 1 d . . . . .
F1 F 0.23410(17) 0.86318(11) 0.39791(9) 0.0587(4) Uani 1 1 d . . . . .
O2 O 0.53335(17) 0.77664(13) 0.51494(9) 0.0462(4) Uani 1 1 d . . . . .
F2 F 0.25314(17) 0.82968(14) 0.51444(9) 0.0626(4) Uani 1 1 d . . . . .
O3 O 0.5086(2) 0.81630(15) 0.38383(10) 0.0573(5) Uani 1 1 d . . . . .
F3 F 0.36299(19) 0.95241(11) 0.48115(10) 0.0636(5) Uani 1 1 d . . . . .
C39 C 0.3192(3) 0.85890(17) 0.46063(12) 0.0426(5) Uani 1 1 d . . . . .
N7B N 1.099(3) 1.095(2) 0.5467(16) 0.124(7) Uani 0.197(6) 1 d D U P D -1
C41B C 0.9475(19) 0.9965(18) 0.4167(11) 0.084(3) Uani 0.197(6) 1 d D U P D -1
H41A H 0.996179 0.993040 0.372843 0.125 Uiso 0.197(6) 1 calc R U P D -1
H41B H 0.872254 1.041021 0.407684 0.125 Uiso 0.197(6) 1 calc R U P D -1
H41C H 0.916621 0.928598 0.424681 0.125 Uiso 0.197(6) 1 calc R U P D -1
C42B C 1.0435(13) 1.0412(12) 0.4916(9) 0.059(3) Uani 0.197(6) 1 d D U P D -1
N7A N 0.9415(4) 0.9388(4) 0.3619(3) 0.0942(15) Uani 0.803(6) 1 d D U P D 1
C41A C 0.8511(6) 0.8419(5) 0.4650(3) 0.0915(18) Uani 0.803(6) 1 d D U P D 1
H41D H 0.878650 0.771557 0.457428 0.137 Uiso 0.803(6) 1 calc R U P D 1
H41E H 0.755228 0.844775 0.457069 0.137 Uiso 0.803(6) 1 calc R U P D 1
H41F H 0.883143 0.868578 0.516613 0.137 Uiso 0.803(6) 1 calc R U P D 1
C42A C 0.9056(4) 0.9028(3) 0.4110(2) 0.0557(9) Uani 0.803(6) 1 d D U P D 1

loop_
_atom_site_aniso_label
_atom_site_aniso_U_11
_atom_site_aniso_U_22
_atom_site_aniso_U_33
_atom_site_aniso_U_23
_atom_site_aniso_U_13
_atom_site_aniso_U_12
C1 0.0247(8) 0.0247(8) 0.0231(8) -0.0001(6) 0.0003(6) -0.0020(6)
N1 0.0216(7) 0.0206(6) 0.0252(7) 0.0006(5) -0.0009(5) -0.0017(5)
P1 0.0228(2) 0.0210(2) 0.0227(2) -0.00074(15) 0.00228(15) -0.00295(15)
P2 0.0214(2) 0.0214(2) 0.0242(2) 0.00065(15) 0.00271(15) -0.00216(15)
N2 0.0309(8) 0.0328(8) 0.0230(7) -0.0019(6) 0.0017(6) -0.0067(6)
C2 0.0294(9) 0.0322(9) 0.0277(9) -0.0030(7) -0.0027(7) -0.0042(7)
N3 0.0253(7) 0.0251(7) 0.0287(7) -0.0001(6) 0.0018(6) -0.0004(6)
C3 0.0246(8) 0.0237(8) 0.0281(8) -0.0012(7) -0.0047(6) 0.0000(6)
N4 0.0247(7) 0.0245(7) 0.0241(7) 0.0027(5) 0.0013(5) -0.0031(6)
C4 0.0555(13) 0.0523(13) 0.0255(9) -0.0056(9) 0.0106(9) -0.0266(11)
C5 0.094(2) 0.0590(16) 0.0380(12) 0.0127(11) 0.0082(13) -0.0230(15)
N5 0.0285(9) 0.0554(12) 0.0459(10) -0.0170(9) -0.0004(7) -0.0058(8)
N6 0.0413(10) 0.0289(9) 0.0537(11) 0.0001(8) 0.0136(8) 0.0038(7)
C6 0.0530(15) 0.086(2) 0.0394(12) -0.0181(13) 0.0204(11) -0.0243(14)
C7 0.0493(13) 0.0581(14) 0.0304(10) -0.0117(10) 0.0004(9) -0.0207(11)
C8 0.0290(9) 0.0260(9) 0.0364(10) -0.0020(7) -0.0022(7) -0.0049(7)
C9 0.0262(8) 0.0237(8) 0.0262(8) 0.0004(6) 0.0027(6) -0.0036(6)
C10 0.0273(9) 0.0319(9) 0.0386(10) -0.0031(8) 0.0063(7) -0.0013(7)
C11 0.0349(10) 0.0304(9) 0.0318(9) 0.0073(7) -0.0001(7) -0.0049(7)
C12 0.0233(8) 0.0234(8) 0.0239(8) -0.0005(6) 0.0010(6) -0.0017(6)
C13 0.0343(9) 0.0246(8) 0.0271(8) 0.0034(7) 0.0002(7) -0.0017(7)
C14 0.0343(9) 0.0240(8) 0.0297(9) 0.0022(7) 0.0000(7) 0.0019(7)
C15 0.0232(8) 0.0277(8) 0.0312(9) 0.0037(7) 0.0055(7) -0.0024(7)
C16 0.0408(11) 0.0391(11) 0.0338(10) 0.0041(8) 0.0131(8) -0.0025(8)
C17 0.0263(9) 0.0350(10) 0.0431(11) 0.0059(8) 0.0013(8) -0.0095(7)
C18 0.0450(11) 0.0293(9) 0.0408(11) 0.0087(8) 0.0026(9) -0.0069(8)
C19 0.0439(12) 0.0322(10) 0.0475(12) 0.0089(9) 0.0025(9) 0.0093(9)
C20 0.0246(9) 0.0337(10) 0.0446(11) -0.0019(8) 0.0066(8) -0.0001(7)
C21 0.0316(11) 0.0740(18) 0.0564(15) -0.0160(13) 0.0045(10) -0.0103(11)
C22 0.0444(12) 0.0477(13) 0.0503(13) -0.0069(10) 0.0160(10) -0.0041(10)
C23 0.0260(8) 0.0241(8) 0.0238(8) 0.0006(6) 0.0037(6) -0.0002(6)
C24 0.0256(8) 0.0233(8) 0.0202(7) 0.0016(6) 0.0023(6) -0.0022(6)
C25 0.0246(8) 0.0229(8) 0.0224(8) 0.0011(6) 0.0019(6) -0.0038(6)
C26 0.0226(8) 0.0216(8) 0.0241(8) 0.0001(6) 0.0021(6) -0.0028(6)
C27 0.0313(9) 0.0243(8) 0.0228(8) -0.0008(6) 0.0023(6) -0.0024(7)
C28 0.0304(9) 0.0281(9) 0.0245(8) -0.0028(7) 0.0015(7) -0.0079(7)
C29 0.0250(8) 0.0309(9) 0.0263(8) -0.0010(7) 0.0003(7) -0.0056(7)
C30 0.0245(8) 0.0261(8) 0.0263(8) -0.0015(6) 0.0013(6) -0.0024(6)
C31 0.0301(10) 0.0372(10) 0.0317(9) -0.0097(8) 0.0004(7) -0.0061(8)
C32 0.0201(7) 0.0217(8) 0.0261(8) -0.0010(6) -0.0009(6) -0.0038(6)
C33 0.0243(8) 0.0269(8) 0.0254(8) 0.0022(6) 0.0011(6) -0.0028(6)
C34 0.0269(8) 0.0244(8) 0.0333(9) 0.0041(7) 0.0005(7) -0.0023(7)
C35 0.0234(8) 0.0223(8) 0.0329(9) -0.0006(7) 0.0004(7) -0.0015(6)
C36 0.0241(8) 0.0262(8) 0.0310(9) -0.0005(7) 0.0058(7) -0.0028(6)
C37 0.0254(8) 0.0225(8) 0.0299(8) 0.0019(6) 0.0043(7) -0.0034(6)
C38 0.0284(9) 0.0274(9) 0.0383(10) 0.0022(7) 0.0056(7) -0.0021(7)
S2A 0.0825(12) 0.0315(7) 0.0408(7) 0.0055(5) 0.0148(7) -0.0118(6)
F4A 0.084(4) 0.082(5) 0.084(3) -0.004(3) -0.038(3) -0.012(3)
F5A 0.079(3) 0.064(3) 0.051(2) -0.0164(18) -0.0115(17) 0.035(2)
F6A 0.099(3) 0.0476(18) 0.062(2) 0.0244(17) 0.0287(18) -0.0090(19)
O7 0.047(4) 0.054(4) 0.089(7) 0.016(5) 0.005(4) -0.001(3)
O8 0.082(3) 0.103(4) 0.065(3) 0.042(3) 0.009(2) -0.042(3)
O9 0.169(5) 0.0382(19) 0.067(3) -0.0104(19) 0.003(3) 0.010(3)
C40A 0.055(3) 0.045(3) 0.031(2) 0.002(2) 0.000(2) -0.011(2)
S2C 0.043(3) 0.045(3) 0.034(3) 0.009(3) -0.007(3) -0.025(3)
O4C 0.066(9) 0.053(9) 0.054(9) 0.005(9) -0.006(8) -0.013(9)
F4C 0.056(9) 0.040(8) 0.052(9) -0.008(8) -0.008(9) -0.007(9)
O5C 0.059(5) 0.056(5) 0.057(5) 0.006(2) 0.007(2) -0.001(2)
F5C 0.102(9) 0.058(8) 0.054(8) 0.001(8) 0.016(8) -0.010(8)
F6C 0.074(7) 0.056(7) 0.053(7) 0.007(7) -0.004(7) -0.014(7)
O6C 0.055(9) 0.060(9) 0.056(9) 0.015(8) 0.009(8) -0.016(9)
C40C 0.066(4) 0.045(4) 0.042(4) 0.006(4) 0.004(4) -0.012(4)
S2B 0.0490(9) 0.0313(8) 0.0517(10) 0.0136(7) 0.0088(8) -0.0020(6)
F4B 0.052(2) 0.038(3) 0.041(2) 0.007(2) -0.0178(17) -0.006(2)
F5B 0.086(4) 0.039(2) 0.078(4) 0.025(2) -0.020(3) -0.018(2)
F6B 0.105(4) 0.118(4) 0.040(2) 0.007(3) 0.020(2) -0.026(4)
O7A 0.051(5) 0.048(4) 0.050(4) 0.016(3) -0.010(3) 0.014(4)
O8A 0.055(3) 0.070(3) 0.072(3) 0.020(3) 0.032(2) -0.006(2)
O9A 0.099(4) 0.039(3) 0.112(6) -0.002(3) 0.014(5) -0.016(3)
C40B 0.058(3) 0.047(3) 0.038(3) 0.002(3) -0.003(3) -0.018(3)
S1 0.0538(3) 0.0267(2) 0.0333(2) 0.00757(18) 0.0130(2) 0.0040(2)
O1 0.0699(12) 0.0247(7) 0.0623(11) 0.0032(7) 0.0146(9) 0.0025(7)
F1 0.0735(10) 0.0423(8) 0.0543(8) 0.0080(6) -0.0181(7) 0.0088(7)
O2 0.0494(9) 0.0504(9) 0.0415(8) 0.0184(7) 0.0076(7) 0.0089(7)
F2 0.0655(10) 0.0705(10) 0.0568(9) 0.0143(8) 0.0205(7) 0.0260(8)
O3 0.0829(14) 0.0525(10) 0.0422(9) 0.0148(8) 0.0237(9) -0.0054(9)
F3 0.0884(12) 0.0292(7) 0.0657(10) -0.0087(6) -0.0129(8) 0.0109(7)
C39 0.0595(14) 0.0306(10) 0.0354(10) 0.0023(8) -0.0027(10) 0.0091(9)
N7B 0.102(12) 0.133(13) 0.129(13) 0.004(12) -0.006(11) 0.047(10)
C41B 0.066(5) 0.092(5) 0.093(5) 0.013(5) 0.005(5) 0.000(5)
C42B 0.042(5) 0.061(6) 0.070(6) 0.001(5) -0.011(5) 0.001(5)
N7A 0.0529(19) 0.115(3) 0.116(3) 0.042(3) -0.005(2) -0.007(2)
C41A 0.103(4) 0.102(4) 0.088(3) 0.044(3) 0.060(3) 0.035(3)
C42A 0.0378(16) 0.070(2) 0.060(2) 0.0185(19) 0.0004(16) -0.0007(15)

_geom_special_details            
;
 All esds (except the esd in the dihedral angle between two l.s. planes)
 are estimated using the full covariance matrix.  The cell esds are taken
 into account individually in the estimation of esds in distances, angles
 and torsion angles; correlations between esds in cell parameters are only
 used when they are defined by crystal symmetry.  An approximate (isotropic)
 treatment of cell esds is used for estimating esds involving l.s. planes.
;
loop_
_geom_bond_atom_site_label_1
_geom_bond_atom_site_label_2
_geom_bond_distance
_geom_bond_site_symmetry_2
_geom_bond_publ_flag
C1 N1 1.349(2) . ?
C1 P1 1.8308(18) . ?
C1 N2 1.354(2) . ?
N1 C3 1.381(2) . ?
N1 C9 1.486(2) . ?
P1 P2 2.2073(6) . ?
P1 C26 1.8967(17) . ?
P2 C12 1.8403(18) . ?
P2 C23 1.8637(17) . ?
N2 C2 1.378(2) . ?
N2 C4 1.492(3) . ?
C2 C3 1.362(3) . ?
C2 C7 1.492(3) . ?
N3 C12 1.359(2) . ?
N3 C14 1.380(2) . ?
N3 C20 1.490(2) . ?
C3 C8 1.489(3) . ?
N4 C12 1.353(2) . ?
N4 C13 1.382(2) . ?
N4 C15 1.485(2) . ?
C4 H4 1.0000 . ?
C4 C5 1.517(4) . ?
C4 C6 1.525(4) . ?
C5 H5A 0.9800 . ?
C5 H5B 0.9800 . ?
C5 H5C 0.9800 . ?
N5 C31 1.150(3) . ?
N6 C38 1.150(3) . ?
C6 H6A 0.9800 . ?
C6 H6B 0.9800 . ?
C6 H6C 0.9800 . ?
C7 H7A 0.9800 . ?
C7 H7B 0.9800 . ?
C7 H7C 0.9800 . ?
C8 H8A 0.9800 . ?
C8 H8B 0.9800 . ?
C8 H8C 0.9800 . ?
C9 H9 1.0000 . ?
C9 C10 1.521(3) . ?
C9 C11 1.530(2) . ?
C10 H10A 0.9800 . ?
C10 H10B 0.9800 . ?
C10 H10C 0.9800 . ?
C11 H11A 0.9800 . ?
C11 H11B 0.9800 . ?
C11 H11C 0.9800 . ?
C13 C14 1.362(3) . ?
C13 C18 1.492(3) . ?
C14 C19 1.490(3) . ?
C15 H15 1.0000 . ?
C15 C16 1.526(3) . ?
C15 C17 1.528(3) . ?
C16 H16A 0.9800 . ?
C16 H16B 0.9800 . ?
C16 H16C 0.9800 . ?
C17 H17A 0.9800 . ?
C17 H17B 0.9800 . ?
C17 H17C 0.9800 . ?
C18 H18A 0.9800 . ?
C18 H18B 0.9800 . ?
C18 H18C 0.9800 . ?
C19 H19A 0.9800 . ?
C19 H19B 0.9800 . ?
C19 H19C 0.9800 . ?
C20 H20 1.0000 . ?
C20 C21 1.502(3) . ?
C20 C22 1.513(3) . ?
C21 H21A 0.9800 . ?
C21 H21B 0.9800 . ?
C21 H21C 0.9800 . ?
C22 H22A 0.9800 . ?
C22 H22B 0.9800 . ?
C22 H22C 0.9800 . ?
C23 H23A 0.9900 . ?
C23 H23B 0.9900 . ?
C23 C24 1.503(2) . ?
C24 C25 1.408(2) . ?
C24 C27 1.397(2) . ?
C25 C26 1.514(2) . ?
C25 C30 1.387(2) . ?
C26 H26 1.0000 . ?
C26 C32 1.513(2) . ?
C27 H27 0.9500 . ?
C27 C28 1.385(3) . ?
C28 H28 0.9500 . ?
C28 C29 1.392(3) . ?
C29 C30 1.402(2) . ?
C29 C31 1.438(3) . ?
C30 H30 0.9500 . ?
C32 C33 1.398(2) . ?
C32 C37 1.395(2) . ?
C33 H33 0.9500 . ?
C33 C34 1.390(3) . ?
C34 H34 0.9500 . ?
C34 C35 1.390(3) . ?
C35 C36 1.400(3) . ?
C35 C38 1.443(3) . ?
C36 H36 0.9500 . ?
C36 C37 1.385(3) . ?
C37 H37 0.9500 . ?
S2A O7 1.432(10) . ?
S2A O8 1.441(5) . ?
S2A O9 1.413(5) . ?
S2A C40A 1.830(8) . ?
F4A C40A 1.326(9) . ?
F5A C40A 1.307(9) . ?
F6A C40A 1.312(9) . ?
S2C O4C 1.434(15) . ?
S2C O5C 1.426(16) . ?
S2C O6C 1.422(15) . ?
S2C C40C 1.814(17) . ?
F4C C40C 1.319(15) . ?
F5C C40C 1.317(15) . ?
F6C C40C 1.328(15) . ?
S2B O7A 1.432(11) . ?
S2B O8A 1.418(5) . ?
S2B O9A 1.458(6) . ?
S2B C40B 1.827(11) . ?
F4B C40B 1.339(10) . ?
F5B C40B 1.325(10) . ?
F6B C40B 1.355(11) . ?
S1 O1 1.4382(18) . ?
S1 O2 1.4395(17) . ?
S1 O3 1.4343(17) . ?
S1 C39 1.822(2) . ?
F1 C39 1.339(3) . ?
F2 C39 1.325(3) . ?
F3 C39 1.327(3) . ?
N7B C42B 1.251(18) . ?
C41B H41A 0.9800 . ?
C41B H41B 0.9800 . ?
C41B H41C 0.9800 . ?
C41B C42B 1.633(17) . ?
C41B N7A 1.19(2) . ?
C41B C42A 1.31(2) . ?
N7A C42A 1.131(5) . ?
C41A H41D 0.9800 . ?
C41A H41E 0.9800 . ?
C41A H41F 0.9800 . ?
C41A C42A 1.465(6) . ?

loop_
_geom_angle_atom_site_label_1
_geom_angle_atom_site_label_2
_geom_angle_atom_site_label_3
_geom_angle
_geom_angle_site_symmetry_1
_geom_angle_site_symmetry_3
_geom_angle_publ_flag
N1 C1 P1 132.75(13) . . ?
N1 C1 N2 107.27(15) . . ?
N2 C1 P1 119.93(13) . . ?
C1 N1 C3 109.09(15) . . ?
C1 N1 C9 124.70(14) . . ?
C3 N1 C9 126.21(15) . . ?
C1 P1 P2 102.59(6) . . ?
C1 P1 C26 102.98(8) . . ?
C26 P1 P2 98.08(6) . . ?
C12 P2 P1 105.12(6) . . ?
C12 P2 C23 102.65(8) . . ?
C23 P2 P1 99.23(6) . . ?
C1 N2 C2 109.28(16) . . ?
C1 N2 C4 124.15(16) . . ?
C2 N2 C4 126.36(16) . . ?
N2 C2 C7 125.41(19) . . ?
C3 C2 N2 107.04(16) . . ?
C3 C2 C7 127.53(18) . . ?
C12 N3 C14 109.30(16) . . ?
C12 N3 C20 123.98(16) . . ?
C14 N3 C20 126.71(16) . . ?
N1 C3 C8 125.46(17) . . ?
C2 C3 N1 107.33(16) . . ?
C2 C3 C8 127.09(17) . . ?
C12 N4 C13 109.23(15) . . ?
C12 N4 C15 124.56(15) . . ?
C13 N4 C15 126.21(15) . . ?
N2 C4 H4 106.5 . . ?
N2 C4 C5 109.3(2) . . ?
N2 C4 C6 112.2(2) . . ?
C5 C4 H4 106.5 . . ?
C5 C4 C6 115.3(2) . . ?
C6 C4 H4 106.5 . . ?
C4 C5 H5A 109.5 . . ?
C4 C5 H5B 109.5 . . ?
C4 C5 H5C 109.5 . . ?
H5A C5 H5B 109.5 . . ?
H5A C5 H5C 109.5 . . ?
H5B C5 H5C 109.5 . . ?
C4 C6 H6A 109.5 . . ?
C4 C6 H6B 109.5 . . ?
C4 C6 H6C 109.5 . . ?
H6A C6 H6B 109.5 . . ?
H6A C6 H6C 109.5 . . ?
H6B C6 H6C 109.5 . . ?
C2 C7 H7A 109.5 . . ?
C2 C7 H7B 109.5 . . ?
C2 C7 H7C 109.5 . . ?
H7A C7 H7B 109.5 . . ?
H7A C7 H7C 109.5 . . ?
H7B C7 H7C 109.5 . . ?
C3 C8 H8A 109.5 . . ?
C3 C8 H8B 109.5 . . ?
C3 C8 H8C 109.5 . . ?
H8A C8 H8B 109.5 . . ?
H8A C8 H8C 109.5 . . ?
H8B C8 H8C 109.5 . . ?
N1 C9 H9 106.6 . . ?
N1 C9 C10 111.38(14) . . ?
N1 C9 C11 111.25(15) . . ?
C10 C9 H9 106.6 . . ?
C10 C9 C11 113.90(16) . . ?
C11 C9 H9 106.6 . . ?
C9 C10 H10A 109.5 . . ?
C9 C10 H10B 109.5 . . ?
C9 C10 H10C 109.5 . . ?
H10A C10 H10B 109.5 . . ?
H10A C10 H10C 109.5 . . ?
H10B C10 H10C 109.5 . . ?
C9 C11 H11A 109.5 . . ?
C9 C11 H11B 109.5 . . ?
C9 C11 H11C 109.5 . . ?
H11A C11 H11B 109.5 . . ?
H11A C11 H11C 109.5 . . ?
H11B C11 H11C 109.5 . . ?
N3 C12 P2 118.13(13) . . ?
N4 C12 P2 134.88(13) . . ?
N4 C12 N3 106.99(15) . . ?
N4 C13 C18 125.52(18) . . ?
C14 C13 N4 107.39(16) . . ?
C14 C13 C18 127.07(18) . . ?
N3 C14 C19 125.50(18) . . ?
C13 C14 N3 107.08(16) . . ?
C13 C14 C19 127.42(18) . . ?
N4 C15 H15 106.8 . . ?
N4 C15 C16 110.60(15) . . ?
N4 C15 C17 111.97(15) . . ?
C16 C15 H15 106.8 . . ?
C16 C15 C17 113.48(16) . . ?
C17 C15 H15 106.8 . . ?
C15 C16 H16A 109.5 . . ?
C15 C16 H16B 109.5 . . ?
C15 C16 H16C 109.5 . . ?
H16A C16 H16B 109.5 . . ?
H16A C16 H16C 109.5 . . ?
H16B C16 H16C 109.5 . . ?
C15 C17 H17A 109.5 . . ?
C15 C17 H17B 109.5 . . ?
C15 C17 H17C 109.5 . . ?
H17A C17 H17B 109.5 . . ?
H17A C17 H17C 109.5 . . ?
H17B C17 H17C 109.5 . . ?
C13 C18 H18A 109.5 . . ?
C13 C18 H18B 109.5 . . ?
C13 C18 H18C 109.5 . . ?
H18A C18 H18B 109.5 . . ?
H18A C18 H18C 109.5 . . ?
H18B C18 H18C 109.5 . . ?
C14 C19 H19A 109.5 . . ?
C14 C19 H19B 109.5 . . ?
C14 C19 H19C 109.5 . . ?
H19A C19 H19B 109.5 . . ?
H19A C19 H19C 109.5 . . ?
H19B C19 H19C 109.5 . . ?
N3 C20 H20 105.4 . . ?
N3 C20 C21 111.26(18) . . ?
N3 C20 C22 112.11(17) . . ?
C21 C20 H20 105.4 . . ?
C21 C20 C22 116.19(19) . . ?
C22 C20 H20 105.4 . . ?
C20 C21 H21A 109.5 . . ?
C20 C21 H21B 109.5 . . ?
C20 C21 H21C 109.5 . . ?
H21A C21 H21B 109.5 . . ?
H21A C21 H21C 109.5 . . ?
H21B C21 H21C 109.5 . . ?
C20 C22 H22A 109.5 . . ?
C20 C22 H22B 109.5 . . ?
C20 C22 H22C 109.5 . . ?
H22A C22 H22B 109.5 . . ?
H22A C22 H22C 109.5 . . ?
H22B C22 H22C 109.5 . . ?
P2 C23 H23A 107.8 . . ?
P2 C23 H23B 107.8 . . ?
H23A C23 H23B 107.1 . . ?
C24 C23 P2 118.22(12) . . ?
C24 C23 H23A 107.8 . . ?
C24 C23 H23B 107.8 . . ?
C25 C24 C23 120.58(15) . . ?
C27 C24 C23 119.76(16) . . ?
C27 C24 C25 119.63(16) . . ?
C24 C25 C26 118.18(15) . . ?
C30 C25 C24 119.86(16) . . ?
C30 C25 C26 121.95(16) . . ?
P1 C26 H26 108.8 . . ?
C25 C26 P1 104.99(11) . . ?
C25 C26 H26 108.8 . . ?
C32 C26 P1 109.09(11) . . ?
C32 C26 C25 116.03(14) . . ?
C32 C26 H26 108.8 . . ?
C24 C27 H27 119.6 . . ?
C28 C27 C24 120.72(17) . . ?
C28 C27 H27 119.6 . . ?
C27 C28 H28 120.4 . . ?
C27 C28 C29 119.28(16) . . ?
C29 C28 H28 120.4 . . ?
C28 C29 C30 120.92(17) . . ?
C28 C29 C31 120.20(16) . . ?
C30 C29 C31 118.88(17) . . ?
C25 C30 C29 119.54(17) . . ?
C25 C30 H30 120.2 . . ?
C29 C30 H30 120.2 . . ?
N5 C31 C29 179.2(2) . . ?
C33 C32 C26 118.92(16) . . ?
C37 C32 C26 121.91(15) . . ?
C37 C32 C33 119.17(16) . . ?
C32 C33 H33 119.7 . . ?
C34 C33 C32 120.67(17) . . ?
C34 C33 H33 119.7 . . ?
C33 C34 H34 120.3 . . ?
C33 C34 C35 119.42(17) . . ?
C35 C34 H34 120.3 . . ?
C34 C35 C36 120.56(17) . . ?
C34 C35 C38 119.98(17) . . ?
C36 C35 C38 119.46(17) . . ?
C35 C36 H36 120.3 . . ?
C37 C36 C35 119.44(17) . . ?
C37 C36 H36 120.3 . . ?
C32 C37 H37 119.6 . . ?
C36 C37 C32 120.71(16) . . ?
C36 C37 H37 119.6 . . ?
N6 C38 C35 178.5(2) . . ?
O7 S2A O8 112.9(7) . . ?
O7 S2A C40A 101.6(8) . . ?
O8 S2A C40A 102.3(4) . . ?
O9 S2A O7 115.8(9) . . ?
O9 S2A O8 117.0(4) . . ?
O9 S2A C40A 104.4(3) . . ?
F4A C40A S2A 118.6(7) . . ?
F5A C40A S2A 113.1(6) . . ?
F5A C40A F4A 98.1(7) . . ?
F5A C40A F6A 108.2(7) . . ?
F6A C40A S2A 112.1(6) . . ?
F6A C40A F4A 105.6(8) . . ?
O4C S2C C40C 110(3) . . ?
O5C S2C O4C 127(4) . . ?
O5C S2C C40C 97(4) . . ?
O6C S2C O4C 110(3) . . ?
O6C S2C O5C 85(4) . . ?
O6C S2C C40C 128(2) . . ?
F4C C40C S2C 117(3) . . ?
F4C C40C F6C 103(3) . . ?
F5C C40C S2C 104(2) . . ?
F5C C40C F4C 114(4) . . ?
F5C C40C F6C 108(3) . . ?
F6C C40C S2C 111(2) . . ?
O7A S2B O9A 114.2(10) . . ?
O7A S2B C40B 104.7(9) . . ?
O8A S2B O7A 118.0(9) . . ?
O8A S2B O9A 114.9(5) . . ?
O8A S2B C40B 100.3(4) . . ?
O9A S2B C40B 101.3(5) . . ?
F4B C40B S2B 109.1(7) . . ?
F4B C40B F6B 104.6(9) . . ?
F5B C40B S2B 110.3(7) . . ?
F5B C40B F4B 117.0(9) . . ?
F5B C40B F6B 105.8(9) . . ?
F6B C40B S2B 109.8(7) . . ?
O1 S1 O2 115.16(11) . . ?
O1 S1 C39 102.80(12) . . ?
O2 S1 C39 103.55(10) . . ?
O3 S1 O1 114.84(12) . . ?
O3 S1 O2 115.02(12) . . ?
O3 S1 C39 103.00(12) . . ?
F1 C39 S1 110.42(16) . . ?
F2 C39 S1 111.79(15) . . ?
F2 C39 F1 107.5(2) . . ?
F2 C39 F3 107.6(2) . . ?
F3 C39 S1 112.11(19) . . ?
F3 C39 F1 107.20(17) . . ?
H41A C41B H41B 109.5 . . ?
H41A C41B H41C 109.5 . . ?
H41B C41B H41C 109.5 . . ?
C42B C41B H41A 109.5 . . ?
C42B C41B H41B 109.5 . . ?
C42B C41B H41C 109.5 . . ?
N7A C41B H41A 48.0 . . ?
N7A C41B H41B 105.3 . . ?
N7A C41B H41C 66.2 . . ?
N7A C41B C42B 144.0(18) . . ?
N7A C41B C42A 53.6(10) . . ?
C42A C41B H41A 98.3 . . ?
C42A C41B H41B 108.9 . . ?
C42A C41B H41C 12.8 . . ?
C42A C41B C42B 120.4(16) . . ?
N7B C42B C41B 165.2(19) . . ?
C42A N7A C41B 68.4(12) . . ?
H41D C41A H41E 109.5 . . ?
H41D C41A H41F 109.5 . . ?
H41E C41A H41F 109.5 . . ?
C42A C41A H41D 109.5 . . ?
C42A C41A H41E 109.5 . . ?
C42A C41A H41F 109.5 . . ?
C41B C42A C41A 131.6(11) . . ?
N7A C42A C41B 58.1(9) . . ?
N7A C42A C41A 170.2(6) . . ?

loop_
_geom_torsion_atom_site_label_1
_geom_torsion_atom_site_label_2
_geom_torsion_atom_site_label_3
_geom_torsion_atom_site_label_4
_geom_torsion
_geom_torsion_site_symmetry_1
_geom_torsion_site_symmetry_2
_geom_torsion_site_symmetry_3
_geom_torsion_site_symmetry_4
_geom_torsion_publ_flag
C1 N1 C3 C2 0.1(2) . . . . ?
C1 N1 C3 C8 176.34(17) . . . . ?
C1 N1 C9 C10 -118.89(18) . . . . ?
C1 N1 C9 C11 112.85(18) . . . . ?
C1 P1 C26 C25 176.28(11) . . . . ?
C1 P1 C26 C32 -58.73(13) . . . . ?
C1 N2 C2 C3 0.4(2) . . . . ?
C1 N2 C2 C7 -178.0(2) . . . . ?
C1 N2 C4 C5 98.5(2) . . . . ?
C1 N2 C4 C6 -132.3(2) . . . . ?
N1 C1 P1 P2 46.83(18) . . . . ?
N1 C1 P1 C26 -54.67(19) . . . . ?
N1 C1 N2 C2 -0.3(2) . . . . ?
N1 C1 N2 C4 -175.30(19) . . . . ?
P1 C1 N1 C3 177.37(14) . . . . ?
P1 C1 N1 C9 -2.2(3) . . . . ?
P1 C1 N2 C2 -177.99(13) . . . . ?
P1 C1 N2 C4 7.0(3) . . . . ?
P1 P2 C12 N3 -146.91(12) . . . . ?
P1 P2 C12 N4 31.72(19) . . . . ?
P1 P2 C23 C24 -30.24(14) . . . . ?
P1 C26 C32 C33 139.00(13) . . . . ?
P1 C26 C32 C37 -40.91(19) . . . . ?
P2 P1 C26 C25 71.29(11) . . . . ?
P2 P1 C26 C32 -163.72(10) . . . . ?
P2 C23 C24 C25 57.1(2) . . . . ?
P2 C23 C24 C27 -125.09(15) . . . . ?
N2 C1 N1 C3 0.13(19) . . . . ?
N2 C1 N1 C9 -179.41(15) . . . . ?
N2 C1 P1 P2 -136.21(14) . . . . ?
N2 C1 P1 C26 122.29(15) . . . . ?
N2 C2 C3 N1 -0.3(2) . . . . ?
N2 C2 C3 C8 -176.45(17) . . . . ?
C2 N2 C4 C5 -75.6(3) . . . . ?
C2 N2 C4 C6 53.6(3) . . . . ?
C3 N1 C9 C10 61.6(2) . . . . ?
C3 N1 C9 C11 -66.6(2) . . . . ?
N4 C13 C14 N3 -0.1(2) . . . . ?
N4 C13 C14 C19 179.53(19) . . . . ?
C4 N2 C2 C3 175.2(2) . . . . ?
C4 N2 C2 C7 -3.2(3) . . . . ?
C7 C2 C3 N1 178.1(2) . . . . ?
C7 C2 C3 C8 1.9(3) . . . . ?
C9 N1 C3 C2 179.64(16) . . . . ?
C9 N1 C3 C8 -4.1(3) . . . . ?
C12 P2 C23 C24 77.66(14) . . . . ?
C12 N3 C14 C13 0.4(2) . . . . ?
C12 N3 C14 C19 -179.25(18) . . . . ?
C12 N3 C20 C21 105.0(2) . . . . ?
C12 N3 C20 C22 -123.0(2) . . . . ?
C12 N4 C13 C14 -0.2(2) . . . . ?
C12 N4 C13 C18 -178.70(18) . . . . ?
C12 N4 C15 C16 -105.43(19) . . . . ?
C12 N4 C15 C17 126.94(18) . . . . ?
C13 N4 C12 P2 -178.27(15) . . . . ?
C13 N4 C12 N3 0.46(19) . . . . ?
C13 N4 C15 C16 74.3(2) . . . . ?
C13 N4 C15 C17 -53.3(2) . . . . ?
C14 N3 C12 P2 178.43(12) . . . . ?
C14 N3 C12 N4 -0.55(19) . . . . ?
C14 N3 C20 C21 -75.9(3) . . . . ?
C14 N3 C20 C22 56.1(3) . . . . ?
C15 N4 C12 P2 1.5(3) . . . . ?
C15 N4 C12 N3 -179.77(15) . . . . ?
C15 N4 C13 C14 -179.96(16) . . . . ?
C15 N4 C13 C18 1.5(3) . . . . ?
C18 C13 C14 N3 178.33(18) . . . . ?
C18 C13 C14 C19 -2.0(3) . . . . ?
C20 N3 C12 P2 -2.4(2) . . . . ?
C20 N3 C12 N4 178.65(16) . . . . ?
C20 N3 C14 C13 -178.75(17) . . . . ?
C20 N3 C14 C19 1.6(3) . . . . ?
C23 P2 C12 N3 109.75(14) . . . . ?
C23 P2 C12 N4 -71.63(19) . . . . ?
C23 C24 C25 C26 -3.7(2) . . . . ?
C23 C24 C25 C30 176.25(16) . . . . ?
C23 C24 C27 C28 -175.26(16) . . . . ?
C24 C25 C26 P1 -64.85(17) . . . . ?
C24 C25 C26 C32 174.64(15) . . . . ?
C24 C25 C30 C29 -0.7(3) . . . . ?
C24 C27 C28 C29 -1.3(3) . . . . ?
C25 C24 C27 C28 2.6(3) . . . . ?
C25 C26 C32 C33 -102.73(18) . . . . ?
C25 C26 C32 C37 77.4(2) . . . . ?
C26 C25 C30 C29 179.27(16) . . . . ?
C26 C32 C33 C34 -178.51(15) . . . . ?
C26 C32 C37 C36 177.93(15) . . . . ?
C27 C24 C25 C26 178.50(15) . . . . ?
C27 C24 C25 C30 -1.5(2) . . . . ?
C27 C28 C29 C30 -1.0(3) . . . . ?
C27 C28 C29 C31 178.12(18) . . . . ?
C28 C29 C30 C25 2.0(3) . . . . ?
C30 C25 C26 P1 115.19(16) . . . . ?
C30 C25 C26 C32 -5.3(2) . . . . ?
C31 C29 C30 C25 -177.15(17) . . . . ?
C32 C33 C34 C35 0.1(3) . . . . ?
C33 C32 C37 C36 -2.0(3) . . . . ?
C33 C34 C35 C36 -1.1(3) . . . . ?
C33 C34 C35 C38 178.49(16) . . . . ?
C34 C35 C36 C37 0.6(3) . . . . ?
C35 C36 C37 C32 1.0(3) . . . . ?
C37 C32 C33 C34 1.4(2) . . . . ?
C38 C35 C36 C37 -179.06(17) . . . . ?
O7 S2A C40A F4A -168.4(10) . . . . ?
O7 S2A C40A F5A -54.4(10) . . . . ?
O7 S2A C40A F6A 68.2(10) . . . . ?
O8 S2A C40A F4A -51.6(8) . . . . ?
O8 S2A C40A F5A 62.4(7) . . . . ?
O8 S2A C40A F6A -175.0(6) . . . . ?
O9 S2A C40A F4A 70.9(8) . . . . ?
O9 S2A C40A F5A -175.1(6) . . . . ?
O9 S2A C40A F6A -52.5(7) . . . . ?
O4C S2C C40C F4C -177(4) . . . . ?
O4C S2C C40C F5C -51(4) . . . . ?
O4C S2C C40C F6C 65(4) . . . . ?
O5C S2C C40C F4C -44(4) . . . . ?
O5C S2C C40C F5C 83(4) . . . . ?
O5C S2C C40C F6C -161(4) . . . . ?
O6C S2C C40C F4C 45(4) . . . . ?
O6C S2C C40C F5C 172(3) . . . . ?
O6C S2C C40C F6C -72(4) . . . . ?
O7A S2B C40B F4B 167.7(11) . . . . ?
O7A S2B C40B F5B -62.5(12) . . . . ?
O7A S2B C40B F6B 53.7(12) . . . . ?
O8A S2B C40B F4B -69.6(8) . . . . ?
O8A S2B C40B F5B 60.3(8) . . . . ?
O8A S2B C40B F6B 176.4(7) . . . . ?
O9A S2B C40B F4B 48.7(9) . . . . ?
O9A S2B C40B F5B 178.5(8) . . . . ?
O9A S2B C40B F6B -65.3(8) . . . . ?
O1 S1 C39 F1 -59.92(19) . . . . ?
O1 S1 C39 F2 59.74(19) . . . . ?
O1 S1 C39 F3 -179.38(16) . . . . ?
O2 S1 C39 F1 179.87(16) . . . . ?
O2 S1 C39 F2 -60.47(19) . . . . ?
O2 S1 C39 F3 60.41(18) . . . . ?
O3 S1 C39 F1 59.7(2) . . . . ?
O3 S1 C39 F2 179.38(18) . . . . ?
O3 S1 C39 F3 -59.74(19) . . . . ?
C42B C41B N7A C42A 93(3) . . . . ?
C42B C41B C42A N7A -137(2) . . . . ?
C42B C41B C42A C41A 45(2) . . . . ?
N7A C41B C42B N7B 151(9) . . . . ?
N7A C41B C42A C41A -177.6(7) . . . . ?
C42A C41B C42B N7B -141(9) . . . . ?

_shelx_res_file                  
;
TITL jjw1725_a.res in P-1
    jjw1725.res
    created by SHELXL-2018/3 at 14:22:06 on 09-Feb-2024
REM Old TITL jjw1725 in P-1
REM SHELXT solution in P-1: R1 0.176, Rweak 0.010, Alpha 0.070
REM <I/s> 0.000 for 0 systematic absences, Orientation as input
REM Formula found by SHELXT: C44 N8 O3 F6 S3
CELL 1.54184 10.2822 13.2602 17.8827 94.291 97.156 90.21
ZERR 2 0.0003 0.0004 0.0005 0.002 0.003 0.003
LATT 1
SFAC C H F N O P S
UNIT 84 106 12 14 12 4 4
SADI S2A C40A S2B C40B S2C C40C
SADI F5C C40C F6C C40C F4C C40C F4B C40B F4A C40A F5B C40B F5A C40A F6A =
 C40A F6B C40B
SADI S2C O5C S2C O6C S2B O8A S2A O8 S2B O9A S2C O4C S2B O7A S2A O7 S2A O9
SADI N7B C42B N7A C42A
SADI C41B C42B C41A C42A
SIMU 0.01 0.02 2 S2A > C40B
SIMU 0.01 0.02 2 N7B > C42A
ISOR 0.01 0.02 C41B N7B C42B
ISOR 0.001 0.002 O5C

L.S. 10
PLAN  20
TEMP -173.15
CONF
BOND
list 4
MORE -1
BOND $H
fmap 2 53
acta
SHEL 1000 0.79
OMIT 1 1 2
REM <olex2.extras>
REM <HklSrc "%.\\jjw1725.hkl">
REM </olex2.extras>

WGHT    0.068800    1.321900
FVAR       0.54117   0.80291
C1    1    0.695145    0.783306    0.819939    11.00000    0.02474    0.02469 =
         0.02311   -0.00010    0.00028   -0.00205
N1    4    0.787397    0.841216    0.795857    11.00000    0.02164    0.02060 =
         0.02523    0.00056   -0.00086   -0.00166
P1    6    0.584577    0.683336    0.772403    11.00000    0.02284    0.02104 =
         0.02272   -0.00074    0.00228   -0.00295
P2    6    0.716704    0.587547    0.710240    11.00000    0.02137    0.02139 =
         0.02422    0.00065    0.00271   -0.00216
N2    4    0.688058    0.814081    0.893233    11.00000    0.03093    0.03280 =
         0.02298   -0.00190    0.00168   -0.00672
C2    1    0.777181    0.891683    0.915548    11.00000    0.02935    0.03220 =
         0.02771   -0.00305   -0.00269   -0.00422
N3    4    0.806391    0.399854    0.747168    11.00000    0.02529    0.02512 =
         0.02873   -0.00011    0.00180   -0.00041
C3    1    0.839062    0.908917    0.854582    11.00000    0.02456    0.02367 =
         0.02806   -0.00121   -0.00471   -0.00003
N4    4    0.601248    0.407740    0.766262    11.00000    0.02475    0.02448 =
         0.02413    0.00270    0.00130   -0.00310
C4    1    0.604500    0.764050    0.942504    11.00000    0.05554    0.05226 =
         0.02550   -0.00557    0.01057   -0.02661
AFIX  13
H4    2    0.539704    0.720464    0.908001    11.00000   -1.20000
AFIX   0
C5    1    0.687879    0.693340    0.990714    11.00000    0.09389    0.05899 =
         0.03800    0.01271    0.00816   -0.02301
AFIX 137
H5A   2    0.737903    0.649536    0.958469    11.00000   -1.50000
H5B   2    0.631102    0.651674    1.016444    11.00000   -1.50000
H5C   2    0.748511    0.733120    1.028380    11.00000   -1.50000
AFIX   0
N5    4   -0.053023    0.608894    0.575505    11.00000    0.02849    0.05538 =
         0.04589   -0.01705   -0.00038   -0.00579
N6    4    0.200085    1.176865    0.822605    11.00000    0.04131    0.02890 =
         0.05372    0.00013    0.01361    0.00382
C6    1    0.525070    0.839968    0.985719    11.00000    0.05302    0.08564 =
         0.03942   -0.01811    0.02042   -0.02427
AFIX 137
H6A   2    0.581487    0.872377    1.029151    11.00000   -1.50000
H6B   2    0.452093    0.804809    1.003490    11.00000   -1.50000
H6C   2    0.490574    0.891516    0.952295    11.00000   -1.50000
AFIX   0
C7    1    0.801718    0.943592    0.993036    11.00000    0.04935    0.05814 =
         0.03036   -0.01167    0.00042   -0.02066
AFIX 137
H7A   2    0.873722    0.992763    0.995171    11.00000   -1.50000
H7B   2    0.825246    0.893443    1.029819    11.00000   -1.50000
H7C   2    0.722300    0.978664    1.005011    11.00000   -1.50000
AFIX   0
C8    1    0.948577    0.981819    0.851893    11.00000    0.02899    0.02601 =
         0.03643   -0.00196   -0.00224   -0.00494
AFIX 137
H8A   2    1.032471    0.948252    0.864118    11.00000   -1.50000
H8B   2    0.941614    1.039492    0.888716    11.00000   -1.50000
H8C   2    0.943722    1.005691    0.801076    11.00000   -1.50000
AFIX   0
C9    1    0.825095    0.832784    0.718092    11.00000    0.02624    0.02370 =
         0.02617    0.00039    0.00272   -0.00363
AFIX  13
H9    2    0.772984    0.774932    0.690015    11.00000   -1.20000
AFIX   0
C10   1    0.968706    0.805591    0.718416    11.00000    0.02734    0.03193 =
         0.03855   -0.00309    0.00634   -0.00127
AFIX 137
H10A  2    1.023831    0.863383    0.740515    11.00000   -1.50000
H10B  2    0.986681    0.788447    0.666466    11.00000   -1.50000
H10C  2    0.988152    0.747419    0.748478    11.00000   -1.50000
AFIX   0
C11   1    0.785753    0.926905    0.676569    11.00000    0.03493    0.03041 =
         0.03181    0.00733   -0.00005   -0.00486
AFIX 137
H11A  2    0.702767    0.952386    0.691618    11.00000   -1.50000
H11B  2    0.775187    0.909425    0.621910    11.00000   -1.50000
H11C  2    0.854102    0.979197    0.689579    11.00000   -1.50000
AFIX   0
C12   1    0.699630    0.460265    0.742711    11.00000    0.02330    0.02335 =
         0.02388   -0.00046    0.00097   -0.00175
C13   1    0.646607    0.314265    0.786153    11.00000    0.03430    0.02464 =
         0.02708    0.00338    0.00021   -0.00168
C14   1    0.774785    0.309358    0.774346    11.00000    0.03432    0.02399 =
         0.02975    0.00220    0.00000    0.00194
C15   1    0.466619    0.446227    0.769966    11.00000    0.02317    0.02771 =
         0.03119    0.00369    0.00545   -0.00244
AFIX  13
H15   2    0.460122    0.509962    0.743242    11.00000   -1.20000
AFIX   0
C16   1    0.445023    0.474966    0.851713    11.00000    0.04079    0.03911 =
         0.03377    0.00409    0.01305   -0.00248
AFIX 137
H16A  2    0.360942    0.509312    0.852626    11.00000   -1.50000
H16B  2    0.516034    0.520304    0.875860    11.00000   -1.50000
H16C  2    0.444226    0.413735    0.879138    11.00000   -1.50000
AFIX   0
C17   1    0.362406    0.373172    0.727868    11.00000    0.02632    0.03505 =
         0.04312    0.00591    0.00131   -0.00952
AFIX 137
H17A  2    0.343035    0.320936    0.761004    11.00000   -1.50000
H17B  2    0.394973    0.341317    0.682698    11.00000   -1.50000
H17C  2    0.282384    0.410416    0.712906    11.00000   -1.50000
AFIX   0
C18   1    0.566916    0.233557    0.813454    11.00000    0.04495    0.02932 =
         0.04079    0.00875    0.00258   -0.00694
AFIX 137
H18A  2    0.517943    0.194854    0.770055    11.00000   -1.50000
H18B  2    0.505392    0.264583    0.845751    11.00000   -1.50000
H18C  2    0.625074    0.188228    0.842486    11.00000   -1.50000
AFIX   0
C19   1    0.866104    0.223821    0.788070    11.00000    0.04387    0.03221 =
         0.04752    0.00885    0.00254    0.00928
AFIX 137
H19A  2    0.830199    0.178370    0.821346    11.00000   -1.50000
H19B  2    0.951532    0.250326    0.812057    11.00000   -1.50000
H19C  2    0.876639    0.186511    0.739833    11.00000   -1.50000
AFIX   0
C20   1    0.935262    0.428921    0.724646    11.00000    0.02462    0.03371 =
         0.04455   -0.00189    0.00660   -0.00014
AFIX  13
H20   2    0.919411    0.493321    0.699400    11.00000   -1.20000
AFIX   0
C21   1    1.033797    0.455567    0.792655    11.00000    0.03158    0.07396 =
         0.05637   -0.01597    0.00446   -0.01027
AFIX 137
H21A  2    0.995944    0.504799    0.827186    11.00000   -1.50000
H21B  2    1.112469    0.484874    0.776578    11.00000   -1.50000
H21C  2    1.057260    0.394411    0.818570    11.00000   -1.50000
AFIX   0
C22   1    0.979087    0.354147    0.665007    11.00000    0.04443    0.04767 =
         0.05028   -0.00689    0.01603   -0.00406
AFIX 137
H22A  2    1.008486    0.292147    0.688167    11.00000   -1.50000
H22B  2    1.051502    0.383757    0.642840    11.00000   -1.50000
H22C  2    0.905665    0.338096    0.625379    11.00000   -1.50000
AFIX   0
C23   1    0.618020    0.576970    0.615167    11.00000    0.02604    0.02407 =
         0.02376    0.00057    0.00369   -0.00018
AFIX  23
H23A  2    0.646704    0.632104    0.586331    11.00000   -1.20000
H23B  2    0.640532    0.512353    0.588682    11.00000   -1.20000
AFIX   0
C24   1    0.471283    0.580883    0.611086    11.00000    0.02563    0.02327 =
         0.02024    0.00163    0.00230   -0.00220
C25   1    0.410342    0.664433    0.644774    11.00000    0.02464    0.02290 =
         0.02243    0.00115    0.00187   -0.00382
C26   1    0.496729    0.746570    0.689057    11.00000    0.02261    0.02157 =
         0.02412    0.00005    0.00209   -0.00279
AFIX  13
H26   2    0.563049    0.768422    0.656934    11.00000   -1.20000
AFIX   0
C27   1    0.394374    0.502615    0.571326    11.00000    0.03132    0.02428 =
         0.02276   -0.00084    0.00226   -0.00235
AFIX  43
H27   2    0.435439    0.444959    0.550344    11.00000   -1.20000
AFIX   0
C28   1    0.258891    0.508164    0.562163    11.00000    0.03045    0.02808 =
         0.02451   -0.00284    0.00146   -0.00789
AFIX  43
H28   2    0.207116    0.455353    0.534193    11.00000   -1.20000
AFIX   0
C29   1    0.199439    0.591946    0.594376    11.00000    0.02500    0.03092 =
         0.02631   -0.00098    0.00025   -0.00559
C30   1    0.274657    0.669645    0.636751    11.00000    0.02447    0.02607 =
         0.02628   -0.00154    0.00130   -0.00236
AFIX  43
H30   2    0.232991    0.725483    0.659814    11.00000   -1.20000
AFIX   0
C31   1    0.059083    0.600706    0.583651    11.00000    0.03008    0.03719 =
         0.03168   -0.00974    0.00039   -0.00614
C32   1    0.426918    0.838966    0.718041    11.00000    0.02011    0.02168 =
         0.02606   -0.00103   -0.00094   -0.00380
C33   1    0.429377    0.927301    0.680129    11.00000    0.02429    0.02685 =
         0.02539    0.00220    0.00109   -0.00284
AFIX  43
H33   2    0.472746    0.927746    0.636248    11.00000   -1.20000
AFIX   0
C34   1    0.369017    1.014453    0.705992    11.00000    0.02693    0.02441 =
         0.03325    0.00406    0.00050   -0.00233
AFIX  43
H34   2    0.370845    1.074203    0.679936    11.00000   -1.20000
AFIX   0
C35   1    0.305929    1.013428    0.770340    11.00000    0.02345    0.02233 =
         0.03293   -0.00065    0.00044   -0.00151
C36   1    0.300912    0.925132    0.808213    11.00000    0.02414    0.02621 =
         0.03105   -0.00045    0.00582   -0.00279
AFIX  43
H36   2    0.257036    0.924608    0.851899    11.00000   -1.20000
AFIX   0
C37   1    0.360456    0.838529    0.781462    11.00000    0.02544    0.02247 =
         0.02991    0.00190    0.00430   -0.00338
AFIX  43
H37   2    0.356003    0.778180    0.806560    11.00000   -1.20000
AFIX   0
C38   1    0.245617    1.104108    0.798861    11.00000    0.02838    0.02736 =
         0.03834    0.00216    0.00557   -0.00206

PART -1
S2A   7    0.907168    0.261196    1.050798    10.52500    0.08250    0.03150 =
         0.04080    0.00548    0.01478   -0.01175
F4A   3    0.714203    0.361455    0.969037    10.52500    0.08424    0.08153 =
         0.08439   -0.00425   -0.03827   -0.01204
F5A   3    0.818831    0.447348    1.051132    10.52500    0.07933    0.06426 =
         0.05072   -0.01642   -0.01151    0.03517
F6A   3    0.907068    0.399735    0.953560    10.52500    0.09891    0.04761 =
         0.06233    0.02437    0.02869   -0.00898
O7    5    1.022944    0.305574    1.093689    10.52500    0.04744    0.05440 =
         0.08941    0.01637    0.00505   -0.00150
O8    5    0.808630    0.236368    1.097318    10.52500    0.08226    0.10326 =
         0.06514    0.04196    0.00915   -0.04227
O9    5    0.928003    0.189829    0.990840    10.52500    0.16916    0.03821 =
         0.06661   -0.01044    0.00262    0.01040
C40A  1    0.835803    0.369776    1.003945    10.52500    0.05479    0.04498 =
         0.03103    0.00246    0.00021   -0.01143
PART 0
PART -3
S2C   7    0.817420    0.277363    1.036553    10.05000    0.04290    0.04492 =
         0.03411    0.00858   -0.00746   -0.02509
O4C   5    0.740164    0.289127    0.965343    10.05000    0.06563    0.05274 =
         0.05437    0.00532   -0.00580   -0.01284
F4C   3    1.066720    0.314470    1.095461    10.05000    0.05643    0.03981 =
         0.05203   -0.00833   -0.00763   -0.00715
O5C   5    0.853741    0.184652    1.068542    10.05000    0.05904    0.05633 =
         0.05718    0.00605    0.00702   -0.00062
F5C   3    1.018298    0.279883    0.972181    10.05000    0.10233    0.05760 =
         0.05401    0.00108    0.01633   -0.01009
F6C   3    0.983508    0.423645    1.028089    10.05000    0.07394    0.05578 =
         0.05274    0.00690   -0.00436   -0.01448
O6C   5    0.737963    0.291904    1.096010    10.05000    0.05536    0.06010 =
         0.05643    0.01471    0.00878   -0.01574
C40C  1    0.982631    0.324553    1.034587    10.05000    0.06555    0.04494 =
         0.04227    0.00583    0.00361   -0.01218
PART 0
PART -2
S2B   7    0.881775    0.282114    1.080198    10.42500    0.04899    0.03132 =
         0.05169    0.01360    0.00883   -0.00204
F4B   3    0.730735    0.331926    0.961769    10.42500    0.05174    0.03796 =
         0.04142    0.00730   -0.01779   -0.00561
F5B   3    0.863258    0.457154    1.023260    10.42500    0.08640    0.03890 =
         0.07837    0.02484   -0.02048   -0.01802
F6B   3    0.934258    0.340479    0.950441    10.42500    0.10542    0.11796 =
         0.04040    0.00653    0.01987   -0.02609
O7A   5    1.017089    0.301978    1.107205    10.42500    0.05126    0.04813 =
         0.04972    0.01647   -0.01044    0.01366
O8A   5    0.786815    0.318835    1.126179    10.42500    0.05494    0.07029 =
         0.07233    0.02009    0.03154   -0.00587
O9A   5    0.854833    0.180976    1.043540    10.42500    0.09865    0.03869 =
         0.11153   -0.00165    0.01438   -0.01580
C40B  1    0.846841    0.360119    1.000266    10.42500    0.05824    0.04738 =
         0.03778    0.00207   -0.00274   -0.01813

PART 0
S1    7    0.451565    0.772550    0.443308    11.00000    0.05382    0.02667 =
         0.03332    0.00757    0.01301    0.00401
O1    5    0.383274    0.678027    0.421467    11.00000    0.06990    0.02468 =
         0.06235    0.00323    0.01461    0.00253
F1    3    0.234098    0.863184    0.397911    11.00000    0.07350    0.04232 =
         0.05429    0.00804   -0.01809    0.00880
O2    5    0.533347    0.776642    0.514944    11.00000    0.04942    0.05038 =
         0.04147    0.01836    0.00761    0.00892
F2    3    0.253141    0.829684    0.514444    11.00000    0.06548    0.07047 =
         0.05679    0.01435    0.02052    0.02602
O3    5    0.508599    0.816302    0.383829    11.00000    0.08292    0.05248 =
         0.04217    0.01477    0.02368   -0.00536
F3    3    0.362995    0.952407    0.481147    11.00000    0.08842    0.02920 =
         0.06572   -0.00869   -0.01293    0.01089
C39   1    0.319242    0.858895    0.460628    11.00000    0.05949    0.03061 =
         0.03538    0.00225   -0.00273    0.00907

PART -1
N7B   4    1.099371    1.095248    0.546749   -21.00000    0.10233    0.13332 =
         0.12924    0.00448   -0.00576    0.04723
C41B  1    0.947543    0.996499    0.416720   -21.00000    0.06579    0.09194 =
         0.09295    0.01323    0.00529   -0.00015
AFIX 137
H41A  2    0.996179    0.993040    0.372843   -21.00000   -1.50000
H41B  2    0.872254    1.041021    0.407684   -21.00000   -1.50000
H41C  2    0.916621    0.928598    0.424681   -21.00000   -1.50000
AFIX   0
C42B  1    1.043472    1.041214    0.491616   -21.00000    0.04168    0.06114 =
         0.06979    0.00101   -0.01062    0.00080
PART 0
PART 1
N7A   4    0.941469    0.938832    0.361871    21.00000    0.05287    0.11500 =
         0.11569    0.04217   -0.00482   -0.00734
C41A  1    0.851141    0.841879    0.464990    21.00000    0.10253    0.10220 =
         0.08794    0.04410    0.05995    0.03517
AFIX 137
H41D  2    0.878650    0.771557    0.457428    21.00000   -1.50000
H41E  2    0.755228    0.844775    0.457069    21.00000   -1.50000
H41F  2    0.883143    0.868578    0.516613    21.00000   -1.50000
AFIX   0
C42A  1    0.905550    0.902752    0.410971    21.00000    0.03778    0.06954 =
         0.06050    0.01850    0.00042   -0.00075
HKLF 4


REM  jjw1725_a.res in P-1
REM wR2 = 0.1260, GooF = S = 1.019, Restrained GooF = 1.046 for all data
REM R1 = 0.0454 for 8795 Fo > 4sig(Fo) and 0.0514 for all 9990 data
REM 772 parameters refined using 677 restraints

END

WGHT      0.0688      1.3219

REM Highest difference peak  0.819,  deepest hole -0.473,  1-sigma level  0.055
Q1    1   0.8181  0.1916  0.9785  11.00000  0.05    0.82
Q2    1   1.1881  0.4156  1.1192  11.00000  0.05    0.61
Q3    1   0.7824  0.5369  0.8978  11.00000  0.05    0.55
Q4    1   0.9393  0.4184  0.6512  11.00000  0.05    0.51
Q5    1   0.8138  0.4023  0.9367  11.00000  0.05    0.37
Q6    1   1.0154  0.2754  1.0380  11.00000  0.05    0.33
Q7    1   0.6044  0.7043  1.0000  11.00000  0.05    0.32
Q8    1  -0.0366  0.6480  0.5399  11.00000  0.05    0.28
Q9    1   0.8766  0.8630  0.4635  11.00000  0.05    0.26
Q10   1   0.4599  0.8649  0.9591  11.00000  0.05    0.26
Q11   1   0.4382  0.6242  0.6237  11.00000  0.05    0.24
Q12   1   0.3935  0.8443  0.7566  11.00000  0.05    0.24
Q13   1   0.6316  0.5979  0.6600  11.00000  0.05    0.23
Q14   1   0.6938  0.7945  0.8619  11.00000  0.05    0.23
Q15   1   0.4554  0.7022  0.6659  11.00000  0.05    0.23
Q16   1   0.8476  0.8808  0.4753  11.00000  0.05    0.22
Q17   1   0.5510  0.5784  0.6169  11.00000  0.05    0.22
Q18   1   0.7996  0.8030  0.4685  11.00000  0.05    0.22
Q19   1   0.9197  1.0023  0.3848  11.00000  0.05    0.22
Q20   1   0.8007  0.8384  0.7578  11.00000  0.05    0.22
;
_shelx_res_checksum              1742
_olex2_submission_special_instructions 'No special instructions were received'
_oxdiff_exptl_absorpt_empirical_details 
;
Empirical correction (ABSPACK) includes:
- Absorption correction using spherical harmonics
- Frame scaling
;
_oxdiff_exptl_absorpt_empirical_full_max 1.213
_oxdiff_exptl_absorpt_empirical_full_min 0.820
####################################################################### 
# 
# This file contains crystal structure data downloaded from the 
# Cambridge Structural Database (CSD) hosted by the Cambridge 
# Crystallographic Data Centre (CCDC).
# 
# Full information about CCDC data access policies and citation 
# guidelines are available at http://www.ccdc.cam.ac.uk/access/V1 
# 
# Audit and citation data items may have been added by the CCDC. 
# Please retain this information to preserve the provenance of 
# this file and to allow appropriate attribution of the data. 
# 
#######################################################################

data_jjw1379
_database_code_depnum_ccdc_archive 'CCDC 2501249'
loop_
_audit_author_name
_audit_author_address
'Jan J. Weigand'
;TU Dresden
Germany
;
_audit_update_record             
;
2025-11-07 deposited with the CCDC.	2025-12-26 downloaded from the CCDC.
;
_audit_creation_date             2021-06-22
_audit_creation_method           
;
Olex2 1.3
(compiled 2019.09.11 svn.r3662 for OlexSys, GUI svn.r5938)
;
_shelx_SHELXL_version_number     2018/3
_chemical_name_common            ?
_chemical_name_systematic        ?
_chemical_formula_moiety         
'6(C0.333 F O S0.333), 3(C12 H14 F3.333 N1.333 P0.667)'
_chemical_formula_sum            'C38 H42 F16 N4 O6 P2 S2'
_chemical_formula_weight         1080.81
_chemical_melting_point          ?
_chemical_oxdiff_formula         C38H42F16N4O6P2S2
loop_
_atom_type_symbol
_atom_type_description
_atom_type_scat_dispersion_real
_atom_type_scat_dispersion_imag
_atom_type_scat_source
C C 0.0181 0.0091 'International Tables Vol C Tables 4.2.6.8 and 6.1.1.4'
H H 0.0000 0.0000 'International Tables Vol C Tables 4.2.6.8 and 6.1.1.4'
F F 0.0727 0.0534 'International Tables Vol C Tables 4.2.6.8 and 6.1.1.4'
N N 0.0311 0.0180 'International Tables Vol C Tables 4.2.6.8 and 6.1.1.4'
O O 0.0492 0.0322 'International Tables Vol C Tables 4.2.6.8 and 6.1.1.4'
P P 0.2955 0.4335 'International Tables Vol C Tables 4.2.6.8 and 6.1.1.4'
S S 0.3331 0.5567 'International Tables Vol C Tables 4.2.6.8 and 6.1.1.4'

_shelx_space_group_comment       
;
The symmetry employed for this shelxl refinement is uniquely defined
by the following loop, which should always be used as a source of
symmetry information in preference to the above space-group names.
They are only intended as comments.
;
_space_group_crystal_system      monoclinic
_space_group_IT_number           14
_space_group_name_H-M_alt        'P 1 21/c 1'
_space_group_name_Hall           '-P 2ybc'
loop_
_space_group_symop_operation_xyz
'x, y, z'
'-x, y+1/2, -z+1/2'
'-x, -y, -z'
'x, -y-1/2, z-1/2'

_cell_length_a                   33.48865(11)
_cell_length_b                   18.15171(6)
_cell_length_c                   22.02616(6)
_cell_angle_alpha                90
_cell_angle_beta                 92.3847(3)
_cell_angle_gamma                90
_cell_volume                     13377.58(7)
_cell_formula_units_Z            12
_cell_measurement_reflns_used    66949
_cell_measurement_temperature    100.02(10)
_cell_measurement_theta_max      76.5260
_cell_measurement_theta_min      2.6350
_shelx_estimated_absorpt_T_max   ?
_shelx_estimated_absorpt_T_min   ?
_exptl_absorpt_coefficient_mu    2.837
_exptl_absorpt_correction_T_max  0.783
_exptl_absorpt_correction_T_min  0.592
_exptl_absorpt_correction_type   gaussian
_exptl_absorpt_process_details   
;
CrysAlisPro 1.171.38.43 (Rigaku Oxford Diffraction, 2015)
Numerical absorption correction based on gaussian integration over
			a multifaceted crystal model
Empirical absorption correction using spherical harmonics,
 implemented in SCALE3 ABSPACK scaling algorithm.
;
_exptl_absorpt_special_details   ?
_exptl_crystal_colour            colourless
_exptl_crystal_colour_lustre     .
_exptl_crystal_colour_modifier   .
_exptl_crystal_colour_primary    colourless
_exptl_crystal_density_diffrn    1.610
_exptl_crystal_density_meas      ?
_exptl_crystal_density_method    ?
_exptl_crystal_description       block
_exptl_crystal_F_000             6624
loop_
_exptl_crystal_face_index_h
_exptl_crystal_face_index_k
_exptl_crystal_face_index_l
_exptl_crystal_face_perp_dist
2 0 5 0.0529
-2 0 -5 0.0529
-1 5 0 0.1031
1 -5 0 0.1031
1 0 0 0.0594
5 0 -3 0.0580
5 0 2 0.0624
0 -1 5 0.0700
0 1 -5 0.0700
-1 0 0 0.0586
-5 2 0 0.0769
-2 1 5 0.0728
5 -2 1 0.0884
5 -3 -2 0.0887
5 1 1 0.0645

_exptl_crystal_size_max          0.218
_exptl_crystal_size_mid          0.139
_exptl_crystal_size_min          0.106
loop_
_exptl_oxdiff_crystal_face_indexfrac_h
_exptl_oxdiff_crystal_face_indexfrac_k
_exptl_oxdiff_crystal_face_indexfrac_l
_exptl_oxdiff_crystal_face_x
_exptl_oxdiff_crystal_face_y
_exptl_oxdiff_crystal_face_z
1.9983 0.0001 4.9964 -0.0846 -0.0008 -0.3554
-1.9983 -0.0001 -4.9964 0.0846 0.0008 0.3554
-0.9967 4.9971 -0.0009 -0.4101 -0.0368 0.1116
0.9967 -4.9971 0.0009 0.4101 0.0368 -0.1116
0.9993 -0.0001 -0.0000 0.0050 -0.0433 -0.0149
4.9969 -0.0009 -2.9979 0.0817 -0.2677 0.1208
4.9965 -0.0005 1.9985 -0.0129 -0.1820 -0.2047
-0.0009 -0.9990 4.9966 -0.0135 0.1017 -0.3449
0.0009 0.9990 -4.9966 0.0135 -0.1017 0.3449
-0.9993 0.0001 0.0000 -0.0050 0.0433 0.0149
-4.9956 1.9994 -0.0003 -0.1870 0.1842 0.1132
-1.9985 1.0000 4.9962 -0.1855 0.1562 -0.2764
4.9955 -1.9993 0.9996 0.1681 -0.1671 -0.1783
4.9952 -2.9990 -1.9981 0.3058 -0.2025 -0.0023
4.9971 0.9988 0.9990 -0.0750 -0.2151 -0.1203

_exptl_transmission_factor_max   ?
_exptl_transmission_factor_min   ?
_diffrn_reflns_av_R_equivalents  0.0308
_diffrn_reflns_av_unetI/netI     0.0195
_diffrn_reflns_Laue_measured_fraction_full 1.000
_diffrn_reflns_Laue_measured_fraction_max 0.995
_diffrn_reflns_limit_h_max       42
_diffrn_reflns_limit_h_min       -42
_diffrn_reflns_limit_k_max       22
_diffrn_reflns_limit_k_min       -22
_diffrn_reflns_limit_l_max       23
_diffrn_reflns_limit_l_min       -27
_diffrn_reflns_number            164737
_diffrn_reflns_point_group_measured_fraction_full 1.000
_diffrn_reflns_point_group_measured_fraction_max 0.995
_diffrn_reflns_theta_full        67.684
_diffrn_reflns_theta_max         76.803
_diffrn_reflns_theta_min         2.641
_diffrn_ambient_environment      N~2~
_diffrn_ambient_temperature      100.02(10)
_diffrn_detector                 'CCD plate'
_diffrn_detector_area_resol_mean 10.5700
_diffrn_detector_type            AtlasS2
_diffrn_measured_fraction_theta_full 1.000
_diffrn_measured_fraction_theta_max 0.995
_diffrn_measurement_details      
;
List of Runs (angles in degrees, time in seconds):

  # Type    Start    End  Width  t~exp~   \w     \q     \k     \f   Frames
#--------------------------------------------------------------------------
  1  \w    -61.00  13.00   0.50    1.50    --  -38.50  99.00 -30.00  148
  2  \w     34.00  82.00   0.50    1.50    --   42.75 -99.00-136.00   96
  3  \w    108.00 141.00   0.50    6.00    --  111.00  99.00 -30.00   66
  4  \w     61.00 107.00   0.50    6.00    --  111.00 -99.00-136.00   92
  5  \w   -108.00 -31.00   0.50    1.50    --  -38.50 -57.00-120.00  154
  6  \w     59.00  86.00   0.50    1.50    --   42.75  38.00   0.00   54
  7  \w     20.00 109.00   0.50    1.50    --   42.75  38.00 120.00  178
  8  \w     20.00 113.00   0.50    1.50    --   42.75  38.00-150.00  186
  9  \w     20.00  56.00   0.50    1.50    --   42.75  38.00   0.00   72
 10  \w     45.00  72.00   0.50    1.50    --   42.75 -99.00  90.00   54
 11  \w     95.00 173.00   0.50    6.00    --  111.00  30.00 150.00  156
 12  \w    143.00 170.00   0.50    6.00    --  111.00 125.00 -90.00   54
 13  \w     88.00 178.00   0.50    6.00    --  111.00  45.00  30.00  180
 14  \w     39.00 112.00   0.50    6.00    --  111.00-125.00-150.00  146
 15  \w    102.00 156.00   0.50    6.00    --  111.00 125.00  60.00  108
 16  \w     34.00 104.00   0.50    6.00    --  111.00 -94.00  60.00  140
 17  \w     41.00  72.00   0.50    6.00    --  111.00 -45.00 -60.00   62
 18  \w     54.00  81.00   0.50    6.00    --  111.00-125.00 -60.00   54
 19  \w     99.00 160.00   0.50    6.00    --  111.00 125.00-150.00  122
 20  \w     98.00 126.00   0.50    6.00    --  111.00 125.00 -90.00   56
 21  \w     45.00 107.00   0.50    6.00    --  111.00 -94.00  30.00  124
 22  \w     33.00 107.00   0.50    6.00    --  111.00 -94.00 120.00  148
 23  \w     35.00 107.00   0.50    6.00    --  111.00 -94.00 -90.00  144
 24  \w     64.00 112.00   0.50    6.00    --  111.00-125.00-120.00   96
 25  \w     66.00 107.00   0.50    6.00    --  111.00 -94.00 -30.00   82
 26  \w     87.00 139.00   0.50    6.00    --  111.00  45.00-150.00  104
 27  \w     97.00 160.00   0.50    6.00    --  111.00  30.00  90.00  126
 28  \w     30.00 107.00   0.50    6.00    --  111.00 -94.00-120.00  154
 29  \w     53.00 107.00   0.50    6.00    --  111.00 -94.00 -60.00  108
 30  \w     54.00  81.00   0.50    6.00    --  111.00-125.00-180.00   54
 31  \w     39.00  83.00   0.50    6.00    --  111.00-125.00   0.00   88
 32  \w     76.00 101.00   0.50    6.00    --  111.00 -45.00 -60.00   50
 33  \w     60.00  87.00   0.50    6.00    --  111.00 -94.00   0.00   54
 34  \w    113.00 146.00   0.50    6.00    --  111.00  77.00-150.00   66
 35  \w     85.00 133.00   0.50    6.00    --  111.00 -30.00-150.00   96
 36  \w     35.00  60.00   0.50    6.00    --  111.00 -94.00  90.00   50
 37  \w     82.00 107.00   0.50    6.00    --  111.00 -94.00  90.00   50
 38  \w     47.00  76.00   0.50    6.00    --  111.00 -30.00-150.00   58
;
_diffrn_measurement_device       'four-circle diffractometer'
_diffrn_measurement_device_type  'SuperNova, Dual, Cu at zero, AtlasS2'
_diffrn_measurement_method       '\w scans'
_diffrn_orient_matrix_type       
'CrysAlisPro convention (1999,Acta A55,543-557)'
_diffrn_orient_matrix_UB_11      0.0049812000
_diffrn_orient_matrix_UB_12      -0.0810806000
_diffrn_orient_matrix_UB_13      -0.0189158000
_diffrn_orient_matrix_UB_21      -0.0432844000
_diffrn_orient_matrix_UB_22      -0.0160009000
_diffrn_orient_matrix_UB_23      0.0171474000
_diffrn_orient_matrix_UB_31      -0.0149130000
_diffrn_orient_matrix_UB_32      0.0193394000
_diffrn_orient_matrix_UB_33      -0.0651624000
_diffrn_radiation_monochromator  mirror
_diffrn_radiation_probe          x-ray
_diffrn_radiation_type           'Cu K\a'
_diffrn_radiation_wavelength     1.54184
_diffrn_source                   'micro-focus sealed X-ray tube'
_diffrn_source_type              'SuperNova (Cu) X-ray Source'
_reflns_Friedel_coverage         0.000
_reflns_Friedel_fraction_full    .
_reflns_Friedel_fraction_max     .
_reflns_number_gt                25078
_reflns_number_total             28048
_reflns_odcompleteness_completeness 99.95
_reflns_odcompleteness_iscentric 1
_reflns_odcompleteness_theta     74.33
_reflns_special_details          
;
 Reflections were merged by SHELXL according to the crystal
 class for the calculation of statistics and refinement.
 
 _reflns_Friedel_fraction is defined as the number of unique
 Friedel pairs measured divided by the number that would be
 possible theoretically, ignoring centric projections and
 systematic absences.
;
_reflns_threshold_expression     'I > 2\s(I)'
_computing_cell_refinement       'CrysAlisPro 1.171.38.43 (Rigaku OD, 2015)'
_computing_data_collection       'CrysAlisPro 1.171.38.43 (Rigaku OD, 2015)'
_computing_data_reduction        'CrysAlisPro 1.171.38.43 (Rigaku OD, 2015)'
_computing_molecular_graphics    'Olex2 1.3 (Dolomanov et al., 2009)'
_computing_publication_material  'Olex2 1.3 (Dolomanov et al., 2009)'
_computing_structure_refinement  'ShelXL 2018/3 (Sheldrick, 2015)'
_computing_structure_solution    'SHELXT 2018/2 (Sheldrick, 2018)'
_refine_diff_density_max         0.513
_refine_diff_density_min         -0.558
_refine_diff_density_rms         0.051
_refine_ls_extinction_coef       .
_refine_ls_extinction_method     none
_refine_ls_goodness_of_fit_ref   1.016
_refine_ls_hydrogen_treatment    constr
_refine_ls_matrix_type           full
_refine_ls_number_parameters     2090
_refine_ls_number_reflns         28048
_refine_ls_number_restraints     436
_refine_ls_R_factor_all          0.0381
_refine_ls_R_factor_gt           0.0334
_refine_ls_restrained_S_all      1.012
_refine_ls_shift/su_max          0.003
_refine_ls_shift/su_mean         0.000
_refine_ls_structure_factor_coef Fsqd
_refine_ls_weighting_details     
'w=1/[\s^2^(Fo^2^)+(0.0462P)^2^+6.9739P] where P=(Fo^2^+2Fc^2^)/3'
_refine_ls_weighting_scheme      calc
_refine_ls_wR_factor_gt          0.0859
_refine_ls_wR_factor_ref         0.0894
_refine_special_details          ?
_olex2_refinement_description    
;
1. Fixed Uiso
 At 1.2 times of:
  All C(H) groups
 At 1.5 times of:
  All C(H,H,H) groups
2. Uiso/Uaniso restraints and constraints
S7B \\sim F49B \\sim F50B \\sim F51B \\sim O19B \\sim O20B \\sim O21B \\sim C1B
\\sim S7A \\sim F49A \\sim F50A \\sim F51A \\sim O19A \\sim O20A \\sim O21A
\\sim C115: within 2A with sigma of 0.04 and sigma for terminal atoms of 0.08
within 2A
Uanis(O20B) \\sim Ueq, Uanis(C115) \\sim Ueq, Uanis(F50A) \\sim Ueq,
Uanis(F49A) \\sim Ueq, Uanis(F51A) \\sim Ueq, Uanis(S7A) \\sim Ueq, Uanis(O21A)
\\sim Ueq, Uanis(O19B) \\sim Ueq, Uanis(O20A) \\sim Ueq, Uanis(C1B) \\sim Ueq,
Uanis(F51B) \\sim Ueq, Uanis(F50B) \\sim Ueq, Uanis(F49B) \\sim Ueq, Uanis(S7B)
\\sim Ueq, Uanis(O21B) \\sim Ueq, Uanis(O19A) \\sim Ueq: with sigma of 0.1 and
sigma for terminal atoms of 0.2
Uanis(C1B) \\sim Ueq, Uanis(O21B) \\sim Ueq: with sigma of 0.001 and sigma for
terminal atoms of 0.002
Uanis(O19B) \\sim Ueq: with sigma of 0.001 and sigma for terminal atoms of 0.002
3. Rigid body (RIGU) restrains
 S7B, F49B, F50B, F51B, O19B, O20B, O21B, C1B, S7A, F49A, F50A, F51A, O19A,
 O20A, O21A, C115
 with sigma for 1-2 distances of 0.004 and sigma for 1-3 distances of 0.004
 O21B, C1B
 with sigma for 1-2 distances of 0.001 and sigma for 1-3 distances of 0.001
 O19B
 with sigma for 1-2 distances of 0.001 and sigma for 1-3 distances of 0.001
4. Others
 Sof(S6B)=Sof(F46B)=Sof(F47B)=Sof(F48B)=Sof(O16B)=Sof(O17B)=Sof(O18B)=Sof(C1A)=
 1-FVAR(1)
 Sof(S6A)=Sof(F46A)=Sof(F47A)=Sof(F48A)=Sof(O16A)=Sof(O17A)=Sof(O18A)=
 Sof(C114)=FVAR(1)
 Fixed Sof: S7B(0.25) F49B(0.25) F50B(0.25) F51B(0.25) O19B(0.25) O20B(0.25)
 O21B(0.25) C1B(0.25) S4(0.5) F40(0.5) F41(0.5) F42(0.5) O10(0.5) O11(0.5)
 O12(0.5) C112(0.5) S7A(0.25) F49A(0.25) F50A(0.25) F51A(0.25) O19A(0.25)
 O20A(0.25) O21A(0.25) C115(0.25)
5.a Ternary CH refined with riding coordinates:
 C1(H1), C2(H2), C6(H6), C11(H11), C17(H17), C22(H22), C37(H37), C38(H38),
 C42(H42), C47(H47), C53(H53), C56(H56), C73(H73), C74(H74), C78(H78), C83(H83),
  C89(H89), C92(H92)
5.b Idealised Me refined as rotating group:
 C7(H7A,H7B,H7C), C8(H8A,H8B,H8C), C9(H9A,H9B,H9C), C10(H10A,H10B,H10C),
 C12(H12A,H12B,H12C), C13(H13A,H13B,H13C), C18(H18A,H18B,H18C), C19(H19A,H19B,
 H19C), C20(H20A,H20B,H20C), C21(H21A,H21B,H21C), C23(H23A,H23B,H23C), C24(H24A,
 H24B,H24C), C43(H43A,H43B,H43C), C44(H44A,H44B,H44C), C45(H45A,H45B,H45C),
 C46(H46A,H46B,H46C), C48(H48A,H48B,H48C), C49(H49A,H49B,H49C), C54(H54A,H54B,
 H54C), C55(H55A,H55B,H55C), C57(H57A,H57B,H57C), C58(H58A,H58B,H58C), C59(H59A,
 H59B,H59C), C60(H60A,H60B,H60C), C79(H79A,H79B,H79C), C80(H80A,H80B,H80C),
 C81(H81A,H81B,H81C), C82(H82A,H82B,H82C), C84(H84A,H84B,H84C), C85(H85A,H85B,
 H85C), C90(H90A,H90B,H90C), C91(H91A,H91B,H91C), C93(H93A,H93B,H93C), C94(H94A,
 H94B,H94C), C95(H95A,H95B,H95C), C96(H96A,H96B,H96C)
;
_atom_sites_solution_hydrogens   geom
_atom_sites_solution_primary     dual
_atom_sites_solution_secondary   ?
loop_
_atom_site_label
_atom_site_type_symbol
_atom_site_fract_x
_atom_site_fract_y
_atom_site_fract_z
_atom_site_U_iso_or_equiv
_atom_site_adp_type
_atom_site_occupancy
_atom_site_site_symmetry_order
_atom_site_calc_flag
_atom_site_refinement_flags_posn
_atom_site_refinement_flags_adp
_atom_site_refinement_flags_occupancy
_atom_site_disorder_assembly
_atom_site_disorder_group
S1 S 0.84626(2) 0.64835(2) 0.48433(2) 0.02392(8) Uani 1 1 d . . . . .
F31 F 0.77793(3) 0.70414(8) 0.51690(5) 0.0473(3) Uani 1 1 d . . . . .
F32 F 0.82806(3) 0.73133(6) 0.57704(4) 0.0322(2) Uani 1 1 d . . . . .
F33 F 0.80257(4) 0.62249(7) 0.57830(5) 0.0495(3) Uani 1 1 d . . . . .
O1 O 0.85083(5) 0.71483(8) 0.44981(7) 0.0466(4) Uani 1 1 d . . . . .
O2 O 0.88099(4) 0.62606(8) 0.51933(6) 0.0378(3) Uani 1 1 d . . . . .
O3 O 0.82517(4) 0.59070(9) 0.45177(6) 0.0417(3) Uani 1 1 d . . . . .
C109 C 0.81195(5) 0.67783(10) 0.54194(7) 0.0294(3) Uani 1 1 d . . . . .
S2 S 0.85446(2) 0.35475(2) 0.98557(2) 0.02133(7) Uani 1 1 d . . . . .
F34 F 0.78617(3) 0.31104(7) 1.02866(5) 0.0397(3) Uani 1 1 d . . . . .
F35 F 0.83827(3) 0.27782(6) 1.08284(5) 0.0343(2) Uani 1 1 d . . . . .
F36 F 0.81820(4) 0.39099(7) 1.08458(5) 0.0400(3) Uani 1 1 d . . . . .
O4 O 0.85366(4) 0.28774(7) 0.95040(6) 0.0339(3) Uani 1 1 d . . . . .
O5 O 0.89225(3) 0.37085(7) 1.01600(5) 0.0288(2) Uani 1 1 d . . . . .
O6 O 0.83446(4) 0.41612(7) 0.95568(5) 0.0301(2) Uani 1 1 d . . . . .
C110 C 0.82273(5) 0.33295(10) 1.04840(7) 0.0263(3) Uani 1 1 d . . . . .
S3 S 0.66898(2) 0.78254(2) 0.72530(2) 0.02320(8) Uani 1 1 d . . . . .
F37 F 0.63168(4) 0.78216(8) 0.82780(5) 0.0501(3) Uani 1 1 d . . . . .
F38 F 0.61110(5) 0.86516(9) 0.76490(8) 0.0711(5) Uani 1 1 d . . . . .
F39 F 0.59500(4) 0.75012(10) 0.74973(5) 0.0579(4) Uani 1 1 d . . . . .
O7 O 0.65517(4) 0.80264(7) 0.66485(5) 0.0318(3) Uani 1 1 d . . . . .
O8 O 0.69786(4) 0.83182(8) 0.75314(6) 0.0348(3) Uani 1 1 d . . . . .
O9 O 0.67724(5) 0.70554(8) 0.73486(7) 0.0416(3) Uani 1 1 d . . . . .
C111 C 0.62456(6) 0.79576(12) 0.76913(8) 0.0381(4) Uani 1 1 d . . . . .
S5 S 0.67408(2) 0.29593(2) 0.74248(2) 0.02338(8) Uani 1 1 d . . . . .
F43 F 0.66147(5) 0.21089(10) 0.83594(6) 0.0737(6) Uani 1 1 d . . . . .
F44 F 0.62317(3) 0.18737(6) 0.75768(5) 0.0348(2) Uani 1 1 d . . . . .
F45 F 0.68502(4) 0.15510(7) 0.75957(10) 0.0778(6) Uani 1 1 d . . . . .
O13 O 0.71564(3) 0.30334(7) 0.76160(5) 0.0254(2) Uani 1 1 d . . . . .
O14 O 0.64699(4) 0.34687(8) 0.76936(8) 0.0472(4) Uani 1 1 d . . . . .
O15 O 0.66654(4) 0.28400(10) 0.67864(6) 0.0449(4) Uani 1 1 d . . . . .
C113 C 0.66031(5) 0.20846(11) 0.77542(9) 0.0356(4) Uani 1 1 d . . . . .
P1 P 0.86712(2) 0.37609(2) 0.71990(2) 0.01488(7) Uani 1 1 d . . . . .
P2 P 0.81373(2) 0.37856(2) 0.80039(2) 0.01486(7) Uani 1 1 d . . . . .
F1 F 0.76822(3) 0.23431(5) 0.65409(4) 0.02459(18) Uani 1 1 d . . . . .
F2 F 0.71301(3) 0.27210(6) 0.56759(4) 0.0312(2) Uani 1 1 d . . . . .
F3 F 0.69721(3) 0.41586(6) 0.54400(4) 0.0318(2) Uani 1 1 d . . . . .
F4 F 0.73860(3) 0.52271(6) 0.60642(5) 0.0320(2) Uani 1 1 d . . . . .
F5 F 0.79572(3) 0.48643(5) 0.69003(4) 0.02638(19) Uani 1 1 d . . . . .
F6 F 0.86791(3) 0.51064(5) 0.81387(4) 0.02355(18) Uani 1 1 d . . . . .
F7 F 0.91954(3) 0.58723(5) 0.88547(4) 0.0305(2) Uani 1 1 d . . . . .
F8 F 0.97773(3) 0.51701(7) 0.95133(5) 0.0396(3) Uani 1 1 d . . . . .
F9 F 0.98203(3) 0.36674(7) 0.94902(5) 0.0383(2) Uani 1 1 d . . . . .
F10 F 0.93019(3) 0.28899(5) 0.87787(4) 0.02624(19) Uani 1 1 d . . . . .
N1 N 0.90314(4) 0.34260(7) 0.61367(5) 0.0178(2) Uani 1 1 d . . . . .
N2 N 0.91437(3) 0.25096(7) 0.67616(5) 0.0168(2) Uani 1 1 d . . . . .
N3 N 0.75630(3) 0.35211(6) 0.88206(5) 0.0151(2) Uani 1 1 d . . . . .
N4 N 0.78213(4) 0.24639(7) 0.85820(5) 0.0164(2) Uani 1 1 d . . . . .
C1 C 0.81521(4) 0.33575(8) 0.72260(6) 0.0167(3) Uani 1 1 d . . . . .
H1 H 0.816462 0.281928 0.725645 0.020 Uiso 1 1 calc R U . . .
C2 C 0.86870(4) 0.35259(8) 0.80374(6) 0.0159(2) Uani 1 1 d . . . . .
H2 H 0.872359 0.299586 0.810366 0.019 Uiso 1 1 calc R U . . .
C3 C 0.89558(4) 0.31651(8) 0.67006(6) 0.0165(3) Uani 1 1 d . . . . .
C4 C 0.92677(4) 0.29279(8) 0.58444(6) 0.0185(3) Uani 1 1 d . . . . .
C5 C 0.93467(4) 0.23601(8) 0.62411(6) 0.0183(3) Uani 1 1 d . . . . .
C6 C 0.88859(5) 0.41493(9) 0.58904(7) 0.0236(3) Uani 1 1 d . . . . .
H6 H 0.873588 0.438116 0.621184 0.028 Uiso 1 1 calc R U . . .
C7 C 0.85951(7) 0.40534(12) 0.53506(10) 0.0444(5) Uani 1 1 d . . . . .
H7A H 0.873588 0.387737 0.500855 0.067 Uiso 1 1 calc R U . . .
H7B H 0.847223 0.451823 0.525116 0.067 Uiso 1 1 calc R U . . .
H7C H 0.839284 0.370382 0.545005 0.067 Uiso 1 1 calc R U . . .
C8 C 0.92323(6) 0.46584(10) 0.57696(10) 0.0406(4) Uani 1 1 d . . . . .
H8A H 0.940861 0.468162 0.612411 0.061 Uiso 1 1 calc R U . . .
H8B H 0.913230 0.514240 0.567512 0.061 Uiso 1 1 calc R U . . .
H8C H 0.937556 0.447365 0.543305 0.061 Uiso 1 1 calc R U . . .
C9 C 0.93878(5) 0.29819(9) 0.51993(6) 0.0237(3) Uani 1 1 d . . . . .
H9A H 0.956484 0.258310 0.511210 0.035 Uiso 1 1 calc R U . . .
H9B H 0.952162 0.344231 0.513924 0.035 Uiso 1 1 calc R U . . .
H9C H 0.915420 0.295483 0.493253 0.035 Uiso 1 1 calc R U . . .
C10 C 0.96171(5) 0.17200(9) 0.61517(7) 0.0238(3) Uani 1 1 d . . . . .
H10A H 0.964800 0.164319 0.572498 0.036 Uiso 1 1 calc R U . . .
H10B H 0.950390 0.128687 0.632612 0.036 Uiso 1 1 calc R U . . .
H10C H 0.987340 0.181788 0.634636 0.036 Uiso 1 1 calc R U . . .
C11 C 0.90970(5) 0.20032(8) 0.72851(6) 0.0203(3) Uani 1 1 d . . . . .
H11 H 0.893376 0.226532 0.757444 0.024 Uiso 1 1 calc R U . . .
C12 C 0.94925(5) 0.18329(10) 0.76183(8) 0.0298(3) Uani 1 1 d . . . . .
H12A H 0.965001 0.152115 0.736994 0.045 Uiso 1 1 calc R U . . .
H12B H 0.944336 0.158624 0.799338 0.045 Uiso 1 1 calc R U . . .
H12C H 0.963417 0.228382 0.770203 0.045 Uiso 1 1 calc R U . . .
C13 C 0.88602(6) 0.13229(10) 0.70858(8) 0.0316(4) Uani 1 1 d . . . . .
H13A H 0.861459 0.147147 0.688118 0.047 Uiso 1 1 calc R U . . .
H13B H 0.880231 0.103291 0.743585 0.047 Uiso 1 1 calc R U . . .
H13C H 0.901442 0.103524 0.681466 0.047 Uiso 1 1 calc R U . . .
C14 C 0.78490(4) 0.31966(8) 0.84938(6) 0.0152(2) Uani 1 1 d . . . . .
C15 C 0.75134(4) 0.23228(8) 0.89627(6) 0.0191(3) Uani 1 1 d . . . . .
C16 C 0.73460(4) 0.29853(8) 0.91009(6) 0.0182(3) Uani 1 1 d . . . . .
C17 C 0.80785(4) 0.19059(8) 0.82958(7) 0.0203(3) Uani 1 1 d . . . . .
H17 H 0.827350 0.217873 0.806381 0.024 Uiso 1 1 calc R U . . .
C18 C 0.83164(6) 0.14559(10) 0.87692(8) 0.0364(4) Uani 1 1 d . . . . .
H18A H 0.814765 0.108304 0.893115 0.055 Uiso 1 1 calc R U . . .
H18B H 0.841239 0.177397 0.909147 0.055 Uiso 1 1 calc R U . . .
H18C H 0.853908 0.122721 0.858326 0.055 Uiso 1 1 calc R U . . .
C19 C 0.78382(5) 0.14325(9) 0.78407(7) 0.0250(3) Uani 1 1 d . . . . .
H19A H 0.766715 0.110716 0.805468 0.037 Uiso 1 1 calc R U . . .
H19B H 0.801745 0.114796 0.760539 0.037 Uiso 1 1 calc R U . . .
H19C H 0.767862 0.174436 0.757529 0.037 Uiso 1 1 calc R U . . .
C20 C 0.74060(5) 0.15854(9) 0.92006(7) 0.0280(3) Uani 1 1 d . . . . .
H20A H 0.760332 0.143387 0.950381 0.042 Uiso 1 1 calc R U . . .
H20B H 0.739610 0.123508 0.887375 0.042 Uiso 1 1 calc R U . . .
H20C H 0.714926 0.161106 0.937772 0.042 Uiso 1 1 calc R U . . .
C21 C 0.69874(5) 0.31204(9) 0.94644(7) 0.0257(3) Uani 1 1 d . . . . .
H21A H 0.685585 0.266104 0.953805 0.039 Uiso 1 1 calc R U . . .
H21B H 0.680690 0.344406 0.924402 0.039 Uiso 1 1 calc R U . . .
H21C H 0.706852 0.334315 0.984512 0.039 Uiso 1 1 calc R U . . .
C22 C 0.74963(4) 0.43335(8) 0.88525(6) 0.0175(3) Uani 1 1 d . . . . .
H22 H 0.774270 0.456811 0.872483 0.021 Uiso 1 1 calc R U . . .
C23 C 0.74290(5) 0.46026(9) 0.94947(7) 0.0231(3) Uani 1 1 d . . . . .
H23A H 0.749182 0.511772 0.952351 0.035 Uiso 1 1 calc R U . . .
H23B H 0.759820 0.433212 0.977783 0.035 Uiso 1 1 calc R U . . .
H23C H 0.715444 0.452753 0.958786 0.035 Uiso 1 1 calc R U . . .
C24 C 0.71675(5) 0.45590(8) 0.83918(7) 0.0233(3) Uani 1 1 d . . . . .
H24A H 0.692746 0.429225 0.846966 0.035 Uiso 1 1 calc R U . . .
H24B H 0.724938 0.444881 0.798924 0.035 Uiso 1 1 calc R U . . .
H24C H 0.711836 0.507806 0.842597 0.035 Uiso 1 1 calc R U . . .
C25 C 0.78445(4) 0.35869(8) 0.67505(6) 0.0174(3) Uani 1 1 d . . . . .
C26 C 0.76233(4) 0.30591(8) 0.64254(6) 0.0199(3) Uani 1 1 d . . . . .
C27 C 0.73345(4) 0.32439(9) 0.59822(7) 0.0230(3) Uani 1 1 d . . . . .
C28 C 0.72549(4) 0.39748(10) 0.58620(7) 0.0245(3) Uani 1 1 d . . . . .
C29 C 0.74650(5) 0.45148(9) 0.61764(7) 0.0236(3) Uani 1 1 d . . . . .
C30 C 0.77571(4) 0.43195(8) 0.66106(7) 0.0203(3) Uani 1 1 d . . . . .
C31 C 0.89691(4) 0.39662(8) 0.84374(6) 0.0160(3) Uani 1 1 d . . . . .
C32 C 0.89562(4) 0.47295(8) 0.84725(6) 0.0179(3) Uani 1 1 d . . . . .
C33 C 0.92205(5) 0.51340(9) 0.88354(6) 0.0220(3) Uani 1 1 d . . . . .
C34 C 0.95157(5) 0.47740(10) 0.91746(7) 0.0266(3) Uani 1 1 d . . . . .
C35 C 0.95369(5) 0.40198(10) 0.91571(7) 0.0258(3) Uani 1 1 d . . . . .
C36 C 0.92675(4) 0.36239(8) 0.87913(6) 0.0200(3) Uani 1 1 d . . . . .
P3 P 0.47449(2) 0.05444(2) 0.79732(2) 0.01714(7) Uani 1 1 d . . . . .
P4 P 0.52538(2) 0.05635(2) 0.71316(2) 0.01674(7) Uani 1 1 d . . . . .
F11 F 0.54386(3) -0.05750(5) 0.81914(4) 0.02576(18) Uani 1 1 d . . . . .
F12 F 0.59668(3) -0.10090(6) 0.90648(5) 0.0375(2) Uani 1 1 d . . . . .
F13 F 0.63876(3) -0.00017(8) 0.97375(5) 0.0436(3) Uani 1 1 d . . . . .
F14 F 0.62864(3) 0.14637(7) 0.95095(5) 0.0400(3) Uani 1 1 d . . . . .
F15 F 0.57533(3) 0.19115(6) 0.86425(4) 0.0299(2) Uani 1 1 d . . . . .
F16 F 0.42084(3) 0.16677(6) 0.63367(5) 0.0379(2) Uani 1 1 d . . . . .
F17 F 0.37089(4) 0.10628(8) 0.54953(5) 0.0480(3) Uani 1 1 d . . . . .
F18 F 0.36453(4) -0.04263(8) 0.54057(5) 0.0486(3) Uani 1 1 d . . . . .
F19 F 0.40984(4) -0.13042(7) 0.61578(5) 0.0457(3) Uani 1 1 d . . . . .
F20 F 0.46037(3) -0.07055(5) 0.69952(4) 0.0326(2) Uani 1 1 d . . . . .
N5 N 0.44497(4) 0.17411(7) 0.87477(5) 0.0193(2) Uani 1 1 d . . . . .
N6 N 0.40194(4) 0.09131(7) 0.84288(5) 0.0181(2) Uani 1 1 d . . . . .
N7 N 0.55491(4) 0.18750(7) 0.65011(5) 0.0205(2) Uani 1 1 d . . . . .
N8 N 0.59133(4) 0.08765(7) 0.64798(5) 0.0203(2) Uani 1 1 d . . . . .
C37 C 0.52629(4) 0.09462(8) 0.79289(6) 0.0184(3) Uani 1 1 d . . . . .
H37 H 0.525171 0.148560 0.792120 0.022 Uiso 1 1 calc R U . . .
C38 C 0.47135(4) 0.08619(8) 0.71457(6) 0.0180(3) Uani 1 1 d . . . . .
H38 H 0.469191 0.139962 0.712166 0.022 Uiso 1 1 calc R U . . .
C39 C 0.44029(4) 0.11459(8) 0.83856(6) 0.0176(3) Uani 1 1 d . . . . .
C40 C 0.40928(4) 0.18964(8) 0.90158(6) 0.0196(3) Uani 1 1 d . . . . .
C41 C 0.38224(4) 0.13771(8) 0.88144(6) 0.0194(3) Uani 1 1 d . . . . .
C42 C 0.48323(5) 0.21457(10) 0.88467(7) 0.0269(3) Uani 1 1 d . . . . .
H42 H 0.504129 0.183043 0.868768 0.032 Uiso 1 1 calc R U . . .
C43 C 0.48306(7) 0.28446(12) 0.84750(9) 0.0438(5) Uani 1 1 d . . . . .
H43A H 0.462557 0.316828 0.860961 0.066 Uiso 1 1 calc R U . . .
H43B H 0.477944 0.272692 0.805399 0.066 Uiso 1 1 calc R U . . .
H43C H 0.508575 0.308297 0.852498 0.066 Uiso 1 1 calc R U . . .
C44 C 0.49441(5) 0.22720(10) 0.95166(8) 0.0323(4) Uani 1 1 d . . . . .
H44A H 0.522304 0.239091 0.956202 0.049 Uiso 1 1 calc R U . . .
H44B H 0.489088 0.183303 0.974248 0.049 Uiso 1 1 calc R U . . .
H44C H 0.478867 0.267173 0.966722 0.049 Uiso 1 1 calc R U . . .
C45 C 0.40232(5) 0.25087(9) 0.94486(7) 0.0257(3) Uani 1 1 d . . . . .
H45A H 0.374335 0.262428 0.944290 0.039 Uiso 1 1 calc R U . . .
H45B H 0.417076 0.293530 0.933102 0.039 Uiso 1 1 calc R U . . .
H45C H 0.411069 0.236126 0.985110 0.039 Uiso 1 1 calc R U . . .
C46 C 0.33952(5) 0.13083(9) 0.89724(7) 0.0247(3) Uani 1 1 d . . . . .
H46A H 0.337091 0.093787 0.927976 0.037 Uiso 1 1 calc R U . . .
H46B H 0.323701 0.117099 0.861686 0.037 Uiso 1 1 calc R U . . .
H46C H 0.330266 0.177188 0.912242 0.037 Uiso 1 1 calc R U . . .
C47 C 0.38579(4) 0.02273(8) 0.81356(7) 0.0209(3) Uani 1 1 d . . . . .
H47 H 0.408014 0.000265 0.792679 0.025 Uiso 1 1 calc R U . . .
C48 C 0.37366(6) -0.03223(10) 0.86108(8) 0.0343(4) Uani 1 1 d . . . . .
H48A H 0.395390 -0.039209 0.890330 0.051 Uiso 1 1 calc R U . . .
H48B H 0.367116 -0.078396 0.841873 0.051 Uiso 1 1 calc R U . . .
H48C H 0.350782 -0.013939 0.881192 0.051 Uiso 1 1 calc R U . . .
C49 C 0.35336(5) 0.03847(10) 0.76485(8) 0.0324(4) Uani 1 1 d . . . . .
H49A H 0.329318 0.053255 0.783771 0.049 Uiso 1 1 calc R U . . .
H49B H 0.348265 -0.005193 0.741184 0.049 Uiso 1 1 calc R U . . .
H49C H 0.362024 0.077274 0.738878 0.049 Uiso 1 1 calc R U . . .
C50 C 0.55764(4) 0.11713(8) 0.67050(6) 0.0186(3) Uani 1 1 d . . . . .
C51 C 0.58635(5) 0.20175(9) 0.61329(7) 0.0235(3) Uani 1 1 d . . . . .
C52 C 0.60942(5) 0.13964(9) 0.61303(7) 0.0230(3) Uani 1 1 d . . . . .
C53 C 0.60623(5) 0.01086(9) 0.66049(7) 0.0254(3) Uani 1 1 d . . . . .
H53 H 0.587234 -0.011442 0.687730 0.030 Uiso 1 1 calc R U . . .
C54 C 0.60486(6) -0.03598(10) 0.60368(9) 0.0366(4) Uani 1 1 d . . . . .
H54A H 0.622457 -0.015532 0.574772 0.055 Uiso 1 1 calc R U . . .
H54B H 0.578070 -0.036901 0.586420 0.055 Uiso 1 1 calc R U . . .
H54C H 0.613194 -0.085233 0.613787 0.055 Uiso 1 1 calc R U . . .
C55 C 0.64634(6) 0.01125(11) 0.69526(9) 0.0373(4) Uani 1 1 d . . . . .
H55A H 0.655530 -0.038474 0.700926 0.056 Uiso 1 1 calc R U . . .
H55B H 0.643490 0.034094 0.734145 0.056 Uiso 1 1 calc R U . . .
H55C H 0.665362 0.038362 0.672685 0.056 Uiso 1 1 calc R U . . .
C56 C 0.52429(5) 0.24151(9) 0.66874(7) 0.0252(3) Uani 1 1 d . . . . .
H56 H 0.507707 0.216062 0.697780 0.030 Uiso 1 1 calc R U . . .
C57 C 0.54328(6) 0.30660(10) 0.70239(9) 0.0384(4) Uani 1 1 d . . . . .
H57A H 0.558821 0.334710 0.674994 0.058 Uiso 1 1 calc R U . . .
H57B H 0.560288 0.288970 0.735418 0.058 Uiso 1 1 calc R U . . .
H57C H 0.522715 0.337237 0.718019 0.058 Uiso 1 1 calc R U . . .
C58 C 0.49658(6) 0.26375(12) 0.61541(9) 0.0424(5) Uani 1 1 d . . . . .
H58A H 0.473773 0.289077 0.630213 0.064 Uiso 1 1 calc R U . . .
H58B H 0.487892 0.220512 0.593517 0.064 Uiso 1 1 calc R U . . .
H58C H 0.510582 0.295710 0.588847 0.064 Uiso 1 1 calc R U . . .
C59 C 0.59390(5) 0.27169(10) 0.58017(8) 0.0311(4) Uani 1 1 d . . . . .
H59A H 0.569463 0.299123 0.575453 0.047 Uiso 1 1 calc R U . . .
H59B H 0.603697 0.260557 0.540862 0.047 Uiso 1 1 calc R U . . .
H59C H 0.613414 0.300411 0.602869 0.047 Uiso 1 1 calc R U . . .
C60 C 0.64833(5) 0.13195(10) 0.58304(8) 0.0318(4) Uani 1 1 d . . . . .
H60A H 0.669454 0.150742 0.609481 0.048 Uiso 1 1 calc R U . . .
H60B H 0.647398 0.159249 0.545684 0.048 Uiso 1 1 calc R U . . .
H60C H 0.653181 0.080895 0.574668 0.048 Uiso 1 1 calc R U . . .
C61 C 0.55781(4) 0.06860(9) 0.83804(6) 0.0208(3) Uani 1 1 d . . . . .
C62 C 0.56474(4) -0.00597(9) 0.85001(7) 0.0220(3) Uani 1 1 d . . . . .
C63 C 0.59191(5) -0.02927(10) 0.89492(7) 0.0279(3) Uani 1 1 d . . . . .
C64 C 0.61334(5) 0.02232(12) 0.92899(7) 0.0314(4) Uani 1 1 d . . . . .
C65 C 0.60801(5) 0.09614(11) 0.91778(7) 0.0301(4) Uani 1 1 d . . . . .
C66 C 0.58056(4) 0.11867(10) 0.87266(7) 0.0246(3) Uani 1 1 d . . . . .
C67 C 0.44217(4) 0.05041(9) 0.67058(6) 0.0204(3) Uani 1 1 d . . . . .
C68 C 0.41837(5) 0.09322(10) 0.63124(7) 0.0254(3) Uani 1 1 d . . . . .
C69 C 0.39238(5) 0.06272(12) 0.58762(7) 0.0325(4) Uani 1 1 d . . . . .
C70 C 0.38936(5) -0.01255(12) 0.58292(7) 0.0341(4) Uani 1 1 d . . . . .
C71 C 0.41204(5) -0.05719(11) 0.62121(7) 0.0315(4) Uani 1 1 d . . . . .
C72 C 0.43801(5) -0.02531(9) 0.66405(7) 0.0240(3) Uani 1 1 d . . . . .
P5 P 0.80499(2) -0.11874(2) 0.79698(2) 0.01535(7) Uani 1 1 d . . . . .
P6 P 0.85928(2) -0.12268(2) 0.71749(2) 0.01536(7) Uani 1 1 d . . . . .
F21 F 0.91628(3) -0.23778(5) 0.86465(4) 0.02494(18) Uani 1 1 d . . . . .
F22 F 0.97413(3) -0.18033(7) 0.93808(4) 0.0355(2) Uani 1 1 d . . . . .
F23 F 0.97849(3) -0.03236(7) 0.95582(5) 0.0403(3) Uani 1 1 d . . . . .
F24 F 0.92472(3) 0.05847(6) 0.89731(5) 0.0356(2) Uani 1 1 d . . . . .
F25 F 0.86742(3) 0.00145(5) 0.82209(4) 0.02586(19) Uani 1 1 d . . . . .
F26 F 0.79091(3) -0.00248(5) 0.69018(4) 0.02712(19) Uani 1 1 d . . . . .
F27 F 0.73675(3) 0.04339(6) 0.60527(5) 0.0337(2) Uani 1 1 d . . . . .
F28 F 0.69377(3) -0.05639(7) 0.53712(4) 0.0369(2) Uani 1 1 d . . . . .
F29 F 0.70577(3) -0.20224(6) 0.55465(4) 0.0331(2) Uani 1 1 d . . . . .
F30 F 0.75719(3) -0.24958(5) 0.64337(4) 0.02687(19) Uani 1 1 d . . . . .
N9 N 0.74526(3) -0.14560(6) 0.87605(5) 0.0154(2) Uani 1 1 d . . . . .
N10 N 0.76598(4) -0.25133(7) 0.84261(5) 0.0180(2) Uani 1 1 d . . . . .
N11 N 0.89423(4) -0.15382(7) 0.61003(5) 0.0176(2) Uani 1 1 d . . . . .
N12 N 0.90559(4) -0.24749(7) 0.67008(5) 0.0173(2) Uani 1 1 d . . . . .
C73 C 0.85855(4) -0.15363(8) 0.79945(6) 0.0161(3) Uani 1 1 d . . . . .
H73 H 0.859226 -0.207507 0.802170 0.019 Uiso 1 1 calc R U . . .
C74 C 0.80576(4) -0.15646(8) 0.71714(6) 0.0177(3) Uani 1 1 d . . . . .
H74 H 0.805134 -0.210431 0.717937 0.021 Uiso 1 1 calc R U . . .
C75 C 0.77275(4) -0.17803(8) 0.84108(6) 0.0162(3) Uani 1 1 d . . . . .
C76 C 0.72070(4) -0.19901(8) 0.89863(6) 0.0181(3) Uani 1 1 d . . . . .
C77 C 0.73362(4) -0.26531(8) 0.87779(6) 0.0201(3) Uani 1 1 d . . . . .
C78 C 0.74126(4) -0.06435(8) 0.88490(6) 0.0176(3) Uani 1 1 d . . . . .
H78 H 0.766403 -0.042019 0.872998 0.021 Uiso 1 1 calc R U . . .
C79 C 0.73583(5) -0.04334(8) 0.95128(7) 0.0223(3) Uani 1 1 d . . . . .
H79A H 0.708404 -0.050295 0.960994 0.033 Uiso 1 1 calc R U . . .
H79B H 0.743066 0.007382 0.957362 0.033 Uiso 1 1 calc R U . . .
H79C H 0.752606 -0.073908 0.977143 0.033 Uiso 1 1 calc R U . . .
C80 C 0.70842(5) -0.03434(9) 0.84166(7) 0.0252(3) Uani 1 1 d . . . . .
H80A H 0.715451 -0.042957 0.800454 0.038 Uiso 1 1 calc R U . . .
H80B H 0.705456 0.017628 0.848218 0.038 Uiso 1 1 calc R U . . .
H80C H 0.683679 -0.058791 0.849097 0.038 Uiso 1 1 calc R U . . .
C81 C 0.68657(5) -0.18605(9) 0.93889(7) 0.0231(3) Uani 1 1 d . . . . .
H81A H 0.670140 -0.229364 0.939562 0.035 Uiso 1 1 calc R U . . .
H81B H 0.670940 -0.145214 0.923641 0.035 Uiso 1 1 calc R U . . .
H81C H 0.696695 -0.175259 0.979325 0.035 Uiso 1 1 calc R U . . .
C82 C 0.71537(5) -0.33892(9) 0.88744(8) 0.0299(3) Uani 1 1 d . . . . .
H82A H 0.698800 -0.336919 0.921937 0.045 Uiso 1 1 calc R U . . .
H82B H 0.736107 -0.374767 0.894615 0.045 Uiso 1 1 calc R U . . .
H82C H 0.699418 -0.352566 0.851986 0.045 Uiso 1 1 calc R U . . .
C83 C 0.79213(5) -0.30776(8) 0.81534(7) 0.0218(3) Uani 1 1 d . . . . .
H83 H 0.811357 -0.280762 0.791428 0.026 Uiso 1 1 calc R U . . .
C84 C 0.81643(6) -0.34850(10) 0.86477(8) 0.0341(4) Uani 1 1 d . . . . .
H84A H 0.829563 -0.313458 0.891443 0.051 Uiso 1 1 calc R U . . .
H84B H 0.836070 -0.378870 0.846445 0.051 Uiso 1 1 calc R U . . .
H84C H 0.798971 -0.378830 0.887565 0.051 Uiso 1 1 calc R U . . .
C85 C 0.76918(5) -0.35832(9) 0.77115(7) 0.0265(3) Uani 1 1 d . . . . .
H85A H 0.753935 -0.393068 0.793496 0.040 Uiso 1 1 calc R U . . .
H85B H 0.787672 -0.384289 0.746775 0.040 Uiso 1 1 calc R U . . .
H85C H 0.751463 -0.329489 0.745315 0.040 Uiso 1 1 calc R U . . .
C86 C 0.88619(4) -0.18231(8) 0.66533(6) 0.0165(3) Uani 1 1 d . . . . .
C87 C 0.92645(4) -0.25958(8) 0.61794(6) 0.0189(3) Uani 1 1 d . . . . .
C88 C 0.91889(4) -0.20114(8) 0.58025(6) 0.0188(3) Uani 1 1 d . . . . .
C89 C 0.90122(5) -0.30088(8) 0.72035(7) 0.0225(3) Uani 1 1 d . . . . .
H89 H 0.886869 -0.275268 0.751983 0.027 Uiso 1 1 calc R U . . .
C90 C 0.94143(5) -0.32419(10) 0.74912(7) 0.0300(3) Uani 1 1 d . . . . .
H90A H 0.954551 -0.356909 0.722104 0.045 Uiso 1 1 calc R U . . .
H90B H 0.937302 -0.348941 0.786861 0.045 Uiso 1 1 calc R U . . .
H90C H 0.957768 -0.281404 0.756512 0.045 Uiso 1 1 calc R U . . .
C91 C 0.87477(6) -0.36472(10) 0.69872(8) 0.0322(4) Uani 1 1 d . . . . .
H91A H 0.849414 -0.346034 0.683749 0.048 Uiso 1 1 calc R U . . .
H91B H 0.870781 -0.397706 0.731992 0.048 Uiso 1 1 calc R U . . .
H91C H 0.887445 -0.390660 0.666781 0.048 Uiso 1 1 calc R U . . .
C92 C 0.88038(5) -0.08029(8) 0.58762(7) 0.0229(3) Uani 1 1 d . . . . .
H92 H 0.862178 -0.061361 0.617642 0.028 Uiso 1 1 calc R U . . .
C93 C 0.85609(6) -0.08614(10) 0.52764(8) 0.0337(4) Uani 1 1 d . . . . .
H93A H 0.873330 -0.100488 0.495959 0.051 Uiso 1 1 calc R U . . .
H93B H 0.844225 -0.039249 0.517867 0.051 Uiso 1 1 calc R U . . .
H93C H 0.835450 -0.122352 0.531375 0.051 Uiso 1 1 calc R U . . .
C94 C 0.91540(6) -0.02715(9) 0.58713(8) 0.0333(4) Uani 1 1 d . . . . .
H94A H 0.928294 -0.025350 0.626852 0.050 Uiso 1 1 calc R U . . .
H94B H 0.905898 0.021089 0.576003 0.050 Uiso 1 1 calc R U . . .
H94C H 0.934136 -0.043610 0.558225 0.050 Uiso 1 1 calc R U . . .
C95 C 0.93261(5) -0.19141(9) 0.51710(7) 0.0260(3) Uani 1 1 d . . . . .
[truncated: 577,772 more chars]
